# Supplementary material for: The Cervicovaginal Microbiota-Host Interaction Modulates Chlamydia trachomatis Infection
Source: mBio. 2019 Aug 6;10(4):e01548-19. doi: 10.1128/mBio.01548-19 (PMC6692509; doi:10.1128/mBio.01548-19)
Supplement: TABLE S1 [file mBio.01548-19-st001.xlsx]

## Sheet: Table_S1A
Table S1A. Small RNA-seq miRNA raw read counts for each sequenced sample
	EM12_W5D2	EM12_W5D3	EM12_W5D4	EM12_W5D5	EM12_W5D6	UAB003_W5D6	UAB003_W6D1	UAB003_W6D2	UAB003_W6D3	UAB003_W6D4	UAB003_W6D5	UAB003_W6D6	UAB003_W6D7	UAB003_W7D1	UAB003_W7D2	UAB003_W7D3	UAB003_W7D5	UAB003_W7D6	UAB003_W7D7	UAB003_W8D1	UAB003_W8D2	UAB005_W4D7	UAB005_W5D1	UAB005_W5D2	UAB005_W5D3	UAB005_W5D4	UAB005_W5D5	UAB006_W3D1	UAB006_W3D3	UAB006_W3D4	UAB006_W3D5	UAB006_W3D6	UAB006_W3D7	UAB006_W4D2	UAB006_W4D3	UAB006_W4D4	UAB006_W4D5	UAB006_W4D6	UAB006_W4D7	UAB006_W5D1	UAB007_W3D7	UAB007_W4D1	UAB007_W4D2	UAB007_W4D3	UAB007_W4D4	UAB008_W10D1	UAB008_W10D2	UAB008_W9D5	UAB008_W9D6
hsa-let-7a-2	47145	44407	49514	58893	30540	22726	19450	25207	7820	5444	11942	16437	19853	17464	24599	28485	13093	5711	34856	31495	19890	45054	59627	36972	602	46695	44392	8450	29965	6740	13839	32636	6905	18771	26820	16364	9552	36	8513	8351	39431	32563	14930	11514	23042	2241	6827	2463	21260
hsa-let-7a-3	47470	44389	49448	59508	30371	22718	19529	25438	7772	5563	11860	16414	19970	17652	25042	28885	13034	5934	35404	31493	20033	45293	60036	37540	618	47042	45284	8683	29943	6806	14087	32596	7079	19444	26988	16595	9569	37	8516	8381	40314	33039	15062	11416	23141	2288	6957	2529	21555
hsa-let-7b	231600	211404	178337	289672	92035	98396	116316	143848	29713	87140	62254	110175	109653	115205	116039	178697	61940	28101	135025	51327	98180	210455	256428	158179	1868	226741	143780	39210	105806	30790	86534	126744	31254	136619	121336	110491	54112	229	46699	33206	165900	96492	52365	48275	70988	7186	45920	11804	125372
hsa-let-7c	92874	91104	98638	171109	49801	37538	51809	56002	18010	29443	34139	38497	44139	46358	46575	68334	25498	11551	58186	22484	37560	72312	85332	57803	657	69253	42205	13850	47819	9419	26154	48733	11786	46475	48660	32428	18134	61	12550	10273	32980	30936	10627	12737	18617	2766	14110	5179	41337
hsa-let-7d	2334	4912	2159	5365	2445	2449	2004	3012	670	908	1236	1370	2264	2062	2575	2686	1253	516	3197	1239	2142	10312	6789	3718	98	6960	5818	1519	2599	651	1700	3005	924	1574	1735	2022	849	1	1620	1144	6906	4361	2486	2224	3182	271	630	262	2800
hsa-let-7e	752	833	896	828	528	638	473	441	134	323	240	279	254	312	318	434	188	84	471	259	391	1080	816	512	10	722	893	280	749	155	397	423	82	181	254	235	111	2	137	175	802	753	576	524	806	88	192	81	931
hsa-let-7f-1	27682	25029	32402	32831	23871	19758	17347	30815	9546	1675	11763	11690	15082	10364	27767	19222	13486	5294	36272	21039	16728	26691	34370	30302	545	37534	42560	8776	33988	6588	10459	23202	3720	11582	19864	10092	6246	22	4643	5013	33708	33481	17348	7822	30969	1885	3615	1540	8376
hsa-let-7f-2	28304	25939	32996	35007	24987	21890	18101	33898	10182	1750	12358	13010	16494	11042	30741	20824	13897	5468	38165	21033	18766	30026	37346	33517	603	40266	47207	9894	37059	7162	11716	25151	4253	13082	22105	11015	7069	18	5003	5210	37248	37577	19690	8507	32786	2121	3886	1687	9058
hsa-let-7g	8251	13651	11186	15542	16872	8267	10196	15253	5284	626	6922	5063	7664	4267	15881	9517	7299	3057	19946	27926	8539	16058	20696	15583	350	22134	24394	4341	13410	2717	5578	10685	3320	9512	12767	7607	4612	12	3340	3188	28398	17796	11313	3213	13940	1308	1616	1077	4446
hsa-let-7i	24197	21707	19974	25826	18238	18660	38797	34193	12409	2657	17738	19212	22833	13089	27071	24142	13745	5964	29828	12762	16383	33610	38815	41577	657	56518	46966	11869	23154	6952	12796	17592	5457	16562	19660	13356	9463	26	6028	4659	36671	22204	18304	6847	29844	1165	3806	1180	7048
hsa-mir-1-1	0	0	0	0	1	0	0	1	0	0	0	0	0	0	0	0	0	0	0	0	0	0	0	3	0	0	2	2	1	1	0	1	0	0	0	0	1	0	0	0	0	2	2	0	0	0	0	0	14
hsa-mir-1-2	0	0	0	1	2	2	0	0	0	0	0	0	0	0	2	0	1	0	0	0	0	2	0	2	0	0	0	1	1	2	0	1	0	0	0	0	0	0	0	0	0	6	1	0	0	1	0	1	14
hsa-mir-100	117	571	291	533	682	61	225	214	84	140	88	78	172	297	281	340	179	39	194	60	212	3917	1458	1346	71	1410	1464	219	91	53	369	84	20	54	30	71	36	0	41	47	47	98	57	212	69	30	56	22	249
hsa-mir-101-1	106	84	88	258	71	562	147	1803	117	93	107	204	306	198	2687	466	886	206	1315	277	645	1210	1330	3489	49	2336	6550	451	460	249	204	465	595	748	1239	596	1084	2	412	335	2312	619	343	37	301	214	201	183	615
hsa-mir-101-2	129	76	95	249	88	557	181	2011	113	69	108	234	360	208	2907	426	974	237	1424	293	683	1232	1470	3768	55	2685	7049	465	473	262	194	475	630	726	1353	627	1127	0	473	316	2475	662	362	44	399	211	168	154	668
hsa-mir-103a-1	3802	3548	4129	8779	3031	5388	4209	9300	2434	699	2956	3312	5182	5152	9536	7303	3738	1347	9035	1655	6492	14453	10782	12635	243	15010	22005	5268	12600	3090	5918	11139	2657	5184	5983	6378	3482	11	2583	1866	13411	12257	8188	2782	9466	709	1239	675	4620
hsa-mir-103a-2	3731	3635	4071	8895	3074	5363	4114	9173	2344	709	2883	3320	5173	4981	9567	6985	3702	1387	9082	1654	6390	14473	10716	12708	226	15000	22405	5498	12474	3102	6038	11211	2809	5259	5791	6578	3600	12	2670	1863	13520	12410	8019	2841	9348	613	1328	655	4590
hsa-mir-103b-1	1	0	0	0	0	0	0	0	0	0	0	0	0	0	0	0	0	0	0	0	0	0	0	0	0	0	0	0	0	0	0	0	0	0	0	0	0	0	0	0	0	0	0	0	0	0	0	0	0
hsa-mir-103b-2	1	1	0	1	0	0	0	0	0	0	0	0	0	0	0	0	0	0	0	1	0	0	0	0	0	1	0	0	0	0	0	0	0	0	0	0	0	0	0	0	0	0	0	0	0	0	0	0	0
hsa-mir-105-1	0	0	0	0	0	0	0	0	0	0	0	0	0	0	0	0	0	0	0	0	0	0	0	0	0	0	0	0	0	0	0	0	0	2	0	0	0	0	0	0	0	0	1	0	0	0	0	0	0
hsa-mir-105-2	0	0	0	0	0	0	0	0	0	0	0	0	0	0	0	0	0	0	0	0	0	0	0	0	0	0	0	0	0	0	0	0	0	0	0	0	0	0	0	0	0	0	0	0	0	0	0	0	0
hsa-mir-106a	0	1	0	4	2	13	79	9	62	1	49	1	10	4	33	3	8	8	27	1	18	32	18	29	0	22	52	4	13	4	10	6	6	4	24	9	9	0	6	2	41	21	7	6	12	1	2	2	3
hsa-mir-106b	205	429	371	732	407	447	217	1046	117	193	159	216	389	348	1088	616	423	209	1058	131	407	1363	1186	1625	37	2493	2945	868	1013	375	949	680	471	670	677	1116	414	1	796	457	1735	999	573	326	843	93	182	79	316
hsa-mir-107	2603	1937	2513	4059	1098	2435	1222	2429	531	373	793	1137	1312	1677	2596	2758	1555	705	3715	877	2716	6094	3952	4038	43	4140	5179	938	2320	511	1145	2315	786	2231	2150	1535	1554	5	904	816	4345	2403	1456	469	2673	228	676	451	2996
hsa-mir-10a	474	1388	463	784	830	1340	1248	2499	660	337	756	636	491	674	2179	1308	802	281	1902	389	1202	1106	1369	2001	33	1095	1927	638	1962	847	1071	1231	257	1204	2228	1049	744	3	499	414	5384	1466	1516	446	1692	140	383	160	956
hsa-mir-10b	6198	4072	5707	6988	3140	9719	10461	22529	5441	2780	7016	6321	4427	5478	15358	9560	5277	2000	12489	3038	7328	2624	2995	4693	47	1793	2752	3733	13626	3812	4306	7075	945	8836	11495	6480	3349	17	1657	1711	30183	16028	7904	3055	14243	1022	3039	931	6089
hsa-mir-1178	0	0	0	0	0	0	0	0	0	0	0	0	0	0	0	0	0	0	0	0	0	0	0	0	0	0	0	0	0	0	0	0	0	0	0	0	0	0	0	0	0	0	0	0	0	0	0	0	0
hsa-mir-1179	0	5	0	0	0	2	0	0	0	1	0	1	1	0	6	5	0	3	2	0	0	0	7	4	0	7	5	0	0	0	0	0	3	0	1	8	0	0	0	0	2	2	0	0	0	0	0	0	4
hsa-mir-1180	129	295	89	150	67	129	103	130	56	74	83	80	81	119	92	110	26	13	78	18	88	234	115	41	4	105	78	68	180	54	136	106	11	62	81	64	39	0	31	44	302	210	116	140	185	9	22	4	97
hsa-mir-1181	0	0	0	0	0	0	0	0	0	0	0	0	0	0	0	2	0	0	0	0	0	0	0	0	0	0	0	0	0	0	0	0	0	0	0	0	0	0	0	0	0	2	0	0	0	0	0	0	0
hsa-mir-1182	0	0	0	0	0	0	0	0	0	0	0	0	0	0	0	0	0	0	0	0	0	0	0	0	0	0	0	0	0	0	0	0	0	0	0	0	0	0	0	0	0	0	0	0	0	0	0	0	0
hsa-mir-1183	0	0	0	0	0	0	0	0	0	0	0	0	0	0	0	0	0	0	0	0	0	0	0	0	1	0	0	0	0	0	0	0	0	0	0	0	0	0	0	0	0	0	0	0	0	0	0	0	0
hsa-mir-1184-1	0	0	0	0	0	0	0	0	0	0	0	0	0	1	0	0	0	0	0	0	0	0	0	0	0	0	0	0	0	0	0	0	0	0	0	0	0	0	0	0	0	0	0	0	0	0	0	0	0
hsa-mir-1184-2	0	0	0	0	0	0	0	0	0	0	1	0	0	0	0	0	0	0	0	0	0	0	0	0	0	0	0	0	0	0	0	0	0	0	0	0	0	0	0	0	1	0	0	0	0	0	0	0	0
hsa-mir-1184-3	0	0	0	0	0	0	0	0	0	0	0	0	0	0	0	0	0	0	0	0	0	0	0	0	0	0	0	0	0	0	0	0	0	0	0	0	0	0	0	0	2	0	0	0	0	0	0	0	0
hsa-mir-1185-1	0	0	0	0	0	0	0	0	0	0	0	0	0	0	0	0	0	0	0	0	0	0	0	0	0	0	0	0	0	0	0	0	0	0	0	0	0	0	0	1	0	0	0	0	0	0	0	0	1
hsa-mir-1185-2	0	0	0	0	0	0	0	0	0	0	0	0	0	0	1	0	0	0	0	0	0	0	0	0	0	0	0	0	0	0	0	0	0	0	0	0	0	0	0	0	0	0	0	0	0	0	0	0	1
hsa-mir-1193	0	0	0	0	0	0	2	0	0	0	0	0	0	0	0	0	0	0	0	1	0	0	0	0	0	0	0	0	0	0	0	0	0	0	0	0	0	0	0	0	0	0	0	0	0	0	0	0	0
hsa-mir-1197	0	1	0	0	0	0	0	0	0	0	0	0	0	1	10	3	1	0	1	0	1	0	0	0	0	0	0	0	0	0	0	0	0	0	0	0	0	0	0	0	0	0	0	0	0	0	0	0	1
hsa-mir-1199	0	0	0	0	0	0	0	0	0	0	0	0	0	0	0	0	0	0	0	0	0	0	0	0	0	0	0	0	0	0	0	0	0	0	0	0	0	0	0	0	0	0	0	0	0	0	0	0	0
hsa-mir-1200	0	0	0	0	0	0	0	0	0	0	0	0	0	0	0	0	0	0	0	0	0	0	0	0	0	0	0	0	0	0	0	0	0	0	0	0	0	0	0	0	0	0	0	0	0	0	0	0	0
hsa-mir-1202	0	0	0	0	0	0	0	0	0	0	0	0	0	0	0	0	0	0	0	0	0	0	0	0	0	0	0	0	0	0	0	0	0	0	0	0	0	0	0	0	0	0	0	0	0	0	0	0	0
hsa-mir-1203	0	0	0	0	0	0	0	1	0	0	0	0	0	0	0	0	0	0	0	0	0	0	0	0	0	0	0	0	0	0	0	0	0	0	0	0	0	0	0	0	0	0	0	0	0	0	0	0	0
hsa-mir-1204	0	0	0	0	0	0	0	0	0	0	0	0	0	0	0	0	0	0	0	0	0	0	0	0	0	0	0	0	0	0	0	0	0	0	0	0	0	0	0	0	0	0	0	0	0	0	0	0	0
hsa-mir-1205	0	0	0	0	0	0	0	0	0	0	0	0	0	0	0	0	0	0	0	0	0	0	0	0	0	0	0	0	0	0	0	0	0	0	0	0	0	0	0	0	0	0	0	0	0	0	0	0	0
hsa-mir-1206	0	0	0	0	0	0	0	0	0	0	0	0	0	0	0	0	0	0	0	0	0	0	0	0	0	0	0	0	0	0	0	0	0	0	0	0	0	0	0	0	0	0	0	0	0	0	0	0	0
hsa-mir-1207	0	0	0	0	0	0	0	0	0	0	0	0	0	0	0	0	0	0	0	0	0	0	0	0	0	0	0	0	0	0	0	0	0	0	0	0	0	0	0	0	0	0	0	0	0	0	0	0	0
hsa-mir-1208	0	0	0	0	0	0	0	0	0	0	0	0	0	0	0	0	1	0	0	0	0	0	0	0	0	0	0	0	0	0	0	0	0	0	0	0	0	0	0	0	0	0	0	0	0	0	0	0	0
hsa-mir-122	0	0	0	0	0	0	0	0	0	1	0	0	0	0	0	1	0	0	0	0	0	0	0	0	0	2	3	0	0	0	0	4	0	0	0	0	0	0	0	0	19	2	0	0	0	0	0	2	1
hsa-mir-1224	0	0	0	0	0	0	0	0	0	0	0	0	0	0	0	0	0	0	1	0	0	0	0	0	0	0	0	0	0	0	0	16	0	0	0	0	0	0	0	0	2	0	1	0	0	0	0	0	2
hsa-mir-1225	0	0	0	1	0	0	0	0	0	0	0	0	0	0	0	0	0	0	0	0	0	0	0	0	0	0	0	0	0	0	6	0	0	0	0	0	0	0	3	0	0	0	2	0	0	0	0	0	3
hsa-mir-1226	0	3	3	2	0	0	0	0	0	0	0	0	0	0	4	0	0	0	0	0	0	0	2	0	0	4	1	0	0	0	2	0	0	0	1	0	0	0	0	0	2	2	7	0	1	0	0	0	0
hsa-mir-1227	0	0	0	0	1	0	0	0	0	0	0	0	1	0	0	0	0	0	0	0	0	0	0	0	0	0	0	0	2	1	8	0	0	0	0	0	0	0	0	0	0	0	0	0	2	0	0	0	3
hsa-mir-1228	0	0	0	0	0	0	0	0	0	0	0	0	0	1	0	0	0	0	1	0	0	0	0	2	0	0	0	0	0	0	0	0	0	0	0	0	0	0	0	0	0	0	1	0	0	0	0	0	0
hsa-mir-1229	0	0	0	0	2	0	0	0	0	3	0	0	0	0	0	0	0	0	0	0	0	1	0	0	0	0	0	1	0	0	0	0	0	0	1	0	0	0	0	0	0	0	0	0	0	0	0	0	0
hsa-mir-1231	0	2	0	0	0	0	2	0	0	0	1	0	0	0	0	1	3	0	1	0	1	0	0	0	0	1	1	6	0	0	0	0	0	0	1	0	2	0	0	0	0	0	0	0	1	0	2	1	0
hsa-mir-1233-1	0	0	0	0	0	0	0	0	0	0	0	0	0	0	0	0	0	0	0	0	0	0	0	0	0	0	0	0	0	0	0	0	0	0	0	0	0	0	0	0	0	0	0	0	0	0	0	0	2
hsa-mir-1233-2	0	0	0	0	0	0	0	0	0	0	0	0	0	0	0	0	0	0	0	0	0	0	0	0	0	0	0	0	0	0	0	0	0	0	0	0	0	0	0	0	0	0	0	0	0	0	0	0	2
hsa-mir-1234	0	1	4	0	0	0	0	0	0	0	1	0	0	0	0	0	0	0	0	0	0	0	0	0	0	0	1	0	0	0	0	0	0	0	0	0	0	0	0	0	0	0	0	2	0	0	0	0	0
hsa-mir-1236	0	0	4	0	0	0	0	0	0	0	0	0	0	1	0	0	0	0	1	6	0	0	1	0	0	0	0	3	0	1	2	2	0	0	2	0	0	0	0	0	2	2	0	0	1	0	0	0	0
hsa-mir-1237	0	0	0	0	0	0	0	0	0	0	0	0	0	0	0	0	0	0	0	0	0	0	0	0	0	0	0	0	0	0	0	0	0	0	0	0	0	0	0	0	0	0	0	1	0	0	0	0	0
hsa-mir-1238	0	0	0	0	0	0	0	0	0	0	0	0	0	0	0	2	0	0	0	0	0	0	0	0	0	0	0	0	0	0	0	0	0	0	0	0	0	0	0	0	0	0	0	0	0	0	0	0	0
hsa-mir-124-1	0	0	0	0	0	0	0	0	0	0	0	0	0	0	0	0	0	0	0	0	0	0	0	0	0	0	0	0	0	0	0	0	0	0	0	0	0	0	0	0	0	0	0	0	0	4	0	2	34
hsa-mir-124-2	0	0	0	0	0	0	0	0	0	0	0	0	0	0	0	0	0	0	0	0	0	0	0	0	0	0	0	0	0	6	0	0	1	0	0	0	0	0	0	0	0	0	0	0	0	1	0	4	33
hsa-mir-124-3	0	0	0	0	0	0	0	0	0	0	0	0	0	0	0	0	0	0	0	0	0	0	0	0	0	0	0	0	0	0	0	0	0	0	0	2	0	0	0	0	0	0	0	0	0	4	1	2	46
hsa-mir-1243	0	0	0	0	0	0	0	0	0	0	0	0	0	0	0	0	0	0	0	0	0	0	0	0	0	0	0	0	0	0	0	0	0	0	0	0	0	0	0	0	0	0	0	0	0	0	0	0	0
hsa-mir-1244-1	0	2	0	0	0	0	0	0	0	0	0	0	0	0	0	0	0	0	1	0	0	0	0	0	0	0	0	0	1	0	0	0	0	0	0	0	0	0	0	0	0	0	0	0	0	0	0	0	0
hsa-mir-1244-2	0	0	0	0	0	0	0	0	0	0	0	0	0	0	0	0	0	0	1	0	1	0	0	0	0	0	0	0	1	1	0	0	0	0	0	0	0	0	0	0	0	0	0	0	0	0	0	0	0
hsa-mir-1244-3	0	4	0	0	0	0	0	0	0	0	0	0	0	0	0	0	0	0	1	0	0	0	0	0	0	0	0	0	1	3	0	0	0	0	0	0	0	0	0	0	0	2	1	0	0	0	0	0	0
hsa-mir-1245a	0	0	0	0	0	0	0	0	0	0	0	0	0	0	0	0	0	0	0	0	0	0	0	0	0	0	0	0	0	0	0	0	0	0	0	0	0	0	0	0	0	0	0	0	0	0	0	0	0
hsa-mir-1245b	0	0	0	0	0	0	0	0	0	0	0	0	0	0	0	0	0	0	0	0	0	0	0	0	0	0	0	0	0	0	0	0	0	0	0	0	0	0	0	0	0	0	0	0	0	0	0	0	0
hsa-mir-1246	2	3	2	4	0	1	0	8	0	1	0	0	5	4	5	1	0	0	4	1	3	1	1	0	0	4	0	0	10	1	22	5	1	7	0	23	0	0	14	17	23	15	0	1	7	1	1	0	5
hsa-mir-1247	0	0	6	0	0	2	0	0	0	0	0	0	0	0	0	1	0	0	0	0	0	0	0	0	0	0	0	0	0	0	0	0	0	0	0	0	0	0	0	1	0	0	0	0	0	0	0	0	0
hsa-mir-1248	3	8	9	18	1	12	13	24	5	15	12	11	21	19	26	23	12	6	31	2	46	232	56	53	2	105	321	116	272	148	356	118	51	28	50	124	37	0	97	272	780	210	218	164	87	6	10	2	13
hsa-mir-1249	0	1	0	0	3	0	0	0	0	1	0	1	2	2	4	2	1	0	0	0	1	2	6	3	2	2	10	0	2	7	4	0	0	0	0	0	0	0	1	1	6	2	3	4	2	1	1	0	4
hsa-mir-1250	0	2	0	0	4	0	0	0	1	0	0	0	0	1	4	0	3	0	2	2	0	4	3	4	0	5	2	0	0	0	2	0	0	0	0	0	0	0	2	0	0	0	0	0	1	1	0	1	1
hsa-mir-1251	0	0	0	0	0	0	0	0	0	0	2	0	0	0	0	0	0	0	0	0	0	0	0	0	0	0	0	0	0	0	0	0	0	0	0	0	0	0	0	0	2	0	0	0	0	0	0	0	0
hsa-mir-1252	0	0	0	0	0	0	0	1	0	0	0	0	0	0	0	0	0	0	0	0	0	0	0	0	0	0	0	0	0	0	0	0	0	0	0	0	0	0	0	0	0	0	0	0	0	0	0	0	0
hsa-mir-1253	0	0	0	0	0	0	0	0	0	0	0	0	0	0	0	0	0	0	0	0	0	0	0	0	0	0	0	0	0	0	0	0	0	0	2	0	0	0	0	0	0	0	0	0	0	0	0	0	0
hsa-mir-1254-1	2	2	0	1	1	1	5	3	1	1	0	0	0	0	0	0	0	0	0	0	0	14	2	3	0	1	4	0	0	0	0	3	0	0	0	0	0	0	0	1	3	0	0	2	1	0	0	0	0
hsa-mir-1254-2	1	4	0	0	2	1	0	3	0	0	0	1	0	0	1	1	0	0	0	0	2	18	0	3	0	0	4	0	0	0	0	0	0	2	0	0	0	0	0	0	3	0	0	0	2	0	0	0	0
hsa-mir-1255a	1	9	0	0	1	0	2	6	1	1	0	0	3	1	4	5	0	1	10	0	0	16	18	6	0	15	45	4	2	8	2	4	1	2	0	12	2	0	1	2	2	12	5	2	5	1	0	0	2
hsa-mir-1255b-1	0	0	1	0	0	0	0	0	0	0	0	0	0	0	0	0	1	0	0	0	0	1	0	0	0	1	0	0	0	0	0	0	0	0	0	0	0	0	0	0	0	0	0	0	0	0	0	0	0
hsa-mir-1255b-2	0	0	2	0	0	0	0	0	0	0	0	0	0	2	0	1	0	0	0	0	0	0	0	0	0	0	0	0	0	0	0	0	0	0	0	0	0	0	0	0	0	0	0	0	0	0	0	0	0
hsa-mir-1256	0	0	0	0	0	1	0	0	0	0	0	0	0	0	0	4	2	0	0	0	0	0	0	0	0	0	0	0	0	0	0	0	0	0	0	0	0	0	0	1	0	0	0	0	0	0	0	0	0
hsa-mir-1257	0	0	0	0	0	0	0	0	0	0	0	0	0	0	0	0	0	0	0	0	0	0	0	0	0	0	0	0	0	0	0	0	0	0	0	0	0	0	0	0	0	0	0	0	0	0	0	0	0
hsa-mir-1258	0	0	0	0	0	0	0	0	0	0	0	0	0	0	0	0	0	0	0	0	0	0	0	0	0	0	0	0	0	0	0	0	0	0	0	0	0	0	0	0	0	0	0	0	0	0	0	0	0
hsa-mir-125a	21	114	23	59	67	52	135	202	44	68	73	63	39	127	233	184	67	12	118	16	139	204	89	135	2	250	295	70	98	96	152	60	21	26	65	32	36	0	54	36	154	182	146	200	127	42	18	29	193
hsa-mir-125b-1	13	34	3	53	31	37	36	220	28	88	48	45	44	173	230	207	73	7	90	5	92	282	72	190	2	161	317	139	84	117	231	41	33	31	121	33	63	0	46	37	75	86	57	142	28	34	12	26	132
hsa-mir-125b-2	126	181	109	557	137	185	78	318	60	126	96	101	189	355	360	457	137	54	284	91	319	762	477	423	9	648	695	136	253	156	350	207	82	147	312	109	203	0	116	93	286	194	160	188	79	53	136	34	308
hsa-mir-126	0	2	1	0	6	12	0	2	3	2	1	3	5	9	22	12	8	1	6	0	16	48	24	28	2	55	107	12	2	2	24	8	10	2	4	8	4	0	8	50	8	6	0	1	0	10	3	9	110
hsa-mir-1260a	0	3	1	0	3	0	0	7	0	3	0	1	2	3	2	4	0	0	0	0	6	2	0	1	14	0	2	8	2	4	19	1	0	0	1	1	0	0	0	1	17	19	28	21	7	2	2	0	1
hsa-mir-1260b	0	2	8	7	8	2	0	7	0	2	0	4	6	11	11	11	3	0	1	1	1	7	4	0	27	5	4	8	14	2	46	8	0	1	0	0	0	0	2	5	28	41	44	31	12	1	2	3	3
hsa-mir-1261	0	0	0	0	0	0	0	0	0	0	0	0	0	0	0	0	0	0	0	0	0	0	0	0	0	0	0	0	0	0	0	0	0	0	0	0	0	0	0	0	0	0	0	0	0	0	0	0	0
hsa-mir-1262	1	14	9	12	4	6	4	20	0	9	0	4	10	5	8	4	6	1	12	11	4	28	9	22	0	5	16	8	10	4	4	2	5	9	10	14	5	0	5	2	20	16	5	11	5	0	2	1	5
hsa-mir-1263	0	0	0	0	0	0	0	0	0	0	0	0	0	0	0	0	0	0	0	0	0	0	0	0	0	0	0	0	0	0	0	0	0	0	0	0	0	0	0	0	0	0	0	0	0	0	0	0	0
hsa-mir-1264	0	0	0	0	0	0	0	0	0	0	0	0	0	0	0	0	0	0	0	0	0	0	0	0	0	0	0	0	0	0	0	0	0	0	0	0	0	0	0	0	0	0	0	0	0	0	0	0	0
hsa-mir-1265	0	0	0	0	0	2	0	0	0	0	0	0	0	0	0	0	0	0	0	0	0	0	0	0	0	0	0	0	0	0	0	0	0	0	0	0	0	0	0	0	0	0	0	0	0	0	0	0	0
hsa-mir-1266	2	1	1	2	0	0	0	2	0	0	0	2	0	1	2	0	0	0	0	0	1	0	1	0	0	0	0	0	0	0	0	0	0	0	0	0	0	0	0	0	0	0	0	0	3	0	0	0	0
hsa-mir-1267	0	0	0	0	0	0	0	0	0	0	0	0	0	0	0	0	0	0	0	0	0	0	0	0	0	0	0	0	0	0	0	0	0	0	0	0	0	0	0	0	0	0	0	0	0	0	0	0	0
hsa-mir-1268a	0	0	0	0	0	0	0	0	0	0	0	0	0	0	0	0	0	0	0	0	0	0	0	0	0	0	0	0	0	0	0	0	0	0	0	0	0	0	0	0	0	0	0	0	0	0	0	0	0
hsa-mir-1268b	0	0	0	0	0	0	0	0	0	0	0	0	0	0	0	0	0	0	0	0	2	2	0	0	0	0	0	0	0	0	0	0	0	0	0	0	0	0	0	0	0	0	0	0	1	0	0	0	0
hsa-mir-1269a	0	0	2	0	0	0	0	0	0	0	0	0	0	0	0	0	0	0	0	0	0	0	0	0	0	0	0	0	0	0	0	0	0	0	0	0	0	0	0	0	0	0	0	0	0	0	0	0	0
hsa-mir-1269b	0	0	0	0	0	0	0	0	0	0	0	0	0	0	0	0	0	0	0	0	0	0	1	0	0	0	0	0	0	0	0	0	0	0	0	0	0	0	0	0	0	0	0	0	0	0	0	0	0
hsa-mir-127	5	8	1	0	9	0	0	2	1	2	0	0	0	1	2	0	0	0	1	0	0	0	14	6	2	5	12	2	3	3	0	0	0	0	0	0	0	0	1	72	26	10	15	17	40	36	0	25	343
hsa-mir-1270-1	1	7	3	13	3	2	5	2	0	3	4	7	4	1	3	9	3	0	2	0	2	0	4	9	0	8	3	2	9	2	6	3	0	0	3	6	5	0	0	1	25	5	3	2	8	0	2	0	2
hsa-mir-1270-2	0	8	0	2	0	0	8	4	2	0	2	5	1	1	3	5	0	0	1	1	2	2	6	6	0	5	2	2	5	5	8	3	2	2	1	0	1	0	4	0	19	5	7	3	9	0	2	0	0
hsa-mir-1271	0	5	2	11	1	0	0	0	0	2	0	1	6	14	2	12	7	0	6	2	0	69	12	14	0	21	12	6	0	0	2	4	7	4	9	4	3	0	6	2	0	0	1	12	3	0	3	1	4
hsa-mir-1272	0	0	0	0	0	0	0	0	0	0	0	0	0	0	0	0	0	0	0	0	0	0	0	0	0	0	0	0	0	0	0	0	0	0	0	0	0	0	0	0	0	0	0	0	0	0	0	0	0
hsa-mir-1273a	0	0	0	0	0	0	0	0	0	0	0	0	0	0	0	0	0	0	0	0	0	0	0	0	0	0	0	0	0	0	0	0	0	0	0	0	0	0	0	0	0	0	0	0	0	0	0	0	0
hsa-mir-1273c	0	0	0	0	0	0	0	0	0	0	0	0	0	0	0	0	0	0	0	0	0	0	0	0	0	0	0	1	0	0	0	0	0	0	0	0	0	0	0	0	0	0	0	0	0	0	0	0	0
hsa-mir-1273d	0	0	0	0	0	0	0	0	0	0	0	0	1	0	0	0	0	0	0	0	0	0	0	0	0	0	0	0	1	0	1	0	0	0	0	0	0	0	1	0	0	0	0	0	0	0	0	0	0
hsa-mir-1273f	0	0	0	0	0	0	0	0	0	0	0	0	0	0	0	0	0	0	0	0	0	0	0	0	0	0	0	0	0	0	0	0	0	0	0	0	0	0	0	0	0	0	0	0	0	0	0	0	0
hsa-mir-1273g	0	0	0	0	0	0	0	0	0	0	0	0	0	0	0	0	0	0	0	0	0	0	0	0	0	0	0	0	0	0	0	0	0	0	0	0	0	0	0	0	0	0	0	0	0	0	0	0	0
hsa-mir-1273h	0	0	0	0	0	0	0	0	0	0	0	0	0	0	0	0	0	0	0	0	0	0	1	0	0	2	2	0	0	0	1	0	0	0	0	2	0	0	0	2	0	0	0	0	0	0	0	0	0
hsa-mir-1275	0	0	0	0	0	0	0	0	0	0	0	0	0	0	2	0	0	0	0	0	0	0	0	0	0	0	0	0	0	0	0	0	0	0	0	0	0	0	0	0	0	0	0	0	0	0	0	0	0
hsa-mir-1276	0	0	0	0	0	0	1	0	0	0	0	1	0	0	2	0	1	0	1	0	0	2	0	0	0	0	0	0	0	0	0	0	0	0	0	0	0	0	0	0	0	0	7	0	0	0	0	0	0
hsa-mir-1277	0	0	0	0	0	8	2	52	0	0	0	3	2	0	60	3	4	1	18	0	13	27	9	35	1	9	47	5	7	1	2	13	4	5	11	9	5	0	2	0	34	11	4	0	2	5	2	6	5
hsa-mir-1278	0	0	0	0	0	10	1	0	0	0	1	3	0	0	2	0	1	1	1	3	0	10	3	5	0	9	13	0	2	0	0	0	1	2	0	2	0	0	1	0	12	8	3	0	0	1	0	1	2
hsa-mir-1279	0	0	0	0	0	0	0	0	0	0	0	0	0	0	0	0	0	0	0	0	0	0	0	0	0	0	0	0	0	0	0	0	0	0	0	0	0	0	0	0	0	0	0	0	0	0	0	0	0
hsa-mir-128-1	14	111	22	134	43	120	16	61	21	90	32	18	13	77	109	126	60	31	174	22	135	251	196	170	4	338	429	39	92	44	112	117	42	107	97	113	69	1	179	102	717	255	129	66	109	95	51	90	1049
hsa-mir-128-2	12	79	20	110	32	92	18	46	9	68	19	13	11	46	100	98	48	28	94	20	91	159	130	93	4	189	270	34	66	13	64	69	24	53	51	89	50	0	134	74	464	179	81	37	67	59	30	65	731
hsa-mir-1281	0	0	0	0	0	0	0	0	0	0	0	0	0	0	0	0	0	0	0	0	0	0	0	0	0	0	0	0	0	0	0	0	0	0	0	0	0	0	0	0	0	0	0	1	0	0	0	0	0
hsa-mir-1282	0	0	0	0	0	0	0	0	0	0	0	0	0	0	0	0	0	0	0	0	0	0	0	0	0	0	0	0	0	0	0	0	0	0	0	0	0	0	0	0	0	0	0	0	0	0	0	0	0
hsa-mir-1283-1	0	0	0	0	0	0	0	0	0	0	0	0	0	0	0	0	0	0	0	0	0	0	0	0	0	0	0	0	0	0	0	0	0	0	0	0	0	0	0	0	0	0	0	0	0	0	1	0	0
hsa-mir-1283-2	0	0	0	0	0	0	0	0	0	0	1	1	0	0	0	0	0	0	0	0	0	0	0	0	0	0	0	0	0	0	0	0	0	0	0	0	0	0	0	0	0	0	0	0	0	0	0	0	0
hsa-mir-1284	0	0	0	0	0	0	0	0	0	0	0	0	0	0	0	0	0	0	0	0	0	2	0	2	0	1	0	0	0	0	0	0	0	0	0	0	0	0	2	1	0	0	0	0	0	0	0	0	0
hsa-mir-1285-1	0	0	0	0	0	0	0	1	0	1	0	0	1	0	0	0	2	0	1	0	0	0	0	0	0	0	0	0	0	0	0	0	0	0	0	0	0	0	0	0	2	0	0	0	0	1	0	0	0
hsa-mir-1285-2	0	0	0	0	0	0	0	0	0	0	0	0	0	0	0	0	0	0	0	0	0	1	0	0	0	0	0	0	0	0	0	0	0	0	0	0	0	0	0	0	0	0	0	0	1	0	0	0	0
hsa-mir-1286	0	0	0	0	0	2	1	2	0	0	2	0	0	0	2	0	1	0	3	5	4	2	0	0	0	1	1	4	0	0	0	3	0	2	1	2	0	0	1	0	6	0	0	0	1	0	0	0	0
hsa-mir-1287	1	9	0	0	0	8	0	14	0	2	2	1	6	4	16	6	3	1	12	3	5	28	13	4	0	15	15	4	4	6	6	0	2	6	5	8	6	0	2	1	22	0	4	7	8	1	0	0	5
hsa-mir-1288	0	0	0	7	0	0	2	4	0	0	1	0	0	0	4	0	1	0	2	0	1	2	0	0	0	3	1	0	2	1	0	0	1	2	0	0	1	0	0	0	0	0	0	0	1	0	0	0	0
hsa-mir-1289-1	0	0	0	0	1	1	0	0	0	0	0	0	0	0	0	2	0	0	0	0	0	0	0	0	0	0	0	0	6	0	0	0	0	0	2	0	0	0	0	0	0	1	0	0	0	2	0	0	1
hsa-mir-1289-2	0	0	0	0	2	0	0	0	0	0	0	0	0	0	0	0	0	0	1	0	1	0	0	0	0	0	0	0	0	0	0	0	0	2	0	0	1	0	0	0	0	0	0	0	0	0	0	1	0
hsa-mir-129-1	0	0	0	0	0	0	0	0	0	0	0	0	1	1	2	2	0	0	0	0	0	1	2	0	0	0	1	1	0	5	0	0	0	0	0	0	0	0	0	0	0	0	0	2	2	6	0	5	70
hsa-mir-129-2	0	0	0	0	0	0	6	0	0	0	1	0	2	1	0	2	0	0	0	0	0	1	0	0	0	0	0	1	0	0	0	0	0	2	0	0	0	0	0	0	0	0	1	3	0	6	0	5	78
hsa-mir-1290	0	0	0	0	0	0	0	0	0	0	0	0	0	0	0	0	0	0	0	0	0	0	0	0	0	0	0	0	0	0	1	0	0	0	0	0	0	0	0	0	0	0	0	0	0	0	0	0	0
hsa-mir-1291	2	25	3	23	15	2	18	63	8	42	15	23	45	59	41	36	22	7	30	5	110	282	216	19	0	1305	319	92	158	54	300	100	49	28	42	70	16	1	73	64	152	81	199	131	38	4	4	3	14
hsa-mir-1292	0	0	0	1	0	0	0	6	2	0	1	4	2	1	2	0	0	1	2	0	0	6	2	0	0	0	1	8	0	2	0	0	0	4	2	0	0	0	2	0	2	0	0	2	2	0	0	2	1
hsa-mir-1293	76	129	84	109	81	86	70	104	29	17	41	44	31	34	70	54	19	6	56	31	40	64	61	31	0	39	64	20	174	26	80	65	15	53	25	42	6	0	10	7	108	86	45	43	106	5	7	2	35
hsa-mir-1294	0	0	0	1	2	0	0	2	0	0	1	0	1	1	14	4	0	1	6	2	0	0	3	10	0	11	4	0	0	1	0	0	0	0	4	4	0	0	3	0	0	0	1	0	1	0	0	0	1
hsa-mir-1295a	0	0	0	6	0	2	0	2	0	0	2	1	2	0	2	3	3	1	7	3	8	2	4	1	0	3	12	2	0	0	6	2	0	0	0	0	2	0	2	0	2	4	3	1	4	0	0	0	0
hsa-mir-1295b	0	0	0	0	0	0	0	0	0	0	0	0	0	0	0	0	0	0	0	0	0	0	0	0	0	0	0	0	0	0	0	0	0	0	0	0	0	0	0	0	0	0	0	0	0	0	0	0	0
hsa-mir-1296	0	1	0	4	2	0	0	7	0	1	0	2	3	17	2	11	3	1	6	2	5	24	11	10	7	6	17	4	16	12	10	4	5	6	8	2	5	0	8	5	24	24	29	3	21	1	1	0	13
hsa-mir-1297	0	0	0	0	0	0	0	0	0	0	0	0	0	0	0	0	0	0	0	0	0	0	0	0	0	0	0	0	0	0	0	0	0	0	0	0	0	0	0	0	0	0	0	0	0	0	0	0	0
hsa-mir-1298	0	0	0	0	0	0	0	0	0	0	0	0	0	0	0	1	0	0	0	0	0	0	0	0	0	1	2	0	2	0	2	0	0	0	0	0	0	0	0	1	0	0	0	0	0	0	0	0	7
hsa-mir-1299	0	0	0	0	0	8	11	10	3	1	1	13	3	4	10	13	6	1	4	0	3	3	2	1	0	0	4	60	129	50	123	76	6	50	56	44	28	0	13	10	17	18	9	8	22	0	0	0	2
hsa-mir-1301	0	0	0	0	2	0	0	0	1	0	1	0	0	2	6	5	1	0	6	0	2	18	9	5	0	9	17	6	2	1	0	2	0	0	1	0	1	0	4	0	6	4	5	3	0	0	0	0	0
hsa-mir-1302-1	0	0	0	0	0	0	0	0	0	0	0	0	0	0	0	0	0	0	0	0	0	0	0	0	0	0	0	0	0	0	0	0	0	0	0	0	0	0	0	0	0	0	0	0	0	0	0	0	0
hsa-mir-1302-10	0	0	0	0	0	0	0	0	0	0	0	0	0	0	0	0	0	0	0	0	0	0	0	0	0	0	0	0	0	0	0	0	0	0	0	0	0	0	0	0	0	0	0	0	0	0	0	0	0
hsa-mir-1302-11	0	0	0	0	0	0	0	0	0	0	0	0	0	0	0	0	0	0	0	0	0	0	0	0	0	0	0	0	0	0	0	0	0	0	0	0	0	0	0	0	0	0	0	0	0	0	0	0	0
hsa-mir-1302-2	0	0	0	0	0	0	0	0	0	0	0	0	0	0	0	0	0	0	0	0	0	0	0	0	0	0	0	0	0	0	0	0	0	1	0	0	0	0	0	0	0	0	0	0	0	0	0	0	0
hsa-mir-1302-3	0	0	0	0	0	0	0	0	0	0	0	0	0	0	0	0	0	0	0	0	0	0	0	0	0	0	0	0	0	0	0	0	0	0	0	0	0	0	0	0	0	0	0	0	0	0	0	0	0
hsa-mir-1302-4	0	0	0	0	0	0	0	0	0	0	0	0	0	0	0	0	0	0	0	0	0	0	0	0	0	0	0	0	0	0	0	0	0	0	0	0	0	0	0	0	0	0	0	0	0	0	0	0	0
hsa-mir-1302-5	0	0	0	0	0	0	0	0	0	0	0	0	0	0	0	0	0	0	0	0	0	0	0	0	0	0	0	0	0	0	0	0	0	0	0	0	0	0	0	0	0	0	0	0	0	0	0	0	0
hsa-mir-1302-6	0	0	0	0	0	0	0	0	0	0	0	0	0	0	0	0	0	0	0	0	0	0	0	0	0	0	0	0	0	0	0	0	0	0	0	0	0	0	0	0	0	0	0	0	0	0	0	0	0
hsa-mir-1302-7	0	0	0	0	0	0	0	0	0	1	0	0	0	0	0	0	0	0	0	0	0	0	0	0	0	0	0	0	0	0	0	0	0	0	0	0	0	0	0	0	0	0	0	0	0	0	0	0	0
hsa-mir-1302-8	0	0	0	0	0	0	0	0	0	0	0	0	0	1	0	0	0	0	0	0	0	0	0	0	0	0	0	0	0	0	0	0	0	0	0	0	0	0	0	0	0	0	0	0	0	0	0	0	0
hsa-mir-1302-9	0	0	0	0	0	0	0	0	0	0	0	0	0	0	0	0	0	0	0	0	0	0	0	0	0	0	0	0	0	0	0	0	0	3	0	0	0	0	0	0	0	0	0	0	0	0	0	0	0
hsa-mir-1303	0	1	0	1	0	0	0	0	0	0	0	0	0	0	0	0	0	0	0	0	0	0	0	0	0	0	1	0	0	0	2	5	0	0	0	0	0	0	0	1	4	0	2	0	0	0	0	0	1
hsa-mir-1304	39	48	38	44	11	20	1	30	0	13	0	22	15	27	22	32	13	5	34	14	23	72	34	28	0	37	73	22	27	20	27	20	7	4	28	24	3	0	7	5	69	23	24	28	23	1	10	2	15
hsa-mir-1305	0	0	0	0	0	0	0	0	0	0	0	0	0	0	0	0	0	0	0	0	0	0	0	0	0	0	0	0	0	0	0	0	0	0	0	0	0	0	0	0	0	0	0	2	0	0	0	0	0
hsa-mir-1306	0	4	0	0	1	2	0	4	0	1	0	0	1	1	2	3	1	0	1	0	1	0	3	3	0	3	2	2	0	6	2	0	2	0	2	2	1	0	0	0	4	4	3	0	3	0	2	0	0
hsa-mir-1307	203	478	205	440	295	480	555	1234	233	209	504	350	510	432	1329	571	405	134	844	126	783	1873	978	755	17	1237	1878	612	916	535	1210	598	181	314	405	376	301	2	409	343	1886	1418	931	685	946	76	186	75	448
hsa-mir-130a	23	32	29	117	21	143	28	60	5	77	8	28	20	84	123	174	82	52	171	32	167	332	166	196	6	246	405	56	140	31	138	131	39	198	179	168	140	0	131	101	867	204	126	60	98	34	83	33	171
hsa-mir-130b	35	64	11	129	27	138	43	144	20	90	45	39	32	76	172	156	73	31	231	20	213	495	184	202	4	299	555	96	124	29	139	121	56	219	196	217	202	0	160	140	1669	350	282	104	238	69	78	78	263
hsa-mir-132	24	117	28	432	40	442	30	144	25	348	43	116	145	318	142	376	77	39	126	28	384	893	451	331	6	810	674	50	48	33	60	86	41	64	144	82	86	0	78	67	478	613	156	133	75	40	75	27	425
hsa-mir-1321	0	0	0	0	0	0	0	0	0	0	0	0	0	0	0	0	0	0	0	0	0	0	0	0	0	0	0	0	0	0	0	0	0	0	0	0	0	0	0	0	0	0	0	0	0	0	0	0	0
hsa-mir-1322	0	0	0	0	0	0	0	0	0	0	0	0	0	0	0	0	0	0	0	0	0	0	0	0	0	0	0	0	0	0	0	0	0	0	0	0	0	0	0	0	0	0	0	0	0	0	0	0	0
hsa-mir-1323	0	0	0	0	0	0	0	0	0	0	0	0	0	0	0	0	0	0	0	0	0	0	0	0	0	0	0	0	0	0	0	0	0	0	0	0	0	0	0	0	0	0	0	0	0	0	0	0	0
hsa-mir-1324	0	0	0	0	0	0	0	0	0	0	0	0	0	0	0	0	0	0	0	0	0	0	0	0	0	0	0	0	0	0	0	0	0	0	0	0	0	0	0	0	0	0	0	0	0	0	0	0	0
hsa-mir-133a-1	0	1	0	0	0	1	0	2	0	1	1	0	0	0	0	1	0	0	2	0	0	0	0	2	0	0	0	1	0	4	7	1	0	0	0	0	0	0	2	3	9	10	1	1	1	0	0	0	6
hsa-mir-133a-2	0	1	0	0	0	1	0	0	0	0	0	0	0	0	2	2	0	0	1	0	0	0	0	2	0	0	2	0	2	1	5	0	0	0	0	0	0	0	0	3	12	10	0	1	2	0	0	0	8
hsa-mir-133b	0	0	0	0	0	0	0	0	0	0	0	0	0	0	0	0	0	0	0	0	0	0	0	0	0	0	0	1	0	0	0	1	0	0	0	0	0	0	0	0	0	0	0	0	1	0	0	0	0
hsa-mir-134	0	0	0	0	0	0	0	0	0	0	0	0	0	0	0	1	0	0	0	0	0	0	0	0	0	1	0	0	0	0	0	0	0	0	2	0	0	0	0	5	0	0	2	0	0	1	0	2	11
hsa-mir-1343	1	0	0	0	0	0	0	0	0	0	0	0	0	0	1	0	1	0	0	0	0	0	0	2	0	0	0	0	2	0	0	0	0	0	0	0	0	0	0	0	0	0	3	2	1	0	0	0	1
hsa-mir-135a-1	0	4	0	0	0	0	0	2	0	0	0	0	0	0	2	1	0	0	0	0	0	0	0	0	0	1	0	1	0	0	0	1	0	0	0	0	0	0	0	0	0	0	0	0	0	0	0	0	2
hsa-mir-135a-2	0	0	0	0	0	2	0	2	5	0	0	2	0	0	0	0	0	0	0	0	2	2	0	0	0	2	0	1	4	0	0	1	0	0	2	0	0	0	0	0	0	0	0	0	0	0	0	0	0
hsa-mir-135b	2	8	10	16	14	32	15	48	9	10	7	9	3	30	36	40	28	12	64	3	20	86	59	91	0	50	140	10	38	19	10	20	19	56	53	26	16	0	15	15	70	22	19	12	69	8	4	8	30
hsa-mir-136	0	0	0	0	0	0	0	0	0	0	0	0	0	0	0	0	0	0	0	0	0	0	0	0	0	2	3	0	0	1	2	0	0	0	0	0	0	0	1	5	20	0	2	0	0	5	0	1	30
hsa-mir-137	0	0	0	0	0	0	0	1	0	0	0	0	0	0	2	0	1	0	4	0	0	0	1	1	0	2	6	0	0	0	0	0	0	0	0	0	0	0	0	0	0	0	0	0	0	2	0	1	22
hsa-mir-138-1	0	0	0	0	0	0	0	0	0	3	0	0	0	3	2	7	0	0	0	0	6	2	0	2	0	1	5	0	0	1	4	0	0	0	0	0	0	0	0	5	0	0	3	5	0	1	2	1	15
hsa-mir-138-2	0	0	0	0	0	0	0	2	0	0	0	0	1	0	0	1	0	0	1	0	1	0	0	0	0	0	1	0	0	0	0	0	0	0	0	0	0	0	0	0	4	0	0	2	0	0	1	1	4
hsa-mir-139	0	0	0	2	0	0	3	0	0	0	0	0	0	2	2	0	0	0	0	0	1	10	4	7	2	2	3	0	0	0	0	0	0	0	0	0	0	0	0	0	4	0	0	0	0	4	0	1	45
hsa-mir-140	276	795	389	617	1371	481	535	1462	285	87	420	387	735	789	1953	871	562	221	1206	262	949	3780	3396	4264	99	7258	9358	2774	1278	2380	2408	650	1086	395	947	1272	595	3	696	313	1203	1057	1274	360	1234	107	117	38	371
hsa-mir-141	1706	1881	1831	6064	2935	11774	122	4876	33	344	38	1664	2180	1655	11104	3659	8037	1824	11971	1890	4855	16128	20988	14782	286	16453	14671	2521	4644	877	2081	6278	2495	10997	11747	5337	6567	14	3652	2851	5756	9184	2477	678	5082	1333	2438	546	3792
hsa-mir-142	15	576	45	11	218	647	22	841	14	175	64	39	145	595	3707	1014	775	342	1888	215	605	3907	5272	8193	166	8287	14438	1044	113	669	1037	284	1290	420	948	3059	418	3	1874	920	1514	427	79	29	90	202	94	29	233
hsa-mir-143	39	749	245	29	643	566	24	575	14	52	50	115	282	906	2180	1458	342	203	976	440	780	5041	9094	16268	307	13381	20447	990	114	1634	915	185	1267	236	1388	1588	605	2	763	329	711	249	127	59	83	188	146	52	675
hsa-mir-144	0	0	0	0	0	2	0	4	0	3	0	0	1	0	6	1	0	0	2	0	0	0	5	5	0	9	10	0	0	1	0	0	1	0	0	0	0	0	15	63	0	2	0	0	0	1	0	1	13
hsa-mir-145	6	31	2	0	51	31	14	38	1	6	12	7	8	52	97	76	19	12	58	18	17	172	255	427	13	440	566	94	10	110	82	2	37	9	24	66	12	0	60	33	14	18	10	4	11	5	1	0	6
hsa-mir-1468	0	0	0	0	1	0	0	4	0	1	0	0	0	0	0	0	0	0	0	0	2	2	1	0	0	1	4	0	2	0	0	0	0	4	1	0	1	0	4	3	6	4	13	3	4	0	0	0	0
hsa-mir-1469	0	0	0	0	0	0	0	0	0	0	0	0	0	0	0	0	0	0	0	0	0	0	0	0	0	0	0	0	0	0	0	0	0	0	0	0	0	0	0	0	0	0	0	0	0	0	0	0	0
hsa-mir-146a	42	153	44	124	224	895	764	684	179	75	576	200	93	159	1028	625	453	304	1050	247	534	616	1087	1065	8	586	1077	69	52	56	40	40	12	67	107	98	24	2	61	55	622	356	91	31	171	9	26	10	48
hsa-mir-146b	1168	1575	1160	2512	1196	865	991	1867	655	132	1187	637	622	555	1600	1145	586	322	1655	415	865	900	1764	1649	28	1451	2475	545	2536	675	1001	1220	200	1424	1777	1832	385	3	301	441	2530	2205	1482	385	1617	88	307	61	380
hsa-mir-1470	0	0	0	0	0	0	0	0	0	0	0	0	0	0	0	1	0	0	0	0	0	0	0	0	0	0	0	0	0	0	0	0	0	0	0	0	0	0	0	0	0	0	0	0	0	0	0	0	0
hsa-mir-1471	0	0	0	0	0	0	0	0	0	0	0	0	0	0	0	0	0	0	0	0	0	0	0	0	0	0	0	0	0	0	0	0	0	0	0	1	0	0	0	0	0	0	0	0	0	0	0	0	0
hsa-mir-147a	0	0	0	0	0	0	0	2	0	0	0	0	0	0	0	0	0	0	0	0	0	1	0	0	0	0	0	5	0	0	0	0	0	0	0	0	0	0	0	0	0	0	0	0	0	0	0	0	0
hsa-mir-147b	13	12	16	18	29	38	66	172	37	17	45	57	47	9	124	29	79	30	126	18	64	140	48	116	0	94	224	78	240	85	472	353	15	84	63	114	49	0	73	56	244	204	147	63	147	6	15	7	28
hsa-mir-148a	10060	10632	10070	38176	11149	23472	11113	30749	6869	6457	8505	15872	13982	20857	40769	50566	17727	9723	39973	22638	39281	40729	45082	72072	811	36477	75287	7631	23434	7724	7292	19444	11601	34328	73425	26297	26535	52	6723	5951	90698	33836	27903	4577	18955	4332	12571	5396	24007
hsa-mir-148b	310	575	318	748	602	630	315	839	211	132	193	383	440	888	1469	1885	777	377	1855	3312	1371	1874	2677	3744	62	4168	5679	369	914	263	344	676	538	723	1508	877	609	2	370	267	2274	1198	1029	240	989	110	304	113	478
hsa-mir-149	55	141	41	209	163	106	43	140	41	92	56	49	116	87	90	170	57	19	119	29	135	635	161	60	0	294	396	152	382	252	290	143	40	74	116	51	83	0	100	116	385	346	431	366	446	27	50	10	138
hsa-mir-150	0	33	1	0	38	8	10	10	4	5	6	1	1	19	4	13	4	2	17	5	5	44	22	27	0	47	89	49	4	22	20	0	5	6	2	10	0	0	34	12	10	12	6	11	1	1	0	0	5
hsa-mir-151a	2207	2038	1771	2410	1440	1424	1714	3140	646	504	926	1039	1484	1448	2604	2420	1411	450	2740	507	1604	3360	2503	2475	48	4021	4216	2044	4757	1078	3152	2666	499	1797	1490	1507	1023	5	679	649	3657	3244	2230	2350	3827	146	462	111	1088
hsa-mir-151b	0	0	0	0	0	1	0	1	0	0	0	0	0	0	6	0	0	0	0	0	0	0	0	0	0	0	1	1	1	2	0	0	0	0	0	0	0	0	0	0	5	0	0	0	0	1	0	1	3
hsa-mir-152	71	192	55	388	189	713	236	829	123	211	152	176	470	836	1214	1501	734	250	1387	185	1000	1733	1255	1583	33	2267	3072	301	659	163	415	906	383	834	792	640	656	4	277	310	2282	837	735	331	723	99	128	83	415
hsa-mir-153-1	0	0	0	0	0	1	0	0	0	0	0	0	2	1	3	0	3	1	1	0	3	4	1	3	0	0	2	0	0	0	0	1	0	1	0	0	0	0	0	0	0	0	0	1	4	0	0	0	6
hsa-mir-153-2	0	0	0	0	0	3	0	0	0	0	0	0	1	0	1	0	1	0	0	0	0	4	4	4	0	2	5	0	0	2	0	1	0	1	0	0	0	0	0	1	0	0	0	1	2	1	0	0	3
hsa-mir-1537	0	0	0	0	0	8	6	8	0	0	2	2	1	0	20	4	4	1	12	1	14	37	33	76	2	30	90	2	4	1	6	6	18	2	8	18	4	0	8	1	16	0	4	1	1	2	1	0	0
hsa-mir-1538	0	0	0	0	2	0	0	0	0	0	0	0	0	0	0	0	0	0	0	0	0	0	0	0	0	0	0	0	0	3	6	0	0	0	0	0	0	0	0	0	0	2	0	0	1	0	0	0	1
hsa-mir-1539	0	0	0	0	0	0	0	0	0	0	0	0	0	0	0	0	0	0	0	0	0	0	1	0	0	0	0	0	0	0	0	0	0	0	0	0	0	0	0	0	0	0	0	0	0	0	0	0	0
hsa-mir-154	0	0	0	0	0	0	0	1	0	0	0	0	0	0	2	1	0	0	0	0	0	4	0	0	0	0	0	0	0	0	0	0	0	0	0	0	0	0	0	0	0	0	0	0	1	2	0	0	22
hsa-mir-155	66	454	99	162	222	355	115	150	46	105	191	74	137	421	352	560	201	159	587	137	322	1074	1516	1737	21	1597	1794	274	174	181	302	236	160	96	152	450	52	1	257	235	184	204	127	187	147	14	41	10	74
hsa-mir-1587	0	0	0	0	0	0	0	0	0	0	0	0	0	0	0	0	0	0	0	0	1	0	0	0	0	0	0	0	0	0	0	0	0	0	0	0	0	0	0	0	0	0	0	0	0	0	0	0	0
hsa-mir-15a	18	165	24	151	57	520	11	616	7	70	5	191	177	272	1393	676	424	140	742	147	391	1563	1303	1995	62	1616	2352	290	196	96	167	253	287	418	697	373	319	2	220	236	1437	324	195	55	168	178	72	174	207
hsa-mir-15b	34	287	45	398	75	333	4	214	2	133	3	110	106	242	202	334	156	87	387	48	222	1565	796	771	14	1346	1658	126	127	60	95	264	346	212	388	310	206	1	225	191	696	260	118	105	115	34	52	68	230
hsa-mir-16-1	353	2285	290	2816	874	4595	161	3435	68	1353	84	1442	1537	3353	5992	6543	2969	1058	6659	683	4789	16131	9622	8634	298	14654	21000	2335	2387	947	1898	3085	2560	3570	5613	6155	2907	4	2955	2054	9046	4745	2511	1075	2743	1219	1030	1156	3676
hsa-mir-16-2	370	2529	350	3132	887	4683	86	3406	29	1490	55	1454	1662	3484	6034	6545	3053	1095	6678	690	5023	16174	9497	8534	322	15175	21535	2316	2232	968	1889	3067	2686	3553	5587	6182	2989	6	3089	2176	9280	5057	2546	1115	2709	1148	1017	1220	3875
hsa-mir-17	23	223	25	268	111	607	110	952	103	80	57	155	287	261	1409	625	591	127	1284	149	732	1621	854	1220	46	1305	2823	292	529	128	198	552	223	331	509	310	242	0	169	111	1040	727	521	146	763	124	69	84	208
hsa-mir-181a-1	569	1204	587	1526	768	989	864	1033	393	362	579	460	1013	1827	1964	1630	789	347	1955	420	1187	4387	7586	8851	96	14361	12008	1957	1695	840	2194	2445	1123	1387	1717	2715	748	5	2221	909	2862	1801	921	660	1176	211	322	158	1966
hsa-mir-181a-2	641	1376	755	1840	870	1129	1033	1101	423	400	639	529	1021	1858	1974	1838	850	350	1983	441	1162	4587	7703	8914	97	14564	11783	1874	1899	888	2414	2511	1088	1475	1833	2716	853	3	2140	927	3012	1897	1064	820	1253	202	315	161	2038
hsa-mir-181b-1	195	401	209	476	156	248	256	206	88	118	137	160	219	415	256	434	159	66	324	75	245	767	813	804	7	1366	954	176	285	86	215	425	102	254	269	302	145	0	122	101	438	323	231	197	218	52	108	48	560
hsa-mir-181b-2	234	436	197	581	159	320	274	306	123	163	159	188	279	458	363	540	191	81	409	108	351	1001	999	1069	14	1790	1271	225	361	97	285	563	161	327	379	398	191	0	148	135	547	421	307	297	270	80	127	52	681
hsa-mir-181c	110	189	102	216	182	544	573	860	240	56	342	202	329	331	1318	497	541	110	866	147	299	744	1853	3428	38	2533	2997	708	524	342	622	634	426	632	952	884	349	0	518	168	1264	630	380	60	557	64	76	31	242
hsa-mir-181d	117	123	87	238	82	208	275	274	97	46	103	154	168	202	277	231	131	48	233	52	157	456	448	540	7	537	607	181	312	61	191	368	107	309	380	273	207	0	100	76	583	294	188	103	226	22	41	22	143
hsa-mir-182	6438	5019	6438	17186	6603	4376	7033	12266	4480	530	4839	3834	5264	4631	6969	8210	3897	1428	10916	3016	5419	10890	7024	10049	216	5961	10595	3266	16624	2172	4766	10114	992	4159	7125	3782	1386	3	895	1021	17401	11816	10421	4168	14459	356	974	174	931
hsa-mir-1825	0	0	0	0	0	0	0	0	1	0	0	0	0	0	0	0	0	0	0	0	0	0	0	0	0	0	0	0	0	0	0	0	0	0	0	0	0	0	0	0	0	0	0	0	0	0	0	0	0
hsa-mir-1827	0	0	0	0	0	0	0	0	0	0	0	0	0	0	0	0	0	0	0	0	0	0	0	0	0	0	0	0	0	0	0	0	0	0	0	0	0	0	0	0	0	0	0	0	0	0	0	0	0
hsa-mir-183	2146	1455	1914	1688	1328	1291	991	1970	493	90	678	490	415	821	954	1188	431	280	1190	1320	473	1744	848	1098	32	923	1022	381	1596	100	234	494	130	683	910	475	100	3	69	89	2851	1607	1175	417	2188	45	160	30	159
hsa-mir-184	95	102	56	72	75	628	810	777	285	450	732	891	725	679	519	1526	554	253	1299	445	2420	466	1078	567	18	1546	1267	94	112	76	94	90	18	76	102	38	64	1	51	42	252	325	826	463	594	8	29	3	45
hsa-mir-185	32	127	24	57	106	45	90	310	32	19	50	43	96	76	222	122	60	21	160	26	117	419	310	276	6	383	552	118	125	109	150	48	36	20	53	121	40	0	54	33	239	235	294	75	187	14	17	10	44
hsa-mir-186	985	2647	875	2805	1416	1829	1137	1986	591	320	996	523	419	910	3159	2386	1228	678	3496	2624	2151	2926	2881	3338	64	3458	5756	644	2182	484	834	1376	533	1948	2561	3151	635	2	645	431	6242	3208	1834	340	2336	201	426	194	672
hsa-mir-187	0	0	0	0	0	2	2	0	0	0	0	0	0	0	0	0	0	0	0	0	0	2	0	0	0	0	0	0	0	1	0	0	0	0	0	0	0	0	0	0	0	0	0	0	0	0	0	2	2
hsa-mir-188	0	3	0	0	0	2	6	8	0	3	0	2	0	1	6	3	8	1	5	0	1	10	7	3	4	4	14	0	0	4	1	0	1	0	1	0	1	0	0	1	0	8	0	0	2	1	0	0	0
hsa-mir-18a	2	6	1	9	12	14	13	46	3	6	9	11	16	22	49	13	13	5	17	3	20	20	34	49	2	30	90	13	16	11	22	2	8	2	9	4	2	0	10	11	29	22	18	10	34	3	4	4	4
hsa-mir-18b	0	0	0	0	0	0	0	0	0	0	0	0	0	0	3	0	0	0	1	0	0	0	0	0	0	1	1	3	0	1	0	0	0	0	0	2	0	0	0	0	3	0	1	0	0	0	0	0	0
hsa-mir-1908	0	0	0	0	0	0	0	0	0	0	0	0	0	0	0	0	0	0	0	0	0	0	0	0	0	0	0	0	0	0	0	0	2	0	0	0	0	0	0	0	0	0	0	0	0	0	1	0	0
hsa-mir-1909	0	0	0	0	0	0	0	0	0	0	0	0	0	0	0	0	1	0	0	0	0	0	0	0	0	0	0	0	0	0	0	0	0	0	0	0	0	0	0	0	0	0	0	0	0	0	0	0	0
hsa-mir-190a	0	0	0	8	0	2	7	2	0	0	0	3	1	2	6	3	0	1	4	0	2	10	1	6	0	4	12	0	2	0	2	0	1	0	6	0	4	0	0	2	2	2	2	4	0	0	0	0	6
hsa-mir-190b	5	1	16	25	2	20	10	26	3	4	8	3	4	8	18	19	13	2	18	6	19	58	41	104	1	158	136	22	36	20	16	14	15	32	52	30	29	0	10	2	40	24	12	9	3	4	15	6	24
hsa-mir-191	240	1580	328	1192	1709	975	870	2276	657	469	811	544	643	1031	2326	1609	617	353	1903	327	1413	4759	3359	3198	145	4921	8982	2681	4210	2448	3858	1668	881	740	1288	3598	400	7	2498	1043	6000	3702	3733	1696	3542	179	250	60	636
hsa-mir-1910	0	1	0	0	2	0	0	0	2	1	0	0	0	0	0	0	0	0	0	0	1	2	0	0	0	8	3	0	0	0	1	0	0	0	0	1	1	0	0	0	0	0	0	1	0	0	0	0	1
hsa-mir-1911	0	0	0	0	0	0	0	0	0	0	0	0	0	0	0	0	1	0	0	0	0	0	0	0	0	2	0	0	0	0	0	0	0	0	0	0	0	0	0	0	0	0	0	0	0	0	0	0	0
hsa-mir-1912	0	0	0	0	0	0	0	0	0	0	0	0	0	0	0	0	0	0	0	0	0	0	0	0	0	0	0	0	0	0	0	0	0	0	0	0	0	0	0	0	0	0	0	0	0	0	0	0	0
hsa-mir-1913	0	0	0	0	0	0	0	0	0	0	0	0	0	0	0	0	0	0	0	0	0	0	0	0	0	0	0	0	0	0	0	0	0	0	0	0	3	0	0	0	0	0	0	0	0	0	0	0	0
hsa-mir-1914	0	0	0	0	0	0	0	0	0	0	0	0	0	0	0	0	0	0	0	0	0	0	0	0	0	0	0	0	0	0	0	0	0	0	0	0	0	0	0	0	0	0	0	0	0	0	0	0	0
hsa-mir-1915	0	0	0	0	0	0	0	0	0	0	0	0	0	0	0	0	0	0	0	0	0	0	0	0	0	0	0	0	0	0	0	0	0	0	0	0	0	0	0	0	0	0	0	0	0	0	0	0	0
hsa-mir-192	142	323	173	509	250	555	339	745	225	80	288	208	195	375	1047	733	466	239	1138	306	497	1164	1186	1138	22	1114	2186	340	441	217	277	315	164	459	658	809	176	2	266	165	1477	865	386	70	679	66	219	76	372
hsa-mir-193a	25	100	33	70	101	86	37	203	27	12	48	46	83	44	139	90	45	17	73	4	58	192	97	150	4	78	76	106	169	76	338	125	20	70	95	60	34	0	17	26	121	78	101	70	110	25	10	9	15
hsa-mir-193b	3031	5354	2661	4488	7187	2344	5976	8358	3042	1576	4260	3418	4736	3592	4047	4160	1169	443	2325	554	2025	8939	2903	2191	84	2183	2550	5068	11627	6164	11613	3640	429	1261	2669	1054	715	0	386	573	3773	4470	5234	7489	9068	590	321	185	974
hsa-mir-194-1	3	6	1	11	0	9	11	11	10	9	2	8	8	16	38	25	14	4	26	5	12	68	27	30	2	76	107	9	19	3	2	16	5	9	24	14	11	0	7	7	38	29	15	5	9	6	4	0	12
hsa-mir-194-2	9	13	8	24	11	33	11	35	5	19	8	7	20	43	126	101	37	11	76	8	49	214	98	108	5	192	432	17	9	20	8	26	17	23	53	50	24	1	26	17	59	49	26	6	20	25	7	9	61
hsa-mir-195	4	7	20	50	11	30	1	48	1	2	0	9	9	12	34	49	32	13	75	8	24	91	87	80	2	59	119	24	66	12	9	45	20	87	178	44	74	0	27	18	98	56	23	16	45	13	12	16	34
hsa-mir-196a-1	12	28	10	70	21	19	0	14	1	30	0	11	23	39	25	42	22	13	45	11	61	79	52	32	1	106	71	7	30	3	26	23	13	11	38	25	11	0	11	10	86	247	58	109	62	3	23	8	46
hsa-mir-196a-2	27	41	32	131	64	27	27	48	12	35	10	15	35	63	52	105	40	15	106	19	88	77	131	64	1	155	175	23	101	12	43	88	17	22	74	44	21	0	16	20	202	560	78	219	158	6	35	17	56
hsa-mir-196b	259	324	244	630	269	238	169	423	78	84	110	254	389	325	463	584	190	56	427	137	669	729	762	756	14	1146	1223	164	463	244	277	345	115	266	478	231	287	0	67	91	795	672	667	249	504	41	117	34	194
hsa-mir-197	85	253	70	174	235	108	250	473	142	86	173	162	209	262	400	405	144	23	199	48	170	530	292	432	12	542	615	279	311	340	475	158	53	58	265	74	71	0	217	95	398	281	330	252	353	26	29	12	124
hsa-mir-1972-1	0	0	0	0	0	0	0	0	0	0	0	0	0	0	0	0	0	0	0	0	0	0	0	0	0	0	0	0	0	0	0	0	0	0	0	0	0	0	0	0	0	0	0	0	0	0	0	0	0
hsa-mir-1972-2	0	0	0	0	0	0	0	0	0	0	0	0	0	0	0	0	0	0	0	0	0	0	0	0	0	0	0	0	0	0	0	0	0	0	0	0	0	0	0	0	0	0	0	0	0	0	0	0	0
hsa-mir-1973	0	0	0	0	1	2	1	0	0	0	0	0	0	0	2	1	1	0	0	0	0	0	0	0	0	0	0	0	0	0	3	0	0	0	1	2	1	0	0	1	2	2	0	0	0	0	0	0	0
hsa-mir-1976	5	6	1	0	10	0	1	4	0	0	0	0	1	4	6	0	0	0	2	1	6	0	10	6	0	12	16	10	2	5	7	0	4	0	0	2	0	0	2	0	0	0	0	0	1	0	0	0	0
hsa-mir-198	1	0	0	0	5	0	0	0	0	0	0	0	0	0	0	0	0	1	0	0	0	0	0	0	0	0	0	0	0	0	4	0	0	0	0	0	0	0	0	0	0	0	2	0	0	0	0	0	0
hsa-mir-199a-1	4	209	46	6	45	97	7	45	3	16	6	11	44	144	328	146	81	41	242	43	88	572	1081	1141	36	1722	1818	160	18	53	127	65	167	71	125	469	88	0	256	366	198	34	6	5	14	13	27	4	39
hsa-mir-199a-2	3	173	28	3	58	121	14	50	4	18	4	19	37	139	297	175	86	47	261	61	78	593	1089	1107	29	1697	1768	150	12	77	142	51	174	47	108	513	78	0	275	348	183	43	6	2	17	15	13	3	50
hsa-mir-199b	5	269	51	6	63	136	14	114	7	28	15	21	99	319	624	372	190	83	474	78	179	1727	1927	2446	103	3779	4006	344	18	103	210	80	570	92	202	596	196	1	395	406	311	51	12	5	24	38	19	6	80
hsa-mir-19a	3	24	10	39	14	129	61	310	21	14	27	45	59	50	490	104	198	42	380	61	167	303	479	1388	18	712	1422	92	81	45	46	84	145	127	318	174	140	0	57	38	241	182	130	5	98	42	14	41	43
hsa-mir-19b-1	23	135	36	533	203	1074	332	1276	186	104	270	293	391	582	2113	1267	1026	332	1943	186	992	2678	2784	5738	85	4559	6848	588	844	416	470	803	811	933	2008	1006	848	0	289	180	1249	1161	1070	163	872	284	148	151	280
hsa-mir-19b-2	19	130	41	513	197	1032	377	1284	213	95	284	297	381	610	2338	1335	1074	347	1954	181	1018	2926	3089	5903	66	4771	7083	642	992	432	515	866	845	908	2016	1121	884	2	313	203	1359	1191	1022	156	899	314	151	155	271
hsa-mir-200a	1494	4421	1451	6624	2326	18370	1798	22722	745	3526	858	7354	11897	14401	38176	25264	25567	6038	39489	4268	25457	39695	23488	35868	702	37968	52094	7482	7401	2227	3855	14993	14490	23634	25367	13168	17520	15	6049	5172	42369	18970	8610	2210	9533	3621	3458	2112	8371
hsa-mir-200b	1661	7266	1234	7174	4208	6835	7154	10519	2931	2644	3710	4644	7343	11992	13301	18317	10310	2353	17774	2542	10721	27462	11673	10088	450	21789	20694	5484	6917	1803	4158	9866	3688	7420	8159	4570	4982	5	2812	2912	12315	11393	7207	7656	11417	1661	1625	947	5374
hsa-mir-200c	2456	12844	2215	19489	9048	20505	7086	19221	3731	8704	5415	7140	7324	21166	25468	31221	12418	3686	26916	3874	25673	55757	22877	23129	707	23940	36037	10203	22359	6564	10265	14830	5074	13052	20548	11703	9205	26	6064	7082	25501	31737	18354	15943	22298	3679	3917	1657	16802
hsa-mir-202	0	0	0	3	0	0	0	0	0	0	0	0	0	0	0	0	0	0	0	0	0	0	0	0	0	0	0	0	0	0	0	0	0	0	0	4	0	0	0	0	2	0	0	0	0	0	0	0	0
hsa-mir-203a	299220	477524	250787	703687	411137	489327	217293	1005128	101400	72988	135359	308007	304779	248585	707923	355009	294364	118857	674338	219997	404602	911392	489159	743655	8148	426683	749814	359829	929293	325820	424751	520966	147665	566087	598125	330979	244200	352	86664	92478	788021	670450	463826	136871	848568	74600	119674	69469	387810
hsa-mir-203b	116	145	97	225	60	89	96	172	31	27	52	95	160	97	96	148	71	23	100	33	121	242	209	204	4	275	325	41	110	41	50	76	17	74	85	29	48	0	13	9	192	112	192	77	92	15	11	11	44
hsa-mir-204	4	0	1	2	1	0	0	0	1	0	0	0	0	0	0	0	0	0	1	0	0	0	0	0	0	0	0	0	0	0	4	0	0	2	3	0	0	0	0	1	2	2	5	0	2	8	0	7	63
hsa-mir-205	7825	25551	11637	84262	13476	24113	12029	29507	7447	39399	13461	10686	14262	46886	39331	99041	27973	14538	70530	12279	73841	66323	45029	49310	891	104665	163375	13798	59579	18010	45202	32947	12250	39579	64565	39237	42443	118	40315	42961	228757	89047	82113	30559	35196	5140	26498	7847	85750
hsa-mir-2052	0	0	0	0	0	0	0	0	0	0	0	0	0	0	0	0	0	0	0	0	0	0	0	0	0	0	0	0	0	0	0	0	0	0	0	0	0	0	0	0	0	0	0	0	0	0	0	0	0
hsa-mir-2053	0	0	0	0	0	0	0	0	0	0	0	0	0	0	0	0	0	0	0	0	0	0	0	0	0	0	0	0	0	0	0	0	0	0	0	0	0	0	0	0	0	0	0	0	0	0	0	0	0
hsa-mir-2054	0	0	0	0	0	0	0	0	0	0	0	0	0	0	0	0	0	0	0	0	0	0	0	0	0	0	0	0	0	0	0	0	0	0	0	0	0	0	0	0	0	0	0	0	0	0	0	0	0
hsa-mir-206	0	0	0	0	0	2	0	2	0	0	0	0	0	0	0	0	0	0	0	0	0	0	0	0	0	0	1	0	0	0	2	0	0	0	0	1	0	0	2	0	0	0	9	0	0	0	0	1	8
hsa-mir-208a	0	0	0	0	0	0	0	0	0	0	0	0	0	0	0	1	0	0	0	0	0	0	0	0	0	0	0	0	0	0	0	0	0	0	0	0	0	0	0	0	0	0	0	0	0	0	0	0	0
hsa-mir-208b	0	0	0	0	0	0	0	0	0	0	0	0	0	0	0	0	0	0	0	0	0	2	0	1	0	0	0	0	0	0	0	0	0	0	0	0	0	0	0	0	2	0	0	0	0	0	0	0	0
hsa-mir-20a	12	109	18	114	83	374	154	1045	145	83	78	116	181	187	1437	401	440	94	962	87	635	733	504	1223	21	821	2099	168	298	101	106	268	184	271	486	214	238	1	80	91	672	515	363	123	316	162	65	70	222
hsa-mir-20b	1	2	0	6	0	12	1	6	3	1	4	1	2	4	17	3	8	0	12	2	14	26	9	20	0	21	49	2	14	0	6	8	3	10	12	2	1	0	2	9	27	21	10	7	15	4	0	0	7
hsa-mir-21	75957	101956	88004	220714	111177	396937	329971	506686	134432	33646	141377	197344	302643	198405	645364	428253	439318	163113	924157	496096	524638	574154	693158	828024	11346	1313156	1611030	124669	312266	55837	109572	276576	97206	272527	311659	281510	180279	405	93960	71515	445741	345609	202528	36204	277112	33684	67988	23814	109607
hsa-mir-210	2388	4595	3183	8150	5510	4172	11707	21321	4285	886	8012	5029	6755	2473	14322	4495	4758	1935	11170	1647	6010	11004	11478	11315	153	8459	14497	9751	29603	11557	17014	9540	3383	13116	10026	8824	11594	28	3787	3781	27877	11199	18115	2255	19257	792	1985	746	5092
hsa-mir-211	0	0	0	0	3	2	2	0	0	0	0	1	0	0	0	0	0	0	0	0	0	0	1	0	0	0	0	0	2	0	0	0	0	0	0	0	0	0	0	0	6	0	0	0	0	0	0	0	2
hsa-mir-2110	35	75	13	29	36	18	29	82	10	15	36	30	23	11	26	22	9	4	22	5	21	78	35	36	0	35	22	58	54	22	54	10	6	12	16	14	1	0	18	16	72	48	36	37	50	1	4	0	22
hsa-mir-2113	0	0	0	0	0	0	0	0	0	0	0	0	0	0	0	0	0	0	0	0	0	0	0	0	0	0	0	0	0	0	0	0	0	0	0	0	0	0	0	0	0	0	0	0	0	0	0	0	0
hsa-mir-2114	0	6	0	0	5	4	3	10	7	1	2	2	5	0	4	0	2	0	3	0	1	12	5	4	0	4	3	16	6	7	10	8	1	6	6	2	4	0	0	1	6	0	2	0	5	0	1	0	0
hsa-mir-2115	0	14	1	0	9	2	3	4	1	0	1	1	0	6	20	6	5	1	12	0	0	4	15	38	2	34	46	4	2	3	6	4	1	0	2	25	1	0	12	0	14	2	4	0	0	0	0	0	5
hsa-mir-2116	0	1	0	0	1	6	7	2	1	3	3	1	1	5	2	0	1	0	5	4	7	22	2	0	0	6	7	2	2	2	2	6	2	8	0	2	1	0	1	2	17	8	1	2	0	0	0	1	3
hsa-mir-2117	0	0	0	0	0	0	0	0	0	0	0	0	0	0	0	0	0	0	0	0	0	0	0	0	0	0	0	0	0	0	0	0	0	0	0	0	0	0	0	0	0	0	0	0	0	0	0	0	0
hsa-mir-212	0	1	1	4	10	10	9	8	0	8	5	1	3	4	2	2	3	4	5	0	0	38	19	31	2	50	26	4	2	0	6	14	1	2	8	4	4	0	2	5	4	12	0	8	2	0	0	0	8
hsa-mir-214	0	4	0	0	0	0	0	0	0	0	0	0	0	0	0	0	0	0	0	0	0	0	0	0	0	0	0	0	0	0	0	0	1	0	0	0	0	0	0	10	0	0	0	0	0	0	0	0	0
hsa-mir-215	0	0	0	0	1	1	2	4	0	0	1	0	0	1	2	0	1	0	1	4	0	2	3	2	0	2	0	8	0	0	0	1	0	2	0	0	0	0	0	0	1	3	1	1	2	0	0	0	2
hsa-mir-216a	0	0	0	0	0	0	1	0	0	0	0	0	0	0	0	0	1	0	0	0	0	0	0	0	0	0	0	0	0	0	0	0	0	0	0	0	0	0	0	0	0	0	0	0	1	0	0	0	0
hsa-mir-216b	0	0	0	0	0	0	0	0	0	0	0	0	0	0	0	0	0	0	0	0	0	4	0	1	0	1	1	0	0	0	1	0	0	0	0	0	0	0	0	0	0	0	0	0	0	0	0	0	0
hsa-mir-217	0	0	0	0	0	0	0	0	0	0	0	0	0	0	0	0	0	1	0	0	4	0	0	0	2	0	1	0	0	0	0	0	0	0	0	0	0	0	0	0	0	0	0	0	0	0	0	0	0
hsa-mir-218-1	10	9	6	21	6	5	0	22	1	5	2	3	12	4	12	17	9	1	23	1	10	43	40	20	0	30	48	12	33	5	22	25	16	27	16	31	11	0	10	10	121	38	33	6	28	13	3	17	145
hsa-mir-218-2	8	7	4	22	4	9	0	17	2	8	5	5	11	4	6	15	11	1	19	3	8	43	31	23	0	46	51	14	41	6	18	35	20	33	18	31	17	0	24	10	127	38	35	2	22	16	4	7	175
hsa-mir-219a-1	12	13	5	10	2	2	7	8	13	2	4	3	9	5	21	5	6	0	13	5	7	10	4	9	0	6	16	4	18	6	14	2	3	0	4	0	1	0	1	0	10	22	6	8	17	0	0	0	10
hsa-mir-219a-2	0	0	0	0	0	0	0	1	0	0	0	1	4	1	22	1	4	0	3	0	1	0	1	1	0	0	3	0	0	0	0	0	1	0	0	0	0	0	0	0	0	0	0	0	0	18	5	17	189
hsa-mir-219b	0	0	0	0	0	0	0	0	0	0	0	0	0	0	1	0	0	0	0	0	0	0	2	1	0	1	0	0	0	0	0	0	0	3	0	0	0	0	0	0	0	0	0	0	0	0	0	0	0
hsa-mir-22	6114	21487	5063	22261	14185	49715	39289	78618	17748	14067	32008	25409	26167	30310	75061	49965	26808	8641	46472	6203	46505	85886	41314	49411	1061	42754	75172	17316	37285	15177	21544	18244	9090	24719	39065	17446	20009	30	8736	8158	78445	47035	45051	17024	39978	8004	6454	4602	17567
hsa-mir-221	30253	76656	29063	135526	31523	112390	67581	84969	23400	29303	44265	39578	57184	56008	96793	79987	59917	27325	131151	14780	90270	177066	114435	107321	1615	202415	197329	36823	91444	21667	56047	102567	40473	128877	106113	118043	94158	257	51684	38177	204356	104042	66975	30235	73659	6689	29658	7152	77112
hsa-mir-222	842	3520	897	5369	1699	9239	3391	4409	1181	2216	1888	2061	3058	5317	6826	6998	3892	1187	6842	738	5972	23842	7881	5451	229	11897	14113	1985	3440	1057	2417	3741	2293	3293	4456	3507	3272	5	2201	2113	6033	6983	4041	4010	4654	1083	1363	673	4292
hsa-mir-223	78	2560	218	109	1676	1071	189	2145	116	1621	282	187	849	4981	6495	5908	1962	1189	5123	1154	1534	29406	20866	17700	933	41976	45790	12075	592	4037	7976	1391	8770	1019	2529	13431	1120	20	14676	4017	3153	1256	368	366	450	511	200	83	854
hsa-mir-224	33	171	73	497	110	431	168	368	83	477	102	100	158	421	532	726	354	119	751	65	639	2023	560	878	43	970	1440	127	301	50	190	424	216	494	585	335	272	0	216	212	706	484	169	203	197	127	160	90	617
hsa-mir-2276	0	0	0	0	0	0	0	0	0	0	0	0	0	0	0	0	0	0	0	0	0	0	0	0	0	2	0	0	0	0	0	0	0	0	0	0	0	0	0	0	0	0	0	0	0	0	0	0	0
hsa-mir-2277	0	2	0	4	7	0	0	0	1	0	0	0	4	0	0	0	1	0	0	2	1	12	10	9	0	12	7	0	2	0	2	8	2	2	0	0	0	0	0	0	8	4	5	7	9	0	0	0	0
hsa-mir-2278	0	10	0	0	0	0	4	0	0	0	0	0	0	0	4	0	0	0	2	0	0	0	0	5	0	0	3	0	4	1	0	0	0	2	1	0	2	0	0	0	0	0	0	0	0	0	0	0	0
hsa-mir-2355	0	4	0	0	0	0	1	6	2	2	0	1	5	5	22	8	12	0	9	5	1	46	31	38	2	94	73	20	2	2	14	2	12	4	5	6	10	0	11	4	6	0	1	0	2	0	0	2	4
hsa-mir-2392	0	0	0	0	0	0	4	0	0	0	0	0	0	0	0	0	0	0	0	0	0	0	0	0	0	0	0	0	0	0	0	0	0	0	0	0	0	0	0	0	2	0	0	0	0	0	0	0	1
hsa-mir-23a	600	1502	770	1892	1114	3660	715	4027	356	986	419	1130	1144	2026	3816	3076	1359	427	2948	308	1515	7553	3383	3837	94	3587	4890	1437	1965	460	1030	1933	610	1396	2915	1325	730	1	792	713	4208	2495	1623	1552	2342	611	361	486	1228
hsa-mir-23b	393	989	485	1844	1847	1357	1064	2984	768	331	763	849	1149	1598	2343	3058	1306	335	2991	479	1520	4670	2214	2441	74	1981	3174	1206	4542	756	1390	3523	479	1152	3622	1102	842	0	517	634	2629	3498	2811	1923	3652	392	234	166	700
hsa-mir-23c	3	0	0	0	0	0	0	6	0	0	0	0	0	2	6	0	1	1	1	0	0	4	2	1	0	1	2	0	2	1	2	1	0	0	3	1	0	0	4	3	0	0	1	1	2	1	0	2	1
hsa-mir-24-1	289	1704	356	3341	1828	2066	1135	3006	798	878	1007	873	1484	2472	4048	3953	1946	554	3942	646	2740	9681	5889	6838	152	7289	10526	1500	3640	1045	1732	2570	1767	2139	3388	2210	2042	1	1236	1166	5915	4662	3509	1848	3403	749	579	441	2022
hsa-mir-24-2	328	1703	376	3389	1875	2043	1173	3193	773	879	1027	905	1530	2595	4040	4136	2041	555	4215	650	2830	9765	6102	6629	178	7515	11017	1489	3766	969	1733	2647	1761	2173	3451	2274	2023	2	1219	1280	6083	4609	3622	1847	3495	749	577	497	2010
hsa-mir-2467	0	1	0	0	1	4	3	0	2	0	1	0	4	0	2	0	2	0	9	1	0	2	2	2	0	2	6	0	2	1	0	6	0	4	3	0	0	0	1	1	12	2	2	0	5	0	0	0	0
hsa-mir-25	1980	3358	2551	6898	795	4043	998	1813	454	1857	656	918	1261	4328	4270	6423	2094	1085	5349	1467	4147	6501	8992	10880	178	20416	21577	2468	3029	1021	2940	3373	1989	3966	3746	6578	2840	18	5305	2217	11050	4842	2062	1340	2292	310	1470	323	3818
hsa-mir-2681	0	0	0	0	0	0	0	0	0	0	0	0	0	0	0	0	0	0	0	0	0	0	0	0	0	0	2	0	0	0	0	0	0	0	0	0	0	0	0	0	0	6	0	3	0	0	0	0	3
hsa-mir-2682	0	0	0	0	0	0	0	0	0	0	0	0	0	0	0	0	0	0	0	0	0	0	0	0	0	0	0	0	0	0	0	0	0	0	0	0	0	0	0	0	0	0	0	0	0	0	0	0	0
hsa-mir-26a-1	7186	25956	7313	45351	12501	30203	26620	34021	13628	7417	18395	24892	23081	26097	40366	43674	18615	7429	47636	6767	38870	80418	75052	66101	1229	74537	103768	12935	29314	8106	16970	35689	10940	24826	38536	35830	11508	42	14012	9212	69386	42780	31781	11452	29033	4110	8039	4005	24597
hsa-mir-26a-2	7249	25778	7477	45749	12620	30360	26656	34660	13494	7775	18601	25548	23165	26517	41184	44375	18720	7646	48511	7031	39434	82307	76169	66699	1280	75459	106054	13281	29965	8031	17036	36003	11185	25360	39065	36785	11655	44	14417	9485	71220	43431	32318	11545	29671	4078	8251	4067	24741
hsa-mir-26b	8305	35109	8520	34027	16811	44231	53021	72383	23962	7623	31700	46814	38530	41855	83794	75797	36215	13477	86761	12881	49892	81552	128400	169600	2250	173291	225402	22191	41161	14458	23837	52593	22879	42373	71851	63674	19215	84	18620	11327	92449	61911	36111	12443	42317	5941	7802	5744	21809
hsa-mir-27a	1447	4795	1285	7643	3166	11176	644	11088	294	1303	320	3178	3502	3976	13095	6570	7865	1999	13236	2043	4107	18526	7954	11588	298	8944	11360	2331	3507	870	2092	3722	1406	3697	7858	2754	2115	20	3604	3055	8450	6219	3308	1465	8159	2335	814	1154	3001
hsa-mir-27b	7778	23903	7036	31805	18823	46421	4227	69284	2317	6670	2421	27027	30217	26687	79620	50207	28946	7485	54946	12559	50457	94970	57109	68541	1363	57754	71297	15155	36385	6418	11568	35418	10972	36861	59400	26736	23913	28	8500	7884	79378	64139	38385	10972	30295	9543	9390	6349	26310
hsa-mir-28	926	756	1109	1747	581	910	273	1069	149	585	231	484	925	1342	1509	1922	998	372	1807	440	1862	2558	2199	2552	55	3869	5699	874	1341	519	1018	1144	453	953	1142	913	789	2	813	480	3027	1776	1404	955	1345	111	364	78	1031
hsa-mir-2861	0	0	0	0	0	0	0	0	0	0	0	0	0	0	0	0	0	0	0	0	0	0	0	0	0	0	0	0	0	0	0	4	0	0	0	0	0	0	1	0	0	0	0	0	0	0	0	0	0
hsa-mir-2909	0	0	0	0	0	0	0	0	0	0	0	0	0	0	0	0	0	0	0	0	0	0	0	0	0	0	0	0	0	0	0	0	0	0	0	0	0	0	0	0	0	0	0	0	0	0	0	0	0
hsa-mir-296	6	14	2	0	10	2	3	2	0	2	0	0	0	4	1	1	0	0	1	0	6	30	5	2	0	2	1	4	10	15	22	4	2	8	9	2	6	0	1	9	7	10	14	5	6	0	7	0	7
hsa-mir-297	0	0	0	0	0	0	0	0	0	0	0	0	0	0	0	0	0	0	0	0	0	0	0	0	0	0	0	0	0	0	0	0	0	0	0	0	0	0	0	0	0	0	0	0	0	0	0	0	0
hsa-mir-298	0	0	0	0	0	0	0	0	0	0	0	0	0	0	0	0	0	0	0	0	0	0	0	0	0	0	0	0	0	0	0	0	0	0	0	0	0	0	0	0	0	0	0	0	0	0	0	0	0
hsa-mir-299	0	0	0	0	0	0	0	0	0	0	0	0	0	0	0	0	0	0	0	0	0	0	0	0	0	0	0	0	0	0	0	0	0	0	0	0	0	0	0	1	0	0	0	0	0	3	0	1	14
hsa-mir-29a	99	1416	132	1681	893	3099	409	2709	237	917	390	773	1420	2378	4039	4079	2364	719	4443	438	3019	13340	5147	5921	206	13510	14752	2043	1368	611	1312	1685	2479	1578	2798	1636	2208	7	1748	1276	3924	2609	1606	813	1988	486	369	432	2314
hsa-mir-29b-1	10	23	3	18	18	54	10	193	9	11	5	31	33	27	115	28	80	9	103	10	28	201	122	157	1	54	202	73	74	45	109	68	38	50	77	29	14	0	18	24	93	68	38	32	67	18	8	12	19
hsa-mir-29b-2	9	13	2	16	11	47	6	173	3	8	4	23	31	21	168	39	66	17	90	3	26	189	108	174	1	82	216	61	34	24	34	78	52	62	99	41	23	0	30	16	71	51	27	4	44	14	2	11	30
hsa-mir-29c	50	329	33	543	258	1004	98	1703	62	182	76	361	594	807	3036	1465	1291	212	1742	171	1162	7831	2262	3458	152	3568	5259	843	567	259	456	872	1343	822	1508	560	1480	1	432	314	1404	794	528	205	690	497	135	318	1034
hsa-mir-300	0	0	0	0	0	0	0	0	0	0	0	0	0	0	0	0	0	0	0	0	0	0	0	0	0	0	0	0	0	0	0	0	0	0	0	0	0	0	0	0	0	0	0	0	0	0	0	0	0
hsa-mir-301a	4	10	0	11	1	12	7	74	3	0	5	0	13	15	68	26	25	9	49	2	21	112	78	217	0	92	435	34	20	14	8	40	63	40	39	60	18	0	38	28	124	64	19	9	22	4	5	4	21
hsa-mir-301b	0	1	0	0	7	6	0	2	0	0	0	0	0	0	0	1	2	0	9	0	2	6	4	3	0	4	22	0	4	0	0	4	1	2	2	6	3	0	0	0	18	6	2	0	5	1	0	0	0
hsa-mir-302a	0	0	0	0	0	0	0	0	0	0	0	0	0	0	0	0	0	0	0	0	0	0	0	0	0	0	0	0	0	0	0	0	0	0	0	0	0	0	0	0	0	0	0	0	0	0	0	0	1
hsa-mir-302b	0	0	0	0	0	0	0	0	0	0	0	0	0	0	0	0	0	0	0	0	0	0	0	0	0	0	0	0	0	0	0	0	0	0	0	0	0	0	0	0	0	0	0	0	0	0	0	0	0
hsa-mir-302c	0	0	0	0	0	0	0	0	0	0	0	0	0	0	0	0	0	0	0	0	0	0	0	0	0	0	0	0	0	0	0	0	0	0	0	0	0	0	0	0	0	0	0	0	0	0	0	0	0
hsa-mir-302d	0	0	0	0	0	0	0	0	0	0	0	0	0	0	0	0	0	0	0	0	0	0	0	0	0	0	0	0	0	0	0	0	0	0	0	0	0	0	0	0	0	0	0	0	0	0	0	0	2
hsa-mir-302e	0	0	0	0	0	0	0	0	0	0	0	0	0	0	0	0	0	0	0	0	0	0	0	0	0	0	0	0	0	0	0	0	0	0	0	0	0	0	0	0	0	0	0	0	0	0	0	0	0
hsa-mir-302f	0	0	0	0	0	0	0	0	0	0	0	0	0	0	0	0	0	0	0	0	0	0	0	0	0	0	0	0	0	0	0	0	0	0	0	0	0	0	0	0	0	0	0	0	0	0	0	0	0
hsa-mir-3064	0	1	0	10	0	0	2	2	0	0	1	1	0	1	2	0	4	1	1	0	0	4	0	2	0	4	1	0	2	2	4	0	0	0	2	0	3	0	0	1	0	4	1	3	2	3	0	0	7
hsa-mir-3065	31	142	40	177	55	372	244	512	111	70	116	188	236	245	556	503	294	79	580	95	559	574	449	395	10	690	916	70	168	47	82	288	109	192	236	212	161	0	64	72	1094	802	536	248	499	57	89	34	171
hsa-mir-3074	0	2	0	0	1	0	0	0	0	0	0	0	0	0	0	0	0	0	1	0	0	0	0	0	0	1	0	0	0	1	1	2	0	0	0	0	0	0	0	0	0	0	0	0	0	0	0	0	0
hsa-mir-30a	231	738	345	589	441	335	73	184	35	114	85	88	116	212	292	324	209	109	382	78	364	746	582	642	25	820	1158	1071	634	729	1964	657	371	435	701	488	295	4	480	633	576	323	284	159	323	99	35	90	1113
hsa-mir-30b	235	610	247	1289	803	799	59	988	34	127	49	332	514	846	1083	1381	613	231	1478	184	690	2949	1320	1412	55	1602	2714	661	1588	533	770	1449	420	728	1725	767	517	1	331	381	2272	1456	1082	379	1634	153	148	63	424
hsa-mir-30c-1	46	370	107	441	221	180	79	230	55	93	82	64	70	220	248	377	131	74	354	49	255	634	408	454	26	1128	1871	260	584	300	471	263	162	146	375	390	146	0	504	221	806	553	367	247	336	39	51	26	262
hsa-mir-30c-2	60	319	97	399	159	132	57	155	45	80	69	48	58	211	206	353	144	59	363	57	231	646	408	453	21	1162	1843	206	465	243	414	263	176	145	334	353	122	1	490	243	729	527	306	208	285	40	39	18	252
hsa-mir-30d	1185	4542	1024	5721	4846	2396	1720	4026	1492	568	1910	1174	1128	2355	4155	3914	2374	1017	6213	893	4461	6584	4823	4445	175	9158	14277	6062	20581	6694	12175	6774	839	2331	2901	3900	1928	6	2542	2479	10827	13216	10125	5356	13547	458	1040	171	2091
hsa-mir-30e	1503	3537	1633	5847	1593	3806	2311	5319	1346	315	1581	1689	2175	2191	8803	3779	4294	1311	8374	1207	3390	14451	13019	17152	328	19933	36724	5404	6494	2491	4350	7979	5574	5931	8321	8582	3751	8	5134	2782	9576	8035	4194	1057	5419	776	742	259	1641
hsa-mir-31	838	3330	1115	4978	3206	3947	505	6777	223	1022	220	1607	2459	2943	7910	5308	4012	1174	9627	1174	5926	13894	6847	5700	163	9817	17635	4300	9651	2841	4710	5800	1732	3280	4910	3339	2657	4	1216	1587	7788	17800	12212	4811	12246	936	1031	415	2294
hsa-mir-3115	1	0	0	2	0	4	0	0	0	1	0	5	0	4	4	0	1	0	3	0	2	0	5	1	0	2	2	0	2	0	0	0	0	4	5	0	1	0	2	0	4	2	3	0	1	0	0	0	0
hsa-mir-3116-1	0	0	0	0	0	0	0	0	0	0	0	0	0	0	0	0	0	0	1	0	0	0	0	0	0	1	0	0	0	0	0	0	0	0	1	0	0	0	0	0	0	0	0	0	1	0	0	0	0
hsa-mir-3116-2	0	0	0	0	0	0	0	0	0	0	0	0	0	0	0	0	0	0	0	0	0	0	0	0	0	0	0	0	0	0	0	0	0	0	1	0	0	0	0	0	0	0	0	0	0	0	0	0	0
hsa-mir-3117	0	0	0	0	0	0	0	0	0	0	0	0	0	0	0	0	0	0	0	0	0	0	0	0	0	0	0	0	0	0	0	0	0	0	0	0	0	0	0	1	0	0	0	0	0	0	0	0	0
hsa-mir-3118-1	0	0	0	0	0	0	0	0	0	0	0	0	0	0	0	0	0	0	0	0	0	0	0	0	0	0	0	0	0	0	0	0	0	0	0	0	0	0	0	0	0	0	0	0	0	0	0	0	0
hsa-mir-3118-2	0	0	0	0	0	0	0	0	0	0	0	0	0	0	0	0	0	0	0	0	0	0	0	0	0	0	0	0	0	0	0	0	0	0	0	0	0	0	0	0	0	0	0	0	0	0	0	0	0
hsa-mir-3118-3	0	0	0	0	0	0	0	0	0	0	0	0	0	0	0	0	0	0	0	0	0	0	0	0	0	0	0	0	0	0	0	0	0	0	0	0	0	0	0	0	0	0	0	0	0	0	0	0	0
hsa-mir-3118-4	0	0	0	0	0	0	0	0	0	0	0	0	0	0	0	0	0	0	0	0	0	0	0	0	0	0	0	0	0	0	0	0	0	0	0	0	0	0	0	0	0	0	0	0	0	0	0	0	0
hsa-mir-3118-5	0	0	0	0	0	0	0	0	0	0	0	0	0	0	0	0	0	0	0	0	0	0	0	0	0	0	0	0	0	0	0	0	0	0	0	0	0	0	0	0	0	0	0	0	0	0	0	0	0
hsa-mir-3118-6	0	0	0	0	0	0	0	0	0	0	0	0	0	0	0	0	0	0	0	0	0	0	0	0	0	0	0	0	0	0	0	0	0	0	0	0	0	0	0	0	0	0	0	0	0	0	0	0	0
hsa-mir-3119-1	0	0	0	0	0	0	0	0	0	0	0	0	0	0	0	0	0	0	0	0	0	0	0	0	0	0	0	0	0	0	0	0	0	0	0	0	0	0	0	0	0	0	0	0	0	0	0	0	0
hsa-mir-3119-2	0	0	0	0	0	0	0	0	0	0	0	0	0	0	0	0	0	0	0	0	0	0	0	0	0	0	0	0	0	0	0	0	0	0	0	0	0	0	0	0	0	0	0	0	0	0	0	0	0
hsa-mir-3120	0	0	0	2	0	6	0	0	0	0	0	0	1	1	4	0	5	2	2	0	2	0	0	2	0	5	3	0	0	0	0	2	0	0	1	0	0	0	0	1	8	0	0	0	2	0	0	0	0
hsa-mir-3121	5	0	0	0	0	0	0	0	0	0	0	0	0	2	0	0	0	0	0	0	0	0	0	0	0	0	0	0	4	0	0	0	0	0	0	0	0	0	0	0	2	0	1	0	0	0	0	0	3
hsa-mir-3122	0	0	0	0	0	0	0	0	0	0	0	0	0	0	0	0	0	0	0	0	0	0	0	0	0	1	0	0	0	0	0	0	0	0	0	0	0	0	0	0	0	0	0	0	0	0	0	0	0
hsa-mir-3123	0	0	0	0	0	0	0	0	1	0	0	0	0	0	0	0	0	0	0	0	0	0	0	0	0	0	0	0	0	0	0	0	0	0	0	0	0	0	0	0	0	0	0	0	0	0	0	0	0
hsa-mir-3124	0	0	0	0	0	0	0	0	0	0	0	0	0	0	0	5	2	0	0	0	1	0	0	0	0	2	0	0	2	1	2	0	1	2	0	4	0	0	0	0	0	0	3	0	1	0	0	0	0
hsa-mir-3125	0	0	0	0	0	0	0	0	0	0	0	0	0	0	0	0	0	0	0	0	0	0	0	0	0	0	0	0	0	0	0	0	0	0	0	0	0	0	0	0	0	2	0	0	0	0	0	0	0
hsa-mir-3126	0	0	0	0	0	0	0	0	0	0	0	0	0	0	0	0	0	0	0	0	0	0	0	0	0	0	0	0	0	0	0	0	0	0	0	0	0	0	0	0	0	0	0	0	1	0	0	0	0
hsa-mir-3127	11	12	14	18	17	2	17	6	6	1	5	6	10	11	4	5	1	0	6	0	2	6	5	10	0	9	12	18	22	7	4	10	1	4	14	8	5	0	1	3	52	12	14	11	16	1	3	0	2
hsa-mir-3128	6	8	4	17	0	0	7	10	1	0	0	1	8	1	6	10	9	2	14	5	5	10	29	13	0	22	14	6	2	0	2	0	3	10	11	14	2	1	8	0	14	2	1	0	6	0	6	0	1
hsa-mir-3129	0	0	1	0	0	4	0	0	0	1	0	0	0	0	2	1	0	0	1	0	5	0	2	0	0	0	0	0	0	0	0	0	0	0	0	2	0	0	0	0	0	0	0	0	0	0	0	0	0
hsa-mir-3130-1	0	0	0	0	0	4	0	0	0	0	0	1	0	0	1	2	0	0	0	0	0	0	0	0	0	0	0	0	0	0	0	0	0	0	0	0	0	0	0	0	0	0	0	0	0	0	0	0	0
hsa-mir-3130-2	0	0	0	0	0	0	0	0	2	0	0	1	0	0	1	0	0	0	0	0	0	0	0	0	0	2	0	0	0	0	0	0	0	0	0	0	0	0	0	2	0	0	0	0	0	0	1	0	0
hsa-mir-3131	4	0	0	0	0	0	4	0	0	0	0	0	0	0	6	0	0	0	0	0	0	0	0	0	0	0	0	0	0	0	0	0	0	0	0	0	0	0	0	0	0	0	0	1	0	0	0	0	0
hsa-mir-3132	0	0	0	0	0	0	0	0	0	0	0	0	0	0	0	0	0	0	0	0	0	0	0	0	0	0	0	0	0	0	0	0	0	0	0	0	0	0	0	0	0	0	0	0	0	0	0	0	0
hsa-mir-3133	1	3	0	3	0	0	0	5	1	0	0	2	0	1	3	4	1	0	5	0	2	0	0	6	0	4	3	0	7	0	3	1	0	0	1	0	0	0	0	0	2	1	0	2	6	1	0	0	1
hsa-mir-3134	0	0	0	0	0	0	0	0	0	0	0	0	0	0	0	0	0	0	0	0	0	0	0	0	0	0	1	0	0	0	0	0	0	0	0	0	0	0	0	0	0	0	0	0	0	0	0	0	0
hsa-mir-3135a	0	0	0	0	0	0	0	0	0	0	0	0	0	0	0	0	0	0	0	0	0	0	0	0	0	0	0	0	0	1	0	0	0	0	1	0	0	0	0	0	0	0	0	0	0	0	0	0	0
hsa-mir-3135b	0	0	0	0	0	0	0	0	0	1	0	0	0	1	0	0	0	0	0	0	0	0	0	0	0	1	0	0	0	0	0	0	0	0	0	0	0	0	0	0	0	0	1	0	0	0	0	0	0
hsa-mir-3136	0	5	0	0	0	0	3	4	1	0	2	0	1	0	12	2	0	0	4	4	1	0	2	0	0	2	3	0	8	3	0	0	0	2	3	4	1	0	0	0	2	4	0	2	2	1	0	0	0
hsa-mir-3137	0	0	0	0	0	0	0	0	0	0	0	0	0	0	0	0	0	0	0	0	0	0	0	0	0	0	0	0	0	0	0	0	0	0	0	0	0	0	0	0	1	0	0	0	0	0	0	0	0
hsa-mir-3138	2	7	0	7	3	6	3	8	2	0	0	0	0	1	0	1	3	1	4	1	2	0	6	0	0	4	5	0	0	2	2	0	0	0	0	0	0	0	7	4	6	2	0	0	1	0	1	0	0
hsa-mir-3139	0	0	0	0	0	0	0	0	0	0	0	1	0	0	0	0	1	0	1	0	0	0	0	1	0	0	0	0	0	0	0	0	0	2	0	0	0	0	1	0	2	0	0	0	0	0	0	0	0
hsa-mir-3140	0	0	0	2	0	0	0	0	0	0	0	0	0	0	0	0	0	0	0	0	0	0	0	0	0	3	1	0	0	0	0	0	0	0	0	0	0	0	0	1	0	0	0	0	3	0	0	0	0
hsa-mir-3141	0	0	0	0	0	0	0	0	0	0	0	0	0	0	0	0	0	0	0	0	0	0	0	0	0	0	0	0	0	0	0	0	0	0	0	0	0	0	0	0	0	0	0	0	0	0	0	0	0
hsa-mir-3142	0	0	0	0	0	0	0	0	0	0	0	0	0	0	0	0	0	0	0	0	0	0	0	0	0	0	0	0	0	0	0	0	0	0	0	0	0	0	0	0	0	0	0	0	0	0	0	0	0
hsa-mir-3143	0	0	0	0	0	0	0	4	0	0	0	0	0	0	0	0	0	0	0	0	0	10	3	0	0	2	8	0	0	0	0	2	0	2	0	2	0	0	2	0	2	0	0	1	0	0	0	0	0
hsa-mir-3144	0	1	2	9	1	4	0	2	0	0	0	3	1	1	0	3	2	0	2	0	1	10	6	8	0	4	12	4	0	0	2	4	4	0	8	4	0	0	5	1	8	4	1	0	4	0	3	0	6
hsa-mir-3145	0	0	0	2	1	0	2	0	0	0	2	0	1	0	10	2	0	1	2	0	4	2	0	3	0	4	8	0	0	0	0	0	1	2	3	2	0	0	0	0	6	4	1	0	1	0	0	0	3
hsa-mir-3146	0	0	0	0	0	0	1	0	0	0	0	0	0	0	0	0	0	0	0	0	0	0	0	0	0	2	1	0	0	0	0	0	0	0	0	0	0	0	0	0	0	0	0	0	3	0	0	0	0
hsa-mir-3147	0	0	0	0	0	0	0	0	0	0	0	0	0	0	0	0	0	0	0	0	0	0	0	0	0	0	0	0	0	0	0	0	0	0	0	0	0	0	0	0	0	0	0	0	0	0	0	0	0
hsa-mir-3148	0	0	0	0	0	0	0	0	0	2	0	0	0	0	2	0	0	0	0	0	0	0	0	0	0	0	0	0	0	0	0	0	0	0	0	0	0	0	0	0	0	0	0	0	0	0	0	0	1
hsa-mir-3149	0	0	0	0	0	0	0	0	0	0	0	0	0	0	0	0	0	0	2	0	0	0	0	0	0	0	1	0	0	0	0	0	0	0	0	0	0	0	0	0	0	0	0	0	0	0	0	0	0
hsa-mir-3150a	0	0	0	0	1	4	0	0	0	0	0	0	0	1	4	1	0	0	0	0	4	0	0	0	0	1	2	0	4	3	0	8	0	0	0	0	0	0	0	0	2	0	0	1	1	0	0	0	0
hsa-mir-3150b	16	11	13	14	14	2	11	18	2	0	2	5	7	10	8	12	4	0	3	0	0	6	20	23	0	27	23	16	20	16	52	4	2	8	10	16	7	0	9	3	20	14	12	5	10	1	3	0	3
hsa-mir-3151	0	0	0	0	0	0	0	0	0	0	0	0	0	0	0	0	0	0	0	0	0	0	0	0	0	0	0	0	0	0	0	0	0	0	0	0	0	0	0	0	0	0	0	0	0	0	0	0	0
hsa-mir-3152	0	0	0	0	0	0	0	0	0	0	0	0	0	0	0	0	0	0	0	0	0	0	0	0	0	0	0	0	0	0	0	0	0	0	0	0	0	0	0	0	0	0	0	0	0	0	0	0	0
hsa-mir-3153	0	0	0	0	0	0	0	0	0	0	0	0	0	0	0	0	0	0	0	0	0	0	0	0	0	0	0	0	0	0	0	0	0	0	0	0	0	0	0	0	0	0	0	0	0	0	0	0	0
hsa-mir-3154	0	0	0	0	0	0	0	0	0	0	0	0	0	0	0	0	1	0	0	0	0	0	5	0	0	0	0	0	0	0	0	2	0	0	0	0	0	0	0	0	0	0	0	0	0	0	0	0	0
hsa-mir-3155a	0	0	0	0	0	0	0	0	0	0	0	0	0	0	0	1	0	0	2	0	1	2	3	0	0	4	2	0	0	0	2	2	0	0	0	4	0	0	0	0	2	2	0	1	1	0	0	0	0
hsa-mir-3155b	0	0	0	0	0	0	0	0	0	0	0	0	0	0	0	0	0	0	0	0	0	0	0	0	0	0	0	0	0	0	0	0	0	0	0	0	0	0	0	0	0	0	0	0	0	0	0	0	0
hsa-mir-3156-1	0	0	0	0	0	0	0	0	0	0	0	0	0	0	0	0	0	0	0	0	0	0	0	0	0	0	0	0	0	0	0	0	0	0	0	0	0	0	0	0	0	0	0	0	0	0	0	0	0
hsa-mir-3156-2	0	0	0	0	0	0	0	0	0	0	0	0	0	0	0	0	0	0	0	0	0	0	0	0	0	0	0	0	0	0	0	0	0	0	0	0	0	0	0	0	0	0	0	0	0	0	0	0	0
hsa-mir-3156-3	0	0	0	0	0	0	0	0	0	0	0	0	0	0	0	0	0	0	0	0	0	0	0	0	0	0	0	0	0	0	0	0	0	0	0	0	0	0	0	0	0	0	0	0	0	0	0	0	0
hsa-mir-3157	0	0	0	0	0	2	0	2	0	0	0	0	0	0	1	0	1	0	0	0	0	6	0	1	0	0	3	0	0	0	0	0	2	0	0	0	1	0	0	0	8	0	0	0	1	0	0	0	2
hsa-mir-3158-1	0	0	0	2	2	0	0	0	0	1	0	0	0	0	0	1	0	0	1	0	0	1	1	1	0	2	0	4	8	1	10	5	0	0	1	0	1	0	1	4	1	8	2	3	6	0	2	0	0
hsa-mir-3158-2	0	0	0	3	0	0	0	0	0	1	0	0	0	0	2	0	0	0	0	0	0	1	2	0	0	2	0	2	8	4	8	5	0	0	0	0	0	0	2	3	3	10	5	2	1	0	1	0	0
hsa-mir-3159	0	0	0	0	0	0	0	0	0	0	0	0	0	0	0	0	0	0	0	1	0	0	0	0	0	0	0	0	0	0	0	0	0	0	0	0	0	0	0	0	0	0	1	0	0	0	0	0	0
hsa-mir-3160-1	0	0	0	0	0	0	0	0	0	0	1	0	0	0	0	3	0	0	0	0	0	0	0	1	0	0	2	1	0	0	1	0	0	0	0	1	0	0	0	0	0	0	0	0	0	0	3	0	0
hsa-mir-3160-2	0	0	0	0	0	0	0	0	0	0	1	0	0	0	0	0	0	0	1	0	0	0	0	0	0	0	1	1	0	0	1	0	0	0	0	1	0	0	0	0	0	0	0	0	0	0	1	0	0
hsa-mir-3161	0	0	0	0	0	0	0	0	0	0	0	0	0	0	0	1	0	0	0	0	0	0	0	0	0	0	1	0	1	2	0	0	0	0	0	0	0	0	6	0	0	0	0	0	0	0	0	0	0
hsa-mir-3162	0	0	0	0	0	0	0	0	0	0	4	0	0	0	0	0	0	0	0	0	0	0	1	0	0	0	0	0	0	0	0	0	0	0	0	0	0	0	0	0	0	0	1	0	0	0	0	0	0
hsa-mir-3163	0	0	0	0	0	0	0	0	0	0	2	0	0	0	0	0	0	0	0	0	1	0	0	0	0	0	0	0	0	0	0	0	0	0	0	0	0	0	0	0	0	0	0	0	0	0	0	0	0
hsa-mir-3164	0	0	0	0	0	0	1	0	0	0	0	2	0	0	0	0	1	0	0	0	3	0	1	0	0	1	1	4	4	0	0	0	0	0	0	4	0	0	0	0	4	0	0	0	0	0	0	0	0
hsa-mir-3165	0	0	0	0	0	2	0	0	0	0	0	0	0	0	0	1	0	0	1	0	2	0	1	0	0	0	1	0	0	0	0	0	0	0	1	2	2	0	1	0	10	0	2	0	0	0	0	0	0
hsa-mir-3166	3	0	0	3	0	1	0	3	0	0	0	0	4	0	2	1	2	0	1	1	1	6	0	7	0	2	2	0	5	2	0	0	0	0	0	0	0	0	0	1	0	1	3	0	1	0	1	0	0
hsa-mir-3167	0	0	0	0	0	0	0	0	0	0	0	0	0	1	1	0	0	0	0	0	0	0	0	0	0	0	0	0	0	0	0	0	0	0	0	0	0	0	0	0	0	0	0	0	0	0	0	0	0
hsa-mir-3168	0	5	0	0	0	0	1	0	0	0	0	0	0	0	0	0	0	0	0	0	0	10	0	0	0	0	0	0	0	0	7	0	0	0	0	0	0	0	0	4	0	0	0	0	0	0	0	0	2
hsa-mir-3169	0	0	0	0	0	0	0	0	0	0	0	0	0	0	0	0	0	0	0	0	0	0	0	0	0	0	0	0	0	0	0	0	0	0	0	0	0	0	0	0	0	0	0	0	0	0	0	0	0
hsa-mir-3170	0	0	0	0	0	0	0	0	0	0	0	0	1	0	0	0	0	0	0	0	0	0	0	0	0	0	0	0	0	0	0	0	0	0	0	0	0	0	0	0	0	0	0	0	0	0	0	0	0
hsa-mir-3171	0	0	0	0	0	0	0	0	0	0	0	0	0	0	0	0	0	0	0	0	0	0	0	0	0	0	0	0	0	0	0	0	0	0	0	0	0	0	0	0	0	0	0	0	0	0	0	0	0
hsa-mir-3173	3	5	0	4	5	0	0	2	0	0	1	0	0	0	0	1	1	0	1	2	0	2	6	0	0	2	3	0	4	1	8	2	1	0	2	0	0	0	1	1	12	4	1	10	3	0	0	0	0
hsa-mir-3174	0	0	0	1	2	6	0	0	0	0	0	0	0	1	4	1	0	0	4	0	1	2	0	6	0	1	4	6	0	1	0	2	1	2	0	0	3	0	0	0	4	2	0	2	1	0	0	0	0
hsa-mir-3175	0	0	0	0	0	0	0	0	0	0	0	0	0	0	0	0	0	0	1	0	0	0	0	0	0	0	0	0	0	0	0	0	0	0	0	0	0	0	0	0	0	0	0	0	0	0	0	0	0
hsa-mir-3176	0	2	0	0	4	0	1	4	0	0	1	0	3	0	4	2	0	0	1	0	2	4	0	4	0	1	4	6	0	0	0	0	1	0	0	0	0	0	0	0	2	0	3	0	8	0	0	0	0
hsa-mir-3177	1	0	1	3	0	0	0	0	0	1	2	0	0	0	0	0	0	0	0	0	0	0	4	0	0	1	0	0	0	0	0	2	1	0	0	0	0	0	0	0	8	2	0	0	0	0	0	0	2
hsa-mir-3178	0	0	0	0	0	0	0	0	0	0	0	0	0	0	0	0	0	0	0	0	0	0	0	0	0	0	0	0	0	0	0	0	0	0	0	0	0	0	4	2	0	0	0	0	0	0	0	0	0
hsa-mir-3179-1	0	0	0	0	0	1	0	0	0	0	0	0	0	0	0	0	0	0	1	0	0	0	0	0	0	2	0	0	1	0	0	0	0	0	0	0	0	0	0	0	0	3	0	0	0	0	0	0	0
hsa-mir-3179-2	0	0	0	0	0	0	0	0	0	0	0	0	0	0	0	1	0	0	0	0	3	0	0	0	0	1	0	0	0	0	0	0	0	1	0	0	0	0	0	0	0	1	0	0	1	0	0	0	0
hsa-mir-3179-3	0	0	0	0	0	1	0	0	0	0	0	0	0	0	0	1	0	0	0	0	0	0	0	0	0	4	0	0	1	0	0	0	0	1	0	0	0	0	0	0	0	0	0	0	0	0	0	0	0
hsa-mir-3180-1	0	0	1	0	0	0	0	1	0	0	0	0	0	0	0	0	0	0	0	0	0	0	0	0	0	0	0	0	0	1	0	0	0	0	0	0	0	0	0	0	0	1	1	0	2	0	0	0	0
hsa-mir-3180-2	0	0	0	1	0	0	0	1	0	0	0	0	0	0	0	0	0	0	0	0	0	0	0	0	0	0	0	0	0	0	1	0	0	0	0	0	0	0	0	1	1	2	0	1	0	0	0	0	0
hsa-mir-3180-3	0	0	1	0	0	0	0	3	0	0	0	0	0	0	0	0	0	0	0	0	0	0	0	0	0	0	0	0	0	0	0	0	0	0	0	0	0	0	0	0	0	0	0	0	1	0	0	0	0
hsa-mir-3180-4	0	0	0	0	0	0	0	1	0	1	0	0	0	0	0	0	0	0	0	0	0	0	0	0	0	0	0	0	0	0	0	0	0	0	1	1	0	0	1	0	1	2	0	0	1	0	0	0	0
hsa-mir-3180-5	0	0	0	0	0	0	0	0	0	0	0	0	0	0	0	0	0	0	0	0	0	0	0	0	0	0	0	0	0	0	0	0	0	0	0	0	0	0	1	1	0	1	0	0	1	0	0	0	0
hsa-mir-3181	0	0	0	0	0	0	0	0	0	0	0	0	0	0	0	0	0	0	0	0	0	0	0	0	0	0	0	0	0	0	0	0	0	0	0	2	0	0	2	0	0	0	0	0	0	0	0	0	0
hsa-mir-3182	0	0	0	4	0	0	0	0	0	0	0	0	0	0	0	0	0	0	0	0	0	0	0	0	0	0	0	0	0	0	0	0	0	0	0	0	0	0	0	0	1	0	0	0	0	0	0	0	0
hsa-mir-3183	0	0	0	0	0	0	0	2	0	0	0	0	0	0	0	1	0	0	0	0	0	0	0	0	0	0	0	0	0	0	0	0	0	0	0	0	0	0	0	0	0	0	0	0	0	0	0	0	0
hsa-mir-3184	0	0	0	0	0	0	0	0	0	0	0	0	0	0	0	0	0	0	0	0	0	0	0	0	0	0	0	0	0	0	0	0	0	0	0	0	0	0	0	0	0	0	0	0	0	0	0	0	0
hsa-mir-3185	0	0	0	0	0	0	0	0	0	0	0	0	0	1	0	0	0	0	0	0	0	0	0	0	0	0	0	0	0	0	0	0	0	0	0	0	0	0	0	0	0	0	0	0	0	0	0	0	0
hsa-mir-3186	0	0	0	0	0	0	0	0	0	0	0	0	0	0	0	0	0	0	0	0	0	2	0	0	0	1	0	0	0	0	0	0	0	0	0	0	0	0	0	0	0	0	0	0	0	0	0	0	0
hsa-mir-3187	0	0	1	0	0	0	2	0	0	0	0	0	0	0	0	0	0	0	0	0	0	6	0	0	0	1	4	0	0	2	6	4	0	0	0	2	0	0	0	0	0	0	0	4	1	0	0	0	0
hsa-mir-3188	0	0	3	0	1	0	5	2	0	0	0	0	0	1	0	0	2	2	1	0	0	2	0	0	0	0	0	0	2	0	0	4	1	4	0	0	0	0	1	0	0	4	2	0	2	0	0	0	0
hsa-mir-3189	0	0	0	0	0	0	0	0	0	0	0	0	0	0	0	0	0	0	0	0	0	0	0	0	0	0	0	0	0	0	0	0	0	0	0	0	0	0	0	0	0	0	0	0	0	0	0	0	0
hsa-mir-3190	0	0	0	3	0	6	0	0	2	0	4	2	1	0	0	0	0	0	0	1	0	2	1	1	0	0	0	0	0	1	0	0	0	0	1	0	0	0	2	0	2	0	3	1	4	0	0	0	0
hsa-mir-3191	0	0	0	0	0	0	0	0	0	0	0	0	0	0	0	0	0	0	0	0	0	0	0	2	0	0	0	0	0	0	0	0	0	0	0	1	0	0	0	0	0	0	0	0	0	0	0	0	1
hsa-mir-3192	0	3	0	2	0	0	0	2	0	0	0	1	0	0	1	0	0	0	1	0	2	0	0	1	0	3	2	0	0	1	0	0	0	0	0	1	0	0	1	0	0	2	0	0	0	0	0	0	0
hsa-mir-3193	0	0	0	0	0	0	0	0	0	0	1	0	2	6	0	4	0	0	0	0	0	0	0	2	0	2	2	2	0	0	0	0	0	0	0	0	0	0	0	0	2	0	1	0	0	0	0	0	0
hsa-mir-3194	0	0	0	0	0	0	0	2	0	0	0	0	0	0	0	0	0	0	0	0	0	8	0	1	0	0	0	0	0	0	0	0	0	0	0	0	2	0	0	0	0	0	5	0	0	0	0	0	0
hsa-mir-3195	0	0	0	0	0	0	0	0	0	0	0	0	0	0	0	0	0	0	0	0	0	0	0	0	0	0	0	0	0	0	0	0	0	0	0	0	0	0	0	0	0	0	0	0	0	0	0	0	0
hsa-mir-3196	0	0	0	0	0	0	0	0	0	0	0	0	0	0	0	0	0	0	0	0	0	0	0	0	0	0	0	0	0	0	0	0	0	0	0	0	0	0	0	0	0	0	0	0	0	0	0	0	0
hsa-mir-3197	0	0	0	0	0	0	0	0	0	0	0	0	0	0	0	0	0	0	0	0	0	0	0	0	0	0	0	0	0	0	0	0	0	0	0	0	0	0	0	0	0	0	0	0	0	0	0	0	0
hsa-mir-3198-1	0	2	0	0	0	0	0	0	0	1	0	0	0	0	0	0	0	0	0	0	0	0	0	0	0	0	0	0	0	0	0	0	0	0	0	0	0	0	11	0	0	2	0	0	0	0	0	0	0
hsa-mir-3198-2	0	0	0	0	0	0	0	0	0	0	0	0	0	0	0	0	0	0	0	0	0	0	1	0	0	1	1	0	0	0	0	0	0	0	0	0	0	0	1	0	0	0	0	0	0	0	0	0	0
hsa-mir-3199-1	0	2	0	1	0	0	2	0	0	0	2	1	0	0	0	0	0	0	1	0	0	0	1	0	0	0	0	2	0	1	0	0	0	2	0	0	1	0	0	0	1	0	0	0	0	0	0	0	0
hsa-mir-3199-2	0	3	0	1	0	0	2	0	0	0	3	0	0	0	0	0	0	0	0	0	0	0	2	0	0	1	1	0	0	0	0	0	0	0	0	0	0	0	0	0	0	0	0	2	0	0	0	0	0
hsa-mir-32	1	32	5	37	7	96	2	132	0	9	0	35	55	26	184	55	57	16	113	14	38	96	104	163	0	92	167	28	42	5	14	12	24	54	89	66	38	0	11	20	212	70	31	3	37	16	8	24	41
hsa-mir-3200	1	0	0	2	0	0	6	7	1	0	1	6	10	5	4	14	5	1	2	0	2	18	12	1	0	12	7	8	10	6	6	4	0	2	4	0	1	0	0	2	8	2	2	0	8	3	1	0	14
hsa-mir-3201	0	0	0	0	0	0	0	0	0	0	0	0	0	0	0	0	0	0	0	0	0	0	0	0	0	0	0	0	0	0	0	0	0	1	0	0	0	0	0	0	0	0	0	0	0	0	0	0	0
hsa-mir-3202-1	0	2	0	0	1	0	0	0	0	0	0	0	0	0	0	1	0	0	0	0	1	0	1	0	0	0	0	1	0	0	0	2	0	0	0	0	0	0	0	0	27	3	0	0	0	0	0	0	0
hsa-mir-3202-2	0	5	0	0	1	0	0	0	0	0	0	0	0	0	0	0	0	0	0	0	0	0	0	0	0	0	0	1	0	0	0	0	0	0	0	0	0	0	0	0	29	2	0	0	0	0	0	0	0
hsa-mir-320a	28069	61993	26166	48694	37613	35490	37630	78679	12682	8722	25083	37649	32902	24785	51647	24828	13515	4453	27728	5866	21779	75010	34425	18854	389	22297	17815	45531	68462	28663	83060	63307	6151	22025	19715	19826	9362	31	9340	8538	61027	44884	28645	28947	39087	2033	5402	1604	18032
hsa-mir-320b-1	1059	1329	1007	1383	560	805	239	1088	74	343	124	872	755	696	861	575	328	88	594	182	501	1995	875	441	6	524	486	970	1546	534	2173	1482	102	623	441	589	272	2	458	289	1995	934	467	617	686	42	227	49	713
hsa-mir-320b-2	1043	1238	935	1328	487	870	145	1034	50	354	67	857	761	613	884	619	318	121	596	151	495	1928	867	433	6	493	457	912	1374	517	2037	1377	120	576	402	535	293	2	432	311	2029	938	456	600	639	41	218	76	681
hsa-mir-320c-1	56	122	33	53	50	88	9	125	5	60	3	57	49	72	89	63	30	16	66	10	40	267	58	29	5	45	20	88	96	34	83	70	12	33	25	52	13	1	47	30	107	87	29	54	52	6	23	18	76
hsa-mir-320c-2	52	110	22	76	67	71	10	157	7	70	4	54	58	74	120	66	35	8	60	11	67	329	81	32	3	48	36	82	82	24	75	83	12	36	17	34	12	0	49	37	112	68	35	85	73	18	25	21	79
hsa-mir-320d-1	13	25	6	22	12	32	9	56	5	15	6	25	22	28	47	25	14	5	28	4	21	82	21	6	1	19	7	31	42	7	25	37	1	15	4	11	9	0	20	11	38	36	17	26	28	3	12	4	32
hsa-mir-320d-2	12	26	4	9	14	18	1	32	0	10	1	6	14	14	32	14	5	2	15	1	12	59	18	10	0	18	7	22	28	1	26	11	0	9	2	18	3	0	22	16	39	23	12	14	21	1	9	5	35
hsa-mir-320e	3	13	7	9	11	2	18	5	0	0	5	4	3	1	0	0	2	0	1	1	2	9	3	0	0	1	1	6	1	1	7	5	0	0	0	0	0	0	2	1	2	1	3	2	0	0	0	0	2
hsa-mir-323a	0	0	0	0	0	0	0	1	0	0	0	0	0	0	0	0	0	0	0	0	0	0	0	1	0	0	0	0	0	0	0	0	0	0	0	0	0	0	2	6	10	0	0	0	0	6	0	8	89
hsa-mir-323b	0	0	0	0	0	0	0	0	0	0	0	1	0	1	0	0	0	0	4	0	2	0	0	0	0	0	0	0	0	0	0	0	0	0	0	0	0	0	0	1	4	0	0	0	0	4	0	1	17
hsa-mir-324	61	199	64	192	147	136	140	324	84	74	119	125	245	207	287	279	125	34	217	16	161	512	301	186	2	413	344	217	404	145	331	252	77	118	145	106	86	0	91	69	309	345	239	239	334	25	37	8	125
hsa-mir-325	0	0	0	0	0	0	0	0	0	0	0	0	0	0	0	0	0	0	0	0	0	0	0	0	0	0	0	0	0	0	0	0	0	0	0	0	0	0	0	0	0	0	0	0	0	0	0	0	0
hsa-mir-326	6	6	1	3	3	4	0	12	0	4	0	5	9	12	14	10	2	2	14	4	13	22	12	12	0	15	18	4	18	6	5	8	6	0	6	0	1	0	2	3	16	6	17	11	13	1	1	1	13
hsa-mir-328	5	8	5	4	14	4	3	8	4	3	2	7	10	6	8	9	2	0	7	2	4	19	11	17	0	44	13	4	10	29	39	10	3	0	6	6	1	0	22	10	4	14	15	29	9	1	5	0	15
hsa-mir-329-1	0	0	0	0	0	0	1	0	0	0	0	0	0	0	0	0	0	0	0	0	0	0	0	0	0	0	0	0	0	0	0	0	0	0	0	0	0	0	0	1	0	1	0	0	0	1	0	0	2
hsa-mir-329-2	0	0	0	0	0	0	0	0	0	0	0	0	0	0	0	0	0	0	0	0	0	0	0	0	0	0	0	0	0	0	0	0	0	0	0	0	0	0	1	1	0	1	0	0	0	1	0	0	2
hsa-mir-330	15	30	3	30	20	9	24	30	9	9	14	23	16	18	20	21	10	3	32	4	33	80	38	39	6	74	94	18	44	18	40	32	13	10	32	12	12	0	26	10	93	83	55	32	65	4	4	1	23
hsa-mir-331	2	12	0	7	23	16	9	39	5	7	11	7	11	28	36	26	19	3	13	3	25	85	38	29	4	47	40	23	68	31	16	24	3	8	14	14	14	0	11	6	50	103	63	75	116	7	4	1	16
hsa-mir-335	3	4	18	26	7	74	64	178	21	112	24	35	61	150	190	210	37	8	71	9	133	106	58	87	1	85	85	34	72	12	33	94	25	118	203	105	73	0	22	13	266	114	87	106	44	5	25	18	58
hsa-mir-337	0	0	0	0	0	0	0	1	0	0	0	0	0	0	0	0	0	0	0	0	0	0	0	0	0	1	0	0	0	0	0	0	0	0	0	0	0	0	0	0	0	0	4	0	0	0	0	0	0
hsa-mir-338	0	7	0	0	9	6	0	2	1	5	4	2	9	104	42	84	19	12	36	11	18	386	236	294	19	1089	683	100	2	17	46	8	91	5	20	46	28	0	98	18	34	10	3	10	1	11	4	7	104
hsa-mir-339	26	53	40	63	62	22	49	73	7	6	29	21	31	37	51	35	23	13	61	10	63	131	44	39	2	68	92	66	97	76	134	63	13	23	52	24	31	0	23	22	134	90	110	86	87	9	4	9	28
hsa-mir-33a	0	0	5	1	1	8	1	24	0	0	0	4	3	3	12	5	19	3	30	0	18	37	30	33	8	33	61	10	16	5	4	12	4	14	6	12	17	0	9	15	34	8	7	1	7	3	6	3	13
hsa-mir-33b	0	3	0	0	0	2	0	6	0	0	0	4	4	7	12	4	1	0	3	0	5	10	4	1	0	14	5	2	4	0	0	0	0	4	1	2	2	0	2	1	6	4	5	0	6	4	7	3	7
hsa-mir-340	205	459	198	403	266	727	244	1857	118	27	140	352	198	136	2145	375	438	171	997	320	402	595	1401	4076	37	1618	4412	238	521	335	224	403	202	572	1155	716	370	1	193	93	1676	584	379	29	592	119	116	110	402
hsa-mir-342	42	163	68	157	201	88	88	360	69	51	80	124	207	252	251	405	224	43	279	70	193	800	301	359	16	532	658	334	264	188	468	288	48	136	145	74	33	0	69	64	172	158	145	213	243	23	23	8	73
hsa-mir-345	18	229	19	48	53	12	7	45	3	33	10	38	36	78	105	88	19	15	88	15	87	234	231	129	8	442	444	148	90	99	170	48	41	44	56	137	62	0	176	80	298	226	176	119	134	8	14	14	71
hsa-mir-346	0	0	0	0	0	0	0	0	0	0	0	0	0	0	0	1	0	0	0	0	0	0	0	0	0	0	0	0	0	0	0	0	0	0	0	0	0	0	0	0	0	0	0	0	0	0	0	0	1
hsa-mir-34a	281	1774	286	1853	1213	3720	282	7310	128	346	224	1534	2146	1135	7509	2553	3420	985	6793	651	3976	5196	3984	4662	61	4713	6806	1389	3251	852	1192	2354	2292	3771	4873	2686	4102	1	1033	1074	7484	3201	3359	384	3120	524	503	483	1516
hsa-mir-34b	1	10	1	2	6	4	1	8	0	1	0	7	1	0	6	4	2	2	10	4	0	10	11	21	0	25	24	0	4	4	18	0	8	2	7	2	9	0	0	2	6	8	1	0	3	0	2	0	6
hsa-mir-34c	0	19	4	7	12	30	6	36	0	0	2	7	3	2	36	4	21	6	49	4	8	30	54	54	4	53	84	20	20	12	8	14	9	22	15	27	27	0	26	8	26	16	14	2	10	1	1	3	13
hsa-mir-3529	0	7	0	0	0	0	0	0	0	0	0	0	0	0	0	0	0	0	0	0	0	0	0	0	0	0	3	4	0	0	0	0	0	0	0	0	0	0	0	0	0	0	0	0	0	0	0	0	0
hsa-mir-3591	0	0	0	0	0	0	0	0	0	0	0	0	0	0	0	0	0	0	0	0	0	0	0	0	0	0	0	0	0	0	0	0	0	0	0	0	0	0	0	0	0	0	0	0	0	0	0	0	0
hsa-mir-3605	9	5	1	0	1	0	0	6	0	1	4	0	2	2	8	4	1	0	6	0	3	12	9	9	0	17	17	2	9	3	18	4	0	2	2	8	0	0	8	8	12	6	7	4	3	3	0	1	2
hsa-mir-3606	0	0	0	0	0	0	0	0	0	0	0	0	0	0	0	0	0	0	0	0	0	0	0	0	0	0	0	0	0	0	0	0	0	0	0	0	0	0	0	1	0	0	0	0	0	0	0	0	0
hsa-mir-3607	23	223	26	131	515	296	46	1353	39	100	39	339	203	463	944	805	863	103	1550	123	674	1094	828	1255	32	727	1324	334	936	642	820	722	144	114	511	272	153	1	223	163	756	1806	1908	510	1115	83	29	6	72
hsa-mir-3609	67	130	93	66	51	51	64	80	25	8	42	53	68	50	58	48	27	7	80	20	45	166	70	34	0	92	54	90	299	107	318	306	16	14	35	52	12	0	38	25	208	213	130	109	164	7	7	4	28
hsa-mir-361	189	910	180	868	333	809	244	635	97	256	152	274	243	377	600	589	244	140	571	133	733	1166	736	583	9	971	1304	333	666	361	760	553	94	468	643	543	260	0	405	238	2159	1230	799	411	778	95	212	118	970
hsa-mir-3610	0	0	0	0	0	0	0	0	1	0	0	0	0	0	2	1	4	0	0	0	0	0	0	0	0	4	0	0	4	0	4	8	0	0	0	0	0	0	3	0	0	0	0	0	0	0	0	0	0
hsa-mir-3611	0	0	0	0	0	0	0	0	0	0	0	0	0	0	0	0	0	0	0	0	0	0	0	0	0	0	2	0	0	0	0	0	0	0	0	0	0	0	0	0	0	0	0	0	0	0	0	0	0
hsa-mir-3612	0	0	0	0	0	0	0	0	0	0	0	0	0	0	0	0	0	0	0	0	0	0	0	0	0	1	1	0	0	1	0	0	0	0	2	0	0	0	0	0	0	0	0	0	0	0	0	0	0
hsa-mir-3613	1	7	2	5	23	26	4	79	1	8	3	6	25	30	98	39	29	10	73	5	23	68	125	152	10	168	215	16	16	18	6	4	45	8	37	22	20	0	28	8	61	17	11	4	13	6	1	6	7
hsa-mir-3614	0	16	8	2	10	10	4	22	2	10	6	7	8	36	58	36	7	7	17	0	19	40	49	56	0	123	78	28	6	14	34	28	15	18	8	25	6	0	32	3	18	6	3	2	5	3	2	2	4
hsa-mir-3615	52	88	33	68	24	22	7	18	10	31	10	9	12	40	18	20	7	3	27	4	42	86	40	21	0	141	102	58	98	88	270	54	12	10	15	32	13	0	165	56	165	158	81	90	69	1	11	1	102
hsa-mir-3616	0	0	0	0	0	0	0	0	0	0	0	0	0	0	0	0	0	0	0	0	1	0	1	0	0	0	2	2	0	0	0	0	0	0	0	0	0	0	0	0	2	0	0	0	1	0	0	0	1
hsa-mir-3617	0	0	0	0	0	0	0	0	0	0	2	0	0	0	0	0	0	0	0	0	0	0	1	1	0	1	3	0	6	0	0	0	0	0	3	0	0	0	0	2	4	2	0	2	0	0	0	0	1
hsa-mir-3618	0	0	0	0	0	0	0	0	0	0	0	0	0	0	0	0	0	0	0	0	0	0	0	0	0	0	0	0	0	0	0	0	0	0	0	0	0	0	0	0	0	0	0	0	0	0	0	0	0
hsa-mir-3619	0	0	0	0	0	0	0	0	1	0	0	1	0	0	2	1	1	0	0	0	0	0	0	0	0	0	0	0	0	0	0	0	0	0	0	0	1	0	0	0	0	0	0	0	0	0	0	0	0
hsa-mir-362	44	90	26	77	94	76	284	440	69	4	86	55	174	84	330	145	155	17	253	58	61	336	138	140	5	188	166	108	128	43	120	92	46	76	177	36	47	0	16	17	88	48	44	58	96	36	8	21	47
hsa-mir-3620	0	1	0	0	0	2	0	2	0	0	0	2	0	0	0	0	0	0	0	0	1	2	1	0	0	0	0	0	0	2	5	6	0	2	0	0	0	0	0	0	0	0	0	1	0	0	0	0	0
hsa-mir-3621	0	0	0	0	0	0	0	0	0	0	0	0	0	0	0	0	0	0	0	0	0	0	0	0	0	0	0	0	0	0	0	0	0	0	0	0	0	0	0	0	0	0	0	0	0	0	0	0	0
hsa-mir-3622a	1	0	0	2	0	2	0	2	0	0	0	0	1	1	0	0	0	0	0	0	0	0	0	1	0	1	0	0	0	0	0	0	0	0	0	2	0	0	0	0	2	0	0	2	0	0	0	0	1
hsa-mir-3622b	0	0	0	0	0	0	0	0	0	0	0	0	0	0	0	0	0	0	0	0	0	0	0	0	0	0	0	0	0	0	0	0	0	0	0	0	0	0	0	0	0	0	0	0	0	0	0	0	0
hsa-mir-363	2	19	7	32	14	42	8	8	8	14	3	9	6	23	36	43	25	10	49	4	41	174	56	84	12	125	204	34	22	8	24	30	25	66	44	40	64	0	36	61	140	56	41	6	29	9	5	6	39
hsa-mir-3646	0	0	0	1	0	0	0	8	0	0	0	1	0	2	0	2	0	0	0	0	0	2	1	2	0	1	0	0	0	0	3	0	1	0	0	0	0	0	0	0	4	0	0	0	2	0	0	0	0
hsa-mir-3648	0	0	0	0	0	0	0	0	0	0	0	0	0	0	0	0	0	0	0	0	0	0	0	0	0	0	0	0	0	0	0	0	0	0	0	0	0	0	0	0	0	0	0	0	0	0	0	0	0
hsa-mir-3649	0	0	0	0	0	0	0	0	0	0	0	0	0	0	0	0	0	0	0	0	0	0	0	0	0	0	0	0	0	0	0	0	0	0	0	0	0	0	0	0	0	0	0	0	0	0	0	0	0
hsa-mir-3650	0	0	0	0	0	0	0	4	0	0	0	0	0	0	0	1	0	0	0	0	0	0	0	0	0	0	0	0	2	0	0	0	0	0	0	0	0	0	0	0	0	0	0	0	0	0	1	0	0
hsa-mir-3651	4	2	0	2	4	0	2	0	0	0	0	0	0	0	0	2	0	0	1	0	2	0	0	0	0	3	4	0	4	2	8	0	0	0	0	2	0	0	12	7	14	8	3	3	3	1	0	0	0
hsa-mir-3652	0	0	0	0	0	0	0	0	0	0	0	0	0	0	2	2	1	0	0	0	0	0	1	3	0	0	0	4	0	0	0	2	0	0	0	0	0	0	1	0	0	0	0	0	1	0	0	0	2
hsa-mir-3653	58	249	40	173	128	58	68	118	43	16	37	74	80	58	98	63	22	8	89	6	95	186	79	59	0	93	96	150	287	178	456	219	20	41	76	41	30	0	25	48	96	185	144	73	105	20	19	8	47
hsa-mir-3654	1	0	2	1	0	0	0	0	1	0	2	0	0	1	0	1	1	0	0	1	0	0	0	0	0	1	0	2	0	3	4	7	0	0	1	3	1	0	0	2	2	2	0	2	0	0	0	0	0
hsa-mir-3655	0	0	0	0	0	0	0	0	0	1	0	0	0	0	0	0	0	0	0	0	0	0	0	0	0	0	0	0	0	0	14	0	0	2	0	4	0	0	1	2	0	0	0	0	0	0	0	0	0
hsa-mir-3656	0	0	0	0	0	0	0	0	0	0	0	0	0	0	0	0	0	0	0	0	0	0	0	0	0	0	0	0	0	1	0	0	0	0	0	0	0	0	0	1	0	0	0	0	0	0	0	0	0
hsa-mir-3657	0	0	0	0	0	2	0	0	0	0	2	0	0	0	0	0	1	0	1	0	0	0	0	0	0	0	1	0	0	0	0	0	0	0	0	0	0	0	1	0	0	0	0	0	0	0	0	0	0
hsa-mir-3658	0	0	0	0	0	0	0	0	0	0	0	0	0	0	0	0	0	0	0	0	0	0	0	0	0	0	0	0	0	0	0	0	0	0	0	0	0	0	0	0	0	0	0	0	0	0	0	0	0
hsa-mir-3659	2	0	0	3	0	6	1	0	0	0	0	0	0	0	4	5	1	0	7	0	2	4	3	3	0	1	2	0	0	4	0	6	0	0	2	2	4	0	1	4	0	6	0	5	2	0	0	0	2
hsa-mir-365a	70	69	87	138	149	88	80	207	58	60	63	82	95	81	173	159	44	28	134	19	81	241	89	184	9	93	153	248	312	132	448	222	46	67	171	49	48	0	38	35	187	160	98	183	197	40	10	27	65
hsa-mir-365b	3	20	11	40	32	74	33	103	12	47	21	21	21	51	117	109	24	14	89	5	52	176	46	125	3	54	130	56	101	54	50	15	34	37	125	23	56	0	18	22	118	35	43	57	97	41	4	31	56
hsa-mir-3660	0	0	0	0	0	0	0	0	0	0	0	0	0	0	0	0	0	0	0	0	0	0	0	0	0	0	0	0	0	0	0	0	0	0	0	0	0	0	0	0	0	0	0	0	0	0	0	0	0
hsa-mir-3661	0	0	0	0	0	0	0	0	0	0	0	3	0	0	0	0	0	0	0	0	0	0	0	0	0	5	0	0	0	0	0	0	0	0	0	0	0	0	0	0	0	0	0	0	4	0	0	0	0
hsa-mir-3662	0	0	0	0	0	0	0	2	0	0	0	0	0	0	0	0	0	0	0	0	0	0	0	0	0	0	0	0	0	0	0	0	0	0	0	0	0	0	0	0	0	0	0	0	0	0	0	0	0
hsa-mir-3663	0	0	0	0	0	0	0	0	0	0	0	0	0	0	0	0	0	0	0	0	0	0	0	0	0	0	0	0	0	0	4	0	0	0	0	0	0	0	0	2	0	0	0	1	0	0	0	0	0
hsa-mir-3664	0	0	0	3	0	4	0	0	0	0	0	0	0	0	2	0	0	0	0	0	0	0	4	0	0	0	2	0	0	0	0	0	0	0	0	0	3	0	0	0	2	0	0	0	0	0	0	0	0
hsa-mir-3665	0	0	0	0	0	0	0	0	0	0	0	0	0	0	0	0	0	0	0	0	0	0	0	0	0	0	0	0	0	0	0	0	0	0	0	0	0	0	0	0	0	0	0	0	0	0	0	0	0
hsa-mir-3666	0	0	0	0	0	0	0	0	0	0	0	0	0	0	0	0	0	0	0	0	0	0	0	0	0	0	0	0	0	0	0	0	0	0	0	0	0	0	0	0	0	0	0	0	0	0	0	0	0
hsa-mir-3667	0	0	0	0	0	0	0	0	0	0	0	0	0	0	0	0	0	0	0	0	0	0	0	0	0	0	0	0	0	1	0	0	0	0	0	0	0	0	1	0	0	0	0	0	0	0	0	0	0
hsa-mir-3668	0	0	0	0	0	0	0	0	0	0	0	0	0	0	0	0	0	0	0	0	0	0	0	0	0	0	0	0	0	0	0	0	0	0	0	0	0	0	0	0	6	0	0	0	0	0	0	0	0
hsa-mir-3669	0	0	0	0	0	0	0	0	0	0	0	0	0	0	0	0	0	0	0	0	0	0	0	0	0	0	0	0	0	0	0	0	0	0	0	0	0	0	0	0	0	0	0	0	0	0	0	0	0
hsa-mir-367	0	0	0	0	0	0	0	0	0	0	0	0	0	0	0	0	0	0	0	0	0	0	0	0	0	0	0	0	0	0	0	0	0	0	0	0	0	0	0	0	0	0	0	0	0	0	0	0	0
hsa-mir-3670-1	0	0	0	0	0	0	0	0	0	0	0	0	0	0	0	0	0	0	0	0	0	0	0	0	0	0	0	0	0	0	0	0	0	0	0	0	0	0	0	0	0	0	0	0	0	0	0	0	0
hsa-mir-3670-2	0	0	0	0	0	0	0	0	0	0	0	0	0	0	0	0	0	0	0	0	0	0	0	0	0	0	0	0	0	0	0	0	0	0	0	0	0	0	0	0	0	0	0	0	0	0	0	0	0
hsa-mir-3671	0	0	0	0	0	0	0	0	0	0	0	0	0	0	0	0	0	0	0	0	0	0	0	0	0	0	0	0	0	0	0	0	0	0	0	0	0	0	0	0	0	0	0	0	0	0	0	0	0
hsa-mir-3672	0	0	0	0	0	0	0	0	0	0	0	0	0	0	0	0	0	0	0	0	0	0	0	0	0	0	0	0	0	0	0	0	0	0	0	0	0	0	0	0	0	0	0	0	0	0	0	0	0
hsa-mir-3673	0	0	0	0	0	0	0	0	0	0	0	0	0	0	0	0	0	0	0	0	0	0	0	0	0	0	0	0	0	0	0	0	0	0	0	0	0	0	0	0	0	0	0	0	0	0	0	0	0
hsa-mir-3674	0	0	0	0	0	0	0	0	0	0	0	0	0	0	0	0	0	0	0	0	0	0	0	0	0	0	0	0	0	0	0	0	0	0	0	0	0	0	0	0	0	0	0	0	0	0	0	0	0
hsa-mir-3675	0	0	0	0	0	0	0	0	0	0	0	0	0	0	0	0	0	0	0	0	0	0	0	0	0	0	0	0	0	0	0	0	0	0	0	0	0	0	0	0	0	0	0	0	0	0	0	0	0
hsa-mir-3677	0	0	0	0	0	0	0	0	0	0	0	0	1	0	0	0	0	1	0	0	0	0	0	0	0	0	0	0	1	0	0	0	0	0	0	0	0	0	0	0	0	0	0	0	2	0	0	0	0
hsa-mir-3678	0	1	0	6	0	0	1	0	0	0	0	0	0	7	0	0	0	1	0	0	0	0	0	2	0	0	0	0	0	0	0	0	0	0	0	0	0	0	0	0	1	0	0	0	0	0	0	0	2
hsa-mir-3679	5	14	7	2	11	0	1	0	0	3	0	2	0	0	0	3	1	0	0	0	0	22	4	6	0	7	2	0	3	0	26	0	1	2	6	0	2	0	4	1	2	0	2	2	7	0	0	0	6
hsa-mir-3680-1	0	0	0	0	0	0	0	0	0	0	0	0	0	0	0	0	0	0	0	0	0	0	0	0	0	0	0	0	0	1	0	0	0	0	0	0	0	0	0	0	0	0	0	0	0	0	0	0	0
hsa-mir-3680-2	0	0	0	0	0	0	0	1	0	0	0	0	0	0	0	0	0	0	0	0	0	0	0	0	0	0	0	0	0	0	0	0	0	0	0	0	0	0	0	0	0	0	0	0	0	0	0	0	0
hsa-mir-3681	0	0	0	0	0	0	0	0	0	0	0	0	0	0	0	0	0	0	0	0	0	0	0	0	0	0	0	0	0	0	0	0	0	0	0	0	0	0	0	0	1	0	0	0	0	0	0	0	0
hsa-mir-3682	0	0	0	0	1	0	0	0	0	0	0	0	0	0	0	0	0	0	0	0	0	0	0	0	0	0	0	0	0	0	0	0	0	0	0	0	0	0	0	0	0	0	0	0	0	0	0	0	0
hsa-mir-3683	0	0	0	0	0	0	0	0	0	0	0	0	0	0	0	0	0	0	0	0	0	0	0	0	0	0	0	0	0	0	0	0	0	0	0	0	0	0	0	0	0	0	0	0	0	0	0	0	0
hsa-mir-3684	0	0	0	0	0	0	2	0	2	2	0	0	1	0	0	1	1	2	6	0	0	0	2	0	0	2	0	0	0	0	0	0	4	0	3	0	0	0	0	0	8	0	0	0	0	0	0	0	0
hsa-mir-3685	0	0	0	0	0	0	0	0	0	0	0	0	0	0	0	1	0	0	0	0	0	0	0	0	0	0	0	0	0	0	0	0	0	0	0	0	0	0	0	0	0	0	0	0	0	0	0	0	0
hsa-mir-3686	0	0	0	0	0	0	0	0	0	0	0	0	0	0	0	0	0	0	0	0	0	0	0	0	0	0	0	0	0	0	0	0	0	0	0	0	0	0	0	0	0	0	0	0	0	0	0	0	0
hsa-mir-3687	0	0	0	0	0	0	0	0	0	0	0	0	0	0	0	0	0	0	0	0	0	0	0	0	0	0	0	0	0	0	0	0	0	0	0	0	0	0	0	0	0	0	0	0	0	0	0	0	0
hsa-mir-3688-1	0	0	0	2	0	2	0	0	0	0	2	0	0	0	0	2	1	0	2	0	0	0	1	2	0	2	2	0	0	0	0	0	0	1	2	2	3	0	0	0	1	0	0	0	0	0	1	0	0
hsa-mir-3688-2	0	1	0	0	0	0	0	2	0	0	0	0	0	0	0	0	0	0	0	0	0	0	4	3	0	1	3	2	0	0	0	2	0	1	0	2	1	0	2	0	1	0	0	0	2	0	0	0	0
hsa-mir-3689a	0	0	0	0	0	0	0	0	0	0	0	0	0	0	0	0	0	0	1	0	0	0	0	0	0	0	0	0	0	0	0	0	0	0	0	0	0	0	0	0	0	0	0	0	0	0	0	0	0
hsa-mir-3689b	0	0	0	0	0	0	0	0	0	0	0	0	0	0	0	0	0	0	0	0	0	0	0	0	0	0	0	0	0	0	0	0	0	0	0	0	0	0	0	0	0	0	0	0	0	0	0	0	0
hsa-mir-3689c	0	0	0	0	0	0	0	0	0	0	0	0	0	0	0	0	0	0	0	0	0	0	0	0	0	0	0	0	0	0	0	0	0	0	0	0	0	0	0	0	0	0	0	0	0	0	0	0	0
hsa-mir-3689d-1	0	0	0	0	0	0	0	0	0	0	0	0	0	0	0	1	0	0	0	0	0	0	0	0	0	0	0	0	0	0	0	0	0	0	0	0	0	0	0	0	0	0	0	0	0	0	0	0	0
hsa-mir-3689d-2	0	0	0	0	0	0	0	0	0	0	0	0	0	0	0	0	0	0	0	0	0	0	0	0	0	0	0	0	0	0	0	0	0	0	0	0	0	0	0	0	0	0	0	0	0	0	0	0	0
hsa-mir-3689e	0	0	0	0	0	0	0	0	0	0	0	0	0	0	0	0	0	0	0	0	0	0	0	0	0	0	0	0	0	0	0	0	0	0	0	0	0	0	0	0	7	1	0	0	0	0	0	0	0
hsa-mir-3689f	0	0	0	0	0	0	0	0	0	0	0	0	0	0	0	0	0	0	0	0	0	0	0	0	0	0	0	0	0	0	0	0	0	0	0	0	0	0	0	0	0	0	0	0	0	0	0	0	0
hsa-mir-369	0	1	0	0	0	0	0	4	0	0	0	0	0	1	0	0	0	0	1	0	0	2	2	0	0	3	1	0	0	0	0	0	0	0	0	2	0	0	0	4	40	14	1	1	2	4	0	2	47
hsa-mir-3690-1	0	0	0	0	0	0	0	0	0	0	0	0	0	0	0	0	0	0	0	0	0	0	0	2	0	0	0	0	0	0	0	0	0	0	0	0	0	0	0	0	0	0	0	0	0	0	0	0	0
hsa-mir-3690-2	0	0	0	0	0	0	0	0	0	0	0	0	0	0	0	0	0	0	0	0	0	1	0	0	0	0	0	0	0	0	0	0	0	2	0	0	0	1	0	0	0	0	0	0	0	0	0	0	0
hsa-mir-3691	1	0	1	0	0	0	5	10	1	0	3	2	0	0	0	0	1	0	0	2	0	4	1	1	0	9	0	0	0	0	0	0	0	0	0	0	0	0	0	0	0	2	4	0	5	0	1	0	0
hsa-mir-3692	0	0	0	0	0	0	0	0	0	0	0	0	0	0	0	0	0	0	0	0	0	0	0	0	0	0	0	0	0	0	0	0	0	0	0	0	0	0	0	0	0	0	0	0	0	0	0	0	0
hsa-mir-370	0	0	0	0	0	0	0	0	0	0	0	0	0	0	0	0	0	0	0	0	0	0	0	0	0	1	0	0	0	0	0	0	0	0	0	0	0	0	0	2	0	4	0	0	0	0	0	0	2
hsa-mir-3713	0	0	0	0	0	0	0	0	0	0	0	0	0	0	0	0	0	0	0	0	0	0	1	0	0	0	0	0	0	0	0	0	0	0	0	0	0	0	0	0	0	0	0	0	0	0	0	0	0
hsa-mir-3714	0	0	0	0	0	0	0	0	0	0	0	0	0	0	0	0	0	0	0	0	0	0	0	0	0	0	0	0	0	0	0	0	0	0	0	0	0	0	0	0	0	0	0	0	0	0	0	0	0
hsa-mir-371a	0	0	0	0	0	0	0	0	0	0	0	0	0	0	1	0	0	0	0	0	0	0	0	0	0	0	0	0	0	0	0	0	0	2	0	0	0	0	0	0	0	0	0	0	0	0	0	0	0
hsa-mir-371b	1	3	1	0	12	0	0	6	1	2	1	0	2	9	10	17	2	2	5	0	0	16	18	18	0	15	28	6	0	7	20	2	8	0	4	18	2	0	9	10	16	0	0	0	1	0	0	0	1
hsa-mir-372	0	0	0	0	0	0	0	0	0	0	0	0	0	0	0	0	0	0	0	0	0	0	0	0	0	0	0	0	2	0	0	0	0	0	0	0	0	0	0	0	2	0	0	0	0	0	0	0	0
hsa-mir-373	0	0	0	0	0	0	0	0	0	0	0	0	0	0	0	0	0	0	0	0	0	0	0	0	0	0	0	0	0	0	0	0	0	0	0	0	0	0	0	0	0	2	1	0	0	0	0	0	0
hsa-mir-374a	96	109	56	174	69	173	96	1076	42	23	21	199	220	99	1133	212	399	125	941	215	251	444	604	1074	11	806	1563	138	386	70	68	328	177	350	409	353	156	1	152	94	639	328	195	20	279	91	99	93	192
hsa-mir-374b	91	93	103	156	94	304	80	186	36	40	47	83	100	171	292	301	169	85	395	66	144	658	588	616	7	671	1060	132	354	71	150	212	84	220	276	216	58	0	99	55	373	314	140	72	347	59	42	16	117
hsa-mir-374c	0	0	0	0	0	0	70	0	39	0	33	0	0	0	0	0	0	0	0	0	0	0	0	0	0	0	0	0	0	0	0	0	0	0	0	0	0	0	0	0	1	0	0	0	2	0	0	0	0
hsa-mir-375	3157	6642	2034	4212	3169	3498	3299	9802	1896	2100	4146	1441	1489	1680	5358	1758	1006	318	1933	350	1549	2290	1164	1855	18	1562	3603	3982	12986	6429	12200	4886	818	3700	4142	3368	2825	11	2747	2788	29700	16340	13757	7713	16660	557	1054	438	3239
hsa-mir-376a-1	0	0	0	0	0	0	0	0	0	0	0	0	0	0	0	0	0	0	0	0	0	0	0	0	0	0	0	0	0	0	0	0	0	0	0	0	0	0	0	0	0	0	0	0	0	1	0	1	7
hsa-mir-376a-2	0	0	0	0	0	0	0	0	0	0	0	0	0	0	0	0	0	0	0	0	0	0	0	0	0	0	0	0	0	0	0	0	0	0	0	0	0	0	0	0	0	0	0	0	0	0	0	0	1
hsa-mir-376b	0	0	0	0	0	0	0	0	0	0	0	0	0	0	0	0	0	0	0	0	0	0	0	0	0	0	0	0	0	0	0	0	0	0	0	0	0	0	0	0	0	0	0	0	0	0	0	0	0
hsa-mir-376c	0	0	0	0	0	0	0	0	0	0	0	0	0	1	0	0	0	0	0	0	0	0	0	0	0	0	1	0	0	0	0	0	0	0	0	0	0	0	0	0	0	0	0	0	0	1	0	1	3
hsa-mir-377	0	0	0	0	0	0	0	0	0	0	0	0	0	0	0	0	0	0	0	0	0	0	0	0	0	0	0	0	0	0	0	0	0	0	0	0	0	0	0	0	0	0	0	0	0	0	0	0	0
hsa-mir-378a	1969	2456	2153	3501	5467	3799	5130	24102	3150	368	4126	3034	5070	2280	16183	5284	6738	1944	11990	2116	4755	7680	6013	10132	290	10322	19184	7811	21362	5470	13550	8005	1394	5634	6129	3346	4709	12	1601	1698	11521	12119	12882	3257	17186	410	741	217	1192
hsa-mir-378b	0	0	0	0	0	0	0	0	0	0	0	0	0	2	0	0	0	0	1	0	1	3	0	1	0	4	0	0	2	1	0	0	2	0	0	0	0	0	0	0	0	2	4	3	1	0	0	0	0
hsa-mir-378c	6	10	8	16	38	35	1	245	0	2	4	18	40	20	157	31	60	17	89	16	29	59	47	93	3	74	144	88	177	65	144	38	12	35	42	30	31	0	12	12	92	94	124	22	179	5	4	4	9
hsa-mir-378d-1	1	1	2	3	1	3	0	18	0	0	0	1	6	1	14	1	3	1	8	0	1	3	3	4	0	7	9	2	10	4	8	6	0	2	0	0	2	0	1	1	6	6	7	5	9	1	1	0	1
hsa-mir-378d-2	1	0	0	1	4	3	0	13	0	0	1	0	2	2	11	1	2	1	8	0	0	0	3	8	0	5	4	1	9	0	4	7	0	0	2	3	4	0	2	2	12	2	6	5	11	1	0	1	0
hsa-mir-378e	0	0	0	0	0	0	0	0	0	0	0	0	0	0	0	0	0	0	0	0	0	0	0	0	0	0	0	0	0	0	0	0	0	0	0	0	0	0	0	0	0	0	0	0	0	0	0	0	0
hsa-mir-378f	0	0	0	0	1	0	0	0	0	1	0	2	3	3	0	2	1	0	0	0	0	2	3	1	0	3	2	2	0	0	4	2	0	0	2	0	1	0	1	0	0	0	0	2	2	0	3	0	0
hsa-mir-378g	0	1	0	0	1	2	1	3	0	0	1	0	3	2	1	3	0	0	0	1	2	6	3	1	0	4	0	0	0	0	8	0	1	2	2	0	0	0	0	1	0	2	6	1	3	0	0	0	3
hsa-mir-378h	0	0	0	0	1	0	0	3	0	0	0	0	0	1	0	0	2	0	1	0	0	3	2	0	0	2	0	2	2	2	2	0	0	0	2	1	1	0	0	0	4	3	1	1	3	0	0	0	0
hsa-mir-378i	19	15	20	36	52	60	3	271	1	1	1	34	53	33	202	35	72	23	112	16	54	126	73	144	1	110	228	108	240	62	142	105	27	93	104	44	71	0	20	22	195	140	163	26	216	2	6	2	24
hsa-mir-378j	0	0	0	0	0	0	0	0	0	0	0	0	0	0	0	0	0	0	0	0	0	0	0	0	0	0	0	0	0	0	0	0	0	0	0	0	0	0	0	0	0	0	0	0	0	0	0	0	0
hsa-mir-379	0	5	0	0	0	0	0	0	0	0	0	0	1	0	0	0	0	0	0	0	2	0	1	5	0	6	0	0	0	0	0	0	0	0	0	0	0	0	0	9	2	2	0	0	3	6	0	3	80
hsa-mir-380	0	0	0	0	0	0	0	0	0	0	0	0	0	0	0	0	0	0	0	0	0	0	0	0	0	0	0	0	0	0	0	0	0	0	0	0	0	0	0	0	1	0	0	0	0	0	0	1	1
hsa-mir-381	0	0	3	0	0	0	0	0	0	0	0	0	0	0	0	0	1	0	0	0	0	4	0	1	0	5	7	0	0	0	0	2	0	0	0	0	0	0	0	10	6	8	8	4	2	2	0	4	65
hsa-mir-382	0	5	0	0	0	2	0	0	0	4	0	0	0	0	4	0	0	0	0	0	1	0	1	0	0	1	1	0	3	0	0	0	0	0	1	0	0	0	2	13	12	8	8	3	8	11	0	4	77
hsa-mir-383	0	0	0	0	0	0	0	0	0	0	0	0	0	0	0	0	0	0	0	0	0	0	0	0	0	0	0	0	0	0	0	0	0	0	0	0	0	0	0	0	0	0	0	0	1	1	0	1	11
hsa-mir-384	0	0	0	0	0	0	0	1	0	0	0	0	0	0	2	0	0	0	0	0	0	0	0	0	0	0	0	61	21	1	21	4	0	0	0	0	0	0	0	0	0	0	0	0	0	0	0	0	0
hsa-mir-3907	0	0	0	0	0	0	0	0	0	0	0	0	0	0	0	0	0	0	0	0	0	0	0	0	0	0	0	0	0	0	0	0	0	0	0	0	0	0	0	0	0	0	0	0	0	0	0	0	0
hsa-mir-3908	0	0	0	0	0	0	0	0	0	0	0	0	0	0	0	0	0	0	0	0	0	0	0	0	0	0	0	0	0	0	0	0	0	0	0	0	0	0	0	0	0	0	0	0	0	0	0	0	0
hsa-mir-3909	2	14	2	20	13	6	6	4	5	3	3	4	3	5	6	7	2	2	6	1	6	28	25	9	0	18	21	8	24	15	16	16	5	14	13	8	5	0	2	5	44	35	26	18	17	1	0	0	12
hsa-mir-3910-1	0	0	0	0	0	0	0	0	0	0	0	0	0	0	0	0	0	0	0	0	0	0	0	0	0	0	0	0	0	0	0	0	0	0	0	0	0	0	0	0	0	0	0	0	0	0	0	0	0
hsa-mir-3910-2	0	0	0	0	0	0	0	0	0	0	0	0	0	1	0	0	0	0	0	0	0	0	0	0	0	0	0	0	0	0	0	0	0	0	0	0	0	0	0	0	0	0	0	0	0	0	0	0	1
hsa-mir-3911	0	0	0	0	0	0	0	0	0	0	0	0	0	0	0	0	0	0	0	0	0	0	1	0	0	1	0	0	0	0	0	0	0	0	0	0	0	0	0	0	1	0	0	0	1	0	0	0	0
hsa-mir-3912	4	0	0	2	0	4	4	10	4	2	1	8	3	4	6	3	6	1	17	2	5	2	20	29	0	21	27	2	10	1	0	8	3	4	10	4	1	0	3	1	14	10	2	0	4	0	3	2	1
hsa-mir-3913-1	0	0	0	2	5	4	3	7	0	0	1	0	3	1	5	2	2	1	7	0	2	14	7	6	0	5	9	1	12	1	3	7	0	3	7	9	4	0	4	3	9	1	3	0	3	1	2	1	1
hsa-mir-3913-2	1	0	0	2	6	8	2	5	1	0	2	1	4	0	5	0	2	1	5	0	2	6	6	5	0	6	8	3	10	3	3	3	0	11	7	5	8	0	1	1	7	3	4	0	4	0	2	1	0
hsa-mir-3914-1	0	0	0	0	0	0	0	0	0	0	0	0	0	0	0	0	0	0	0	0	0	0	0	0	0	0	0	0	0	0	0	0	0	0	0	0	0	0	0	0	0	0	0	0	0	0	0	0	0
hsa-mir-3914-2	0	0	0	0	0	0	0	0	0	0	0	0	0	0	0	0	0	0	0	0	0	0	0	0	0	0	0	0	0	0	0	0	0	0	0	0	0	0	0	0	0	0	0	0	0	0	0	0	0
hsa-mir-3915	0	0	0	0	0	0	0	0	0	0	0	0	0	0	0	0	0	0	0	0	0	0	0	0	0	0	0	0	0	0	0	0	0	0	0	0	0	0	0	0	0	0	0	0	0	0	0	0	0
hsa-mir-3916	0	0	0	0	0	0	0	0	0	0	0	0	0	0	0	0	0	0	1	0	0	2	0	0	0	0	0	0	0	0	3	0	0	0	0	2	0	0	1	0	0	0	0	1	0	0	0	0	1
hsa-mir-3917	0	0	0	0	0	0	0	0	0	0	0	0	0	0	0	0	0	0	0	0	0	2	0	0	0	0	0	0	0	0	0	0	0	0	0	0	0	0	0	0	0	0	0	0	0	0	0	0	0
hsa-mir-3918	0	0	0	0	0	0	0	0	0	0	0	0	0	0	0	0	0	0	0	0	0	0	0	0	0	0	0	0	0	0	0	0	0	0	0	1	0	0	0	0	12	0	0	0	0	0	0	0	3
hsa-mir-3919	0	0	0	0	0	0	0	0	0	0	0	0	0	0	0	0	0	0	0	0	0	0	0	0	0	0	0	0	0	0	0	0	0	0	0	0	0	0	0	0	0	0	0	0	0	0	0	0	0
hsa-mir-3920	0	0	0	0	0	0	0	0	0	0	1	0	0	0	0	1	0	0	0	0	0	0	0	0	0	0	0	0	0	0	0	0	0	0	2	0	0	0	0	0	0	0	0	0	0	0	0	0	0
hsa-mir-3921	0	0	0	0	0	0	0	0	0	0	0	0	0	0	0	0	0	0	0	0	0	0	0	0	0	0	0	0	0	0	0	0	0	0	0	0	0	0	0	0	0	0	0	0	0	0	0	0	0
hsa-mir-3922	0	2	0	2	0	0	2	6	1	0	1	0	0	0	1	0	2	0	2	0	0	0	4	0	0	8	3	0	0	0	4	0	0	0	1	0	0	0	2	0	4	0	1	0	1	0	0	0	0
hsa-mir-3923	0	0	0	0	0	0	0	0	0	0	0	0	0	0	0	0	0	0	0	0	0	0	0	0	0	0	0	0	0	0	0	0	0	0	0	0	0	0	0	0	0	0	0	0	0	0	0	0	0
hsa-mir-3924	0	0	0	0	0	0	0	0	0	0	0	0	0	0	0	0	0	0	0	0	0	0	0	0	0	0	0	0	0	0	0	0	0	0	0	0	0	0	0	0	0	0	0	0	0	0	0	0	0
hsa-mir-3925	0	0	0	0	0	0	2	0	0	0	0	0	0	0	2	0	0	0	0	0	0	0	0	0	0	0	1	0	0	0	0	0	0	0	0	0	0	0	0	0	0	0	0	0	0	0	1	0	0
hsa-mir-3926-1	0	0	0	0	0	0	0	0	0	0	0	0	0	0	0	0	0	0	0	0	0	0	0	0	0	0	0	0	0	0	0	0	0	0	0	0	0	0	0	0	0	0	0	0	0	0	0	0	0
hsa-mir-3926-2	0	0	0	0	0	0	0	0	0	0	0	0	0	0	0	0	0	0	0	0	0	0	0	0	0	0	0	0	0	0	0	0	0	0	0	0	0	0	0	0	0	0	0	0	0	0	0	0	0
hsa-mir-3927	62	40	19	170	19	16	6	4	3	1	0	3	9	1	0	3	3	2	9	1	7	20	34	5	0	8	17	6	24	2	6	54	10	38	31	28	34	0	8	6	34	22	9	6	10	0	3	0	17
hsa-mir-3928	9	18	8	15	11	4	2	0	3	1	4	14	6	6	7	7	1	0	5	0	3	5	24	13	0	25	19	2	12	12	14	34	2	4	3	8	3	1	5	5	26	4	15	2	9	1	1	0	5
hsa-mir-3929	0	3	0	5	8	2	3	0	0	0	2	0	0	1	0	0	0	0	1	0	2	0	2	1	0	0	0	2	2	0	0	0	0	0	0	0	0	0	0	0	0	0	0	0	1	0	0	1	1
hsa-mir-3934	3	1	0	0	0	3	0	7	0	0	0	3	4	0	12	1	3	0	8	0	4	8	3	6	0	10	8	2	4	1	12	4	0	0	2	13	1	0	0	3	2	4	4	2	3	0	1	0	5
hsa-mir-3935	0	0	0	0	0	0	0	0	0	0	0	0	0	0	0	0	0	0	0	0	0	0	0	0	0	0	0	0	0	0	0	0	0	0	0	0	0	0	0	0	0	0	1	0	0	0	0	0	0
hsa-mir-3936	0	0	0	0	0	2	3	1	0	0	0	0	3	0	0	0	0	0	0	0	0	2	0	0	0	0	0	0	0	0	0	0	0	0	0	0	0	0	2	3	2	0	0	3	0	0	1	0	0
hsa-mir-3937	0	0	0	0	0	0	0	0	0	0	0	0	0	0	0	0	0	0	0	0	0	0	0	0	0	0	0	0	0	0	0	0	0	0	0	0	0	0	0	0	0	0	0	0	0	0	0	0	0
hsa-mir-3938	0	0	0	0	0	0	0	0	0	0	0	0	0	0	0	0	0	0	0	0	0	0	0	0	0	0	0	0	0	0	0	0	0	0	0	0	0	0	0	0	0	0	0	0	0	0	0	0	0
hsa-mir-3939	0	0	0	0	0	0	0	0	0	0	0	0	0	0	0	0	0	0	0	0	0	2	0	0	0	0	0	0	0	0	0	0	0	0	0	0	0	0	0	0	0	0	0	0	0	0	0	0	0
hsa-mir-3940	0	0	0	0	0	0	0	0	0	2	0	0	0	0	0	0	0	0	0	0	0	0	0	0	0	0	0	0	0	0	0	0	0	0	0	0	0	0	0	0	2	0	1	4	0	0	0	0	1
hsa-mir-3941	0	0	0	0	0	4	0	0	0	0	0	1	0	0	0	0	0	0	0	0	0	4	0	0	0	0	2	0	0	0	0	2	0	0	1	0	0	0	0	0	4	0	0	0	0	0	0	0	0
hsa-mir-3942	0	4	0	3	0	4	0	0	0	0	0	0	1	2	2	0	0	0	2	1	0	4	0	2	0	0	3	0	0	0	0	2	0	0	1	0	0	0	0	1	2	4	0	4	2	0	0	1	1
hsa-mir-3943	0	0	0	0	0	0	0	0	0	0	0	0	0	0	0	0	0	0	0	0	0	0	0	0	0	0	0	0	0	0	0	0	0	0	0	0	0	0	0	0	0	0	0	0	0	0	0	0	0
hsa-mir-3944	0	0	1	0	0	0	0	4	0	0	0	0	0	0	0	0	0	0	0	0	1	0	0	1	0	0	0	0	0	0	0	0	0	0	0	0	0	0	0	0	0	0	3	1	1	0	0	0	0
hsa-mir-3945	0	0	0	0	0	0	0	0	0	0	0	0	0	0	7	3	0	1	0	0	0	0	2	0	0	0	4	0	0	0	0	0	0	0	0	0	0	0	1	0	0	0	0	0	0	0	1	0	0
hsa-mir-3960	0	0	0	0	0	0	0	0	0	0	0	0	0	0	0	0	0	0	0	0	0	0	0	0	0	0	0	0	1	0	0	1	0	0	0	0	0	0	1	0	0	0	0	0	0	2	0	0	0
hsa-mir-3972	0	0	0	0	0	0	0	0	0	0	0	0	0	0	0	0	1	0	0	0	0	0	0	0	0	0	0	0	0	0	0	0	0	0	0	0	0	0	0	0	0	0	0	0	0	0	0	0	0
hsa-mir-3973	0	0	0	0	0	0	0	0	0	0	0	0	0	0	0	0	0	0	0	0	0	0	0	0	0	0	0	0	0	0	0	0	0	0	0	0	0	0	0	0	0	0	0	0	0	0	0	0	0
hsa-mir-3974	0	0	0	0	0	0	0	0	0	0	0	0	0	0	0	0	0	0	0	0	0	0	0	0	0	0	0	0	0	0	0	0	0	0	0	0	0	0	0	0	0	0	0	0	0	0	0	0	0
hsa-mir-3975	0	0	0	0	0	0	0	0	0	0	0	0	0	0	0	0	0	0	0	0	0	0	0	0	0	0	0	0	0	0	0	0	0	0	0	0	0	0	0	0	0	0	0	0	0	0	0	0	0
hsa-mir-3976	0	0	0	0	0	0	0	2	0	0	0	1	0	0	2	4	0	2	4	0	10	0	0	0	0	3	0	0	1	0	0	0	0	0	0	2	0	0	17	5	0	0	0	0	1	0	0	0	1
hsa-mir-3977	0	0	0	0	0	0	0	0	0	0	0	0	0	0	0	0	0	0	0	0	0	0	0	0	0	0	0	0	0	0	0	0	0	0	0	0	0	0	0	0	0	0	0	0	0	0	0	0	0
hsa-mir-3978	0	0	0	0	0	0	0	0	0	0	0	0	0	0	0	0	0	0	0	0	0	0	0	0	0	0	0	0	0	0	0	0	0	0	0	0	0	0	0	0	0	0	0	0	0	0	0	0	0
hsa-mir-409	0	0	4	0	2	0	0	0	1	0	0	0	0	1	0	1	0	0	0	0	1	0	2	1	0	1	2	0	2	0	0	0	0	0	0	0	0	0	0	23	12	4	3	11	9	6	0	2	39
hsa-mir-410	0	0	0	0	0	0	0	0	0	0	0	0	0	0	1	0	0	0	0	0	1	0	0	0	0	1	0	0	0	0	0	0	0	0	0	0	0	0	0	1	8	0	0	0	0	5	0	6	44
hsa-mir-411	0	0	0	0	0	0	0	0	0	0	0	0	0	0	0	0	2	0	0	0	0	0	0	1	0	1	0	0	0	0	0	0	0	0	0	0	0	0	0	12	8	4	2	0	1	21	0	7	102
hsa-mir-412	0	0	0	0	0	0	0	0	0	0	0	0	0	0	0	0	0	0	0	0	0	0	0	0	0	0	0	0	0	0	0	0	0	0	0	0	0	0	0	5	0	0	0	0	0	0	0	0	2
hsa-mir-421	68	316	89	275	73	230	135	184	50	99	83	125	105	262	278	361	185	47	397	75	282	521	415	432	13	791	778	104	106	36	132	148	98	160	208	194	84	0	119	62	564	300	151	119	151	20	49	22	133
hsa-mir-422a	0	0	0	1	0	0	1	4	0	0	0	1	0	0	5	0	0	0	0	0	1	0	1	0	1	2	0	1	1	0	2	1	0	0	4	0	1	0	0	0	2	2	1	2	0	0	0	1	2
hsa-mir-423	2508	11616	1758	6150	3076	6792	3247	6393	1170	2837	3252	3422	2124	3013	4161	3440	1092	558	2704	450	3799	9467	4764	3565	105	4577	4701	2515	4483	2763	5153	2882	883	2719	3735	2822	1956	10	1996	1619	14883	7953	5524	4336	4396	531	1442	576	4412
hsa-mir-424	1	39	1	0	6	10	1	32	1	21	1	3	5	66	110	136	33	10	96	24	50	111	273	426	10	362	393	44	12	23	53	12	36	14	56	84	16	0	58	8	36	14	26	25	2	7	17	6	19
hsa-mir-425	111	418	107	445	309	382	386	688	190	170	310	164	233	437	768	726	267	123	660	113	378	1024	941	1077	33	1469	2150	378	560	366	700	374	199	284	412	750	242	0	563	293	1538	792	521	215	574	44	96	41	319
hsa-mir-4251	0	0	0	0	0	0	0	0	0	0	0	0	0	0	0	0	0	0	0	0	0	0	0	0	0	0	0	0	0	0	0	0	0	0	0	0	0	0	0	0	0	0	0	0	0	0	0	0	0
hsa-mir-4252	0	0	0	0	0	0	0	0	0	0	0	0	0	0	0	0	0	0	0	0	0	0	0	0	0	0	0	0	0	0	0	0	0	0	0	0	0	0	0	0	0	0	0	0	0	0	0	0	0
hsa-mir-4253	0	0	0	0	0	0	0	0	0	0	0	0	0	0	0	0	0	0	0	0	0	0	0	0	0	0	0	0	0	0	0	0	0	0	0	0	0	0	0	0	0	0	0	0	0	0	0	0	0
hsa-mir-4254	0	0	0	0	0	0	0	0	0	0	0	0	0	0	0	0	0	0	0	0	0	0	0	0	0	0	0	0	0	0	0	0	0	0	0	0	0	0	0	0	0	0	0	0	0	0	0	0	1
hsa-mir-4255	0	0	0	0	0	0	0	0	0	0	0	0	0	0	0	0	0	0	0	0	0	0	0	0	0	0	0	0	0	0	0	0	0	0	0	0	0	0	0	0	0	0	0	0	0	0	0	0	0
hsa-mir-4256	0	0	0	0	0	0	0	0	0	0	0	0	0	0	0	1	0	0	0	0	0	0	0	0	0	0	0	0	0	0	0	0	0	0	0	0	0	0	0	0	0	0	0	0	0	0	0	0	0
hsa-mir-4257	0	0	0	0	0	0	0	0	0	0	0	0	0	0	2	0	0	0	0	0	0	0	0	0	0	0	0	0	0	0	0	0	0	0	0	0	0	0	0	0	0	0	0	0	0	0	0	0	0
hsa-mir-4258	0	0	0	0	0	0	0	0	0	0	0	0	0	0	0	0	0	0	0	0	0	0	0	0	0	0	0	0	0	0	0	0	0	0	0	0	0	0	0	0	0	0	0	0	0	0	0	0	0
hsa-mir-4259	0	0	0	0	0	0	0	0	0	0	0	0	0	0	0	0	0	0	0	0	0	0	0	0	0	0	0	0	0	0	0	0	0	0	0	0	0	0	0	0	0	0	0	0	0	0	0	0	0
hsa-mir-4260	0	0	0	0	0	0	0	0	0	0	0	0	0	0	0	0	0	0	0	0	0	0	0	0	0	0	0	0	0	0	0	0	0	0	0	0	0	0	0	0	0	0	0	0	0	0	0	0	0
hsa-mir-4261	0	0	0	0	0	0	0	0	0	0	0	0	0	0	0	0	0	0	0	0	0	0	0	0	0	0	0	0	0	0	0	0	0	0	0	0	0	0	0	0	0	0	0	0	0	0	0	0	0
hsa-mir-4262	0	0	0	0	0	0	0	0	0	0	0	0	0	0	0	0	0	0	0	0	0	0	0	0	0	0	0	0	0	0	0	0	0	0	0	0	0	0	0	0	0	0	0	0	0	0	0	0	0
hsa-mir-4263	0	0	0	0	0	0	0	0	0	0	0	0	0	0	0	0	0	0	0	0	0	0	0	0	0	0	0	0	0	0	0	0	0	0	0	0	0	0	0	1	0	0	0	0	0	0	0	0	0
hsa-mir-4264	0	0	0	0	0	0	0	0	0	0	0	0	0	0	0	0	0	0	0	0	0	0	0	0	0	0	0	0	0	0	0	0	0	0	0	0	0	0	0	0	0	0	0	0	0	0	0	0	0
hsa-mir-4265	0	0	0	0	0	0	0	0	0	0	0	0	0	0	0	0	0	0	0	0	0	0	0	0	0	0	0	0	0	0	0	0	0	0	0	0	0	0	0	0	0	0	0	0	0	0	0	0	0
hsa-mir-4266	0	0	0	0	0	0	0	0	0	0	0	0	0	0	0	0	0	0	0	0	0	0	0	0	0	0	0	0	0	0	0	0	0	0	0	0	0	0	0	0	0	0	0	0	0	0	0	0	0
hsa-mir-4267	0	0	0	0	0	0	0	0	0	0	0	0	0	0	0	0	0	0	0	0	0	0	0	0	0	0	0	0	0	0	0	0	0	0	0	0	0	0	0	0	0	0	0	0	0	0	0	0	0
hsa-mir-4268	0	0	0	0	0	0	0	0	0	0	0	0	0	0	0	0	0	0	0	0	0	0	0	0	0	0	0	0	0	0	0	0	0	0	0	0	0	0	0	0	0	0	0	0	0	0	0	0	0
hsa-mir-4269	0	0	0	0	0	0	0	0	0	0	0	0	0	0	0	0	0	0	0	0	0	0	0	0	0	0	0	0	0	0	0	0	0	0	0	0	0	0	0	0	0	0	0	0	0	0	0	0	0
hsa-mir-4270	0	0	0	0	0	0	0	0	0	0	0	0	0	0	0	0	0	0	0	0	0	0	0	0	0	0	0	0	0	0	0	0	0	0	0	0	0	0	0	0	0	0	0	0	0	0	0	0	0
hsa-mir-4271	0	0	0	0	0	0	0	0	0	0	0	0	0	0	0	0	0	0	0	0	0	0	0	0	0	0	0	0	0	0	0	0	0	0	0	0	0	0	0	0	0	0	0	0	0	0	0	0	0
hsa-mir-4272	0	0	0	0	0	0	0	0	0	0	0	0	0	0	0	0	0	0	0	0	1	0	0	0	0	0	0	0	0	0	0	0	0	0	0	0	0	0	0	0	0	0	0	0	0	0	0	0	0
hsa-mir-4273	0	0	0	0	0	0	0	0	0	0	0	0	0	0	0	0	0	0	0	0	0	0	0	0	0	0	0	0	0	0	0	0	0	0	0	0	0	0	0	0	0	0	0	0	0	0	0	0	0
hsa-mir-4274	0	0	0	0	0	0	0	0	0	0	0	0	0	0	0	0	0	0	0	0	0	0	0	0	0	0	0	0	0	0	0	0	0	0	0	0	0	0	0	0	0	0	0	0	0	0	0	0	0
hsa-mir-4275	0	0	0	2	0	0	0	0	0	0	0	0	0	0	1	0	0	0	0	0	0	0	0	0	0	0	0	0	0	0	0	0	0	0	0	0	0	0	0	0	0	0	0	0	0	0	0	0	0
hsa-mir-4276	0	0	0	0	0	0	0	0	0	0	0	0	0	0	0	0	0	0	0	0	0	0	0	0	0	0	0	0	0	0	0	0	0	0	0	0	0	0	0	0	0	0	0	0	0	0	0	0	0
hsa-mir-4277	0	0	0	0	0	0	0	0	0	0	0	0	0	0	0	0	0	0	0	0	0	0	0	0	0	0	0	0	0	0	0	0	0	0	0	0	0	0	0	0	0	0	0	0	0	0	0	0	0
hsa-mir-4278	0	0	0	0	0	0	0	0	0	0	0	0	0	0	0	0	0	0	0	0	0	0	0	0	0	0	0	0	0	0	0	0	0	0	0	0	0	0	0	0	0	0	0	0	0	0	0	0	0
hsa-mir-4279	0	0	0	0	0	0	0	0	0	0	0	0	0	0	0	0	0	0	0	0	0	0	0	0	0	0	0	0	0	0	0	0	0	0	0	0	0	0	0	0	0	0	0	0	0	0	0	0	0
hsa-mir-4280	0	0	0	0	0	0	0	0	0	0	0	0	0	0	0	0	0	0	0	0	0	0	0	0	0	0	0	0	0	0	0	0	0	0	0	0	0	0	0	0	0	0	0	0	0	0	0	0	0
hsa-mir-4281	0	0	0	0	0	0	0	0	0	0	0	0	0	0	0	0	0	0	0	0	0	0	0	0	0	0	0	0	0	0	0	0	0	0	0	0	0	0	0	0	0	0	0	0	0	0	0	0	0
hsa-mir-4282	0	0	0	0	0	0	0	0	0	0	0	0	0	0	0	0	0	0	0	0	0	0	0	0	0	0	0	0	0	0	0	0	0	0	0	0	0	0	0	0	0	0	0	0	0	0	0	0	0
hsa-mir-4283-1	0	0	0	0	0	0	0	0	0	0	0	0	0	0	0	0	0	0	0	0	0	0	0	0	0	0	0	0	0	0	0	0	0	0	0	0	0	0	0	0	0	0	0	0	0	0	0	0	0
hsa-mir-4283-2	0	0	0	0	0	0	0	0	0	0	0	0	0	0	0	0	0	0	0	0	0	0	0	0	0	0	0	0	0	0	0	0	0	0	0	0	0	0	0	0	0	0	0	0	0	0	0	0	0
hsa-mir-4284	0	0	0	0	0	0	0	0	2	0	8	0	0	0	1	0	0	0	0	0	0	0	0	0	0	0	0	0	0	0	0	1	0	0	0	0	1	0	0	0	1	0	0	0	0	0	0	0	0
hsa-mir-4285	0	0	0	0	0	0	0	0	0	0	0	2	0	0	0	0	0	0	0	0	0	0	0	0	0	0	0	0	1	0	0	0	0	0	0	0	0	0	2	0	0	0	0	0	0	0	0	0	0
hsa-mir-4286	0	3	3	6	9	3	0	9	0	2	0	2	2	4	11	3	3	1	7	0	0	12	11	0	19	7	2	5	19	1	18	4	0	0	1	1	0	0	3	2	3	5	8	5	11	0	2	0	0
hsa-mir-4287	0	0	0	0	0	0	0	0	0	0	0	0	0	0	0	0	0	0	0	0	0	0	0	0	0	0	0	0	0	0	0	0	0	0	0	0	0	0	0	0	0	0	0	0	0	0	0	0	0
hsa-mir-4288	0	0	0	0	0	0	0	0	0	0	0	0	0	0	0	0	0	0	0	0	0	0	0	0	0	0	0	0	0	0	0	0	0	0	0	0	0	0	0	0	0	0	0	0	0	0	0	0	0
hsa-mir-4289	0	0	0	0	0	0	0	0	0	0	1	0	0	0	0	0	0	0	0	0	0	0	0	0	0	0	0	0	0	0	0	0	0	0	0	0	0	0	0	0	0	0	0	0	0	0	0	0	0
hsa-mir-429	185	873	109	1172	584	3056	1041	2563	493	370	612	672	848	1326	4798	2614	2211	707	4036	461	2302	4874	2555	2930	95	2989	5499	952	1934	455	696	1848	1077	1889	2961	1610	1497	2	379	500	2460	1730	1156	296	1505	607	402	292	751
hsa-mir-4290	0	0	0	0	0	0	0	0	0	0	0	0	0	0	0	0	0	0	0	0	0	0	0	0	0	0	0	0	0	0	0	0	0	0	0	0	0	0	0	0	0	0	0	0	0	0	0	0	0
hsa-mir-4291	0	0	0	0	0	0	0	0	0	0	0	0	0	0	0	0	0	0	0	0	0	0	0	0	0	0	0	0	0	0	0	0	0	0	0	0	0	0	0	0	0	0	0	0	0	0	0	0	0
hsa-mir-4292	0	0	0	0	0	0	0	0	0	0	0	0	0	0	0	0	0	0	0	0	0	0	0	0	0	0	0	0	0	0	0	0	0	0	0	0	0	0	0	0	0	0	0	0	0	0	0	0	0
hsa-mir-4293	0	0	0	0	0	0	0	0	0	0	0	0	0	0	0	0	0	0	0	0	0	0	0	0	0	0	0	0	3	0	0	0	0	0	0	1	0	0	0	0	0	0	0	0	0	0	0	0	0
hsa-mir-4294	0	0	0	0	0	0	0	0	0	0	0	0	0	0	0	0	0	0	0	0	0	0	0	0	0	0	0	0	0	0	0	0	0	0	0	0	0	0	0	0	0	0	0	0	0	0	0	0	0
hsa-mir-4295	0	0	0	0	0	0	0	0	0	0	0	0	0	0	0	0	0	0	0	0	0	0	0	0	0	0	0	0	0	0	0	0	0	0	0	0	0	0	0	0	0	0	0	0	0	0	0	0	0
hsa-mir-4296	0	0	0	0	0	0	0	0	0	0	0	0	0	0	0	0	0	0	0	0	0	0	0	0	0	0	0	0	0	0	0	0	0	0	0	0	0	0	0	0	0	0	0	0	0	0	0	0	0
hsa-mir-4297	0	0	0	0	0	0	0	0	0	0	0	0	0	0	0	0	0	0	0	0	0	0	0	0	0	0	0	0	0	0	0	0	0	0	0	0	0	0	0	0	0	0	0	0	0	0	0	0	0
hsa-mir-4298	0	0	0	0	0	0	0	0	0	0	0	0	0	0	0	0	0	0	0	0	0	0	0	0	0	0	0	0	0	0	0	0	0	0	0	0	0	0	0	0	0	0	0	0	0	0	0	0	0
hsa-mir-4299	0	0	0	0	0	0	0	0	0	0	0	0	0	0	0	0	0	0	0	0	0	0	0	0	0	0	0	0	0	0	0	0	0	0	0	0	0	0	0	0	0	0	0	0	0	0	0	0	0
hsa-mir-4300	0	0	0	0	0	0	0	0	0	0	0	0	0	0	0	0	0	0	0	0	0	0	0	0	0	0	0	0	0	0	0	0	0	0	0	0	0	0	0	0	0	0	0	0	0	0	0	0	0
hsa-mir-4301	0	0	0	0	0	0	0	0	0	0	0	0	0	0	0	0	0	0	0	0	0	0	0	0	0	0	0	0	0	0	0	0	0	0	0	1	0	0	0	0	0	0	0	0	0	0	0	0	1
hsa-mir-4302	0	0	0	0	0	0	0	0	0	0	0	0	0	0	0	0	0	0	0	0	0	0	0	0	0	0	0	0	0	0	0	0	0	0	0	0	0	0	0	0	0	0	0	0	0	0	0	0	0
hsa-mir-4303	0	0	0	0	0	0	0	0	0	0	0	0	0	0	0	0	0	0	0	0	0	0	0	0	0	0	0	0	0	0	0	0	0	0	0	0	0	0	0	0	0	0	0	0	0	0	0	0	0
hsa-mir-4304	0	0	0	0	0	0	0	0	0	0	0	0	0	0	0	0	0	0	0	0	0	0	0	0	0	0	0	0	0	0	0	0	0	0	0	0	0	0	0	0	0	0	0	0	0	0	0	0	0
hsa-mir-4305	0	0	0	0	0	0	0	0	0	0	0	0	0	0	0	0	0	0	0	0	0	0	0	0	0	0	0	0	0	0	0	0	0	0	0	0	0	0	0	0	0	0	0	0	0	0	0	0	0
hsa-mir-4306	0	0	0	0	0	0	0	0	0	0	0	0	0	0	0	0	0	0	0	0	0	0	0	0	0	0	0	0	0	0	0	0	0	0	0	0	0	0	0	0	0	0	0	0	0	0	0	0	0
hsa-mir-4307	0	0	0	0	0	0	0	0	0	0	0	0	0	0	0	0	0	0	0	0	0	0	0	0	0	0	0	0	0	0	0	0	0	0	0	0	0	0	0	0	0	0	0	0	0	0	0	0	0
hsa-mir-4308	0	0	0	0	0	0	0	0	0	0	0	0	0	0	0	0	0	0	0	0	0	0	0	0	0	0	0	0	0	0	0	0	0	0	0	0	0	0	0	0	0	0	0	0	0	0	0	0	0
hsa-mir-4309	0	0	0	0	0	0	0	0	0	0	0	0	0	0	0	0	0	0	0	0	0	0	0	0	0	0	0	0	0	0	0	0	0	0	0	0	0	0	0	0	0	0	0	0	0	0	0	0	0
hsa-mir-431	0	0	0	0	3	0	0	0	0	0	0	0	0	0	0	0	0	0	0	0	0	0	0	0	0	0	0	0	0	0	0	0	0	0	0	0	0	0	0	3	0	1	0	0	0	0	0	0	1
hsa-mir-4310	0	0	0	0	0	0	0	0	0	0	0	0	0	0	0	0	0	0	0	0	0	0	0	0	0	0	0	0	0	0	0	0	0	0	0	0	0	0	0	0	0	0	0	0	0	0	0	0	0
hsa-mir-4311	0	0	0	0	0	0	0	0	0	0	0	0	0	0	0	0	0	0	0	0	1	0	0	0	0	0	0	0	0	0	0	0	0	0	0	0	0	0	0	0	0	0	0	0	0	0	0	0	0
hsa-mir-4312	0	0	0	0	0	0	0	0	0	0	0	0	0	0	0	0	0	0	0	0	0	0	0	0	0	0	0	0	0	0	0	0	0	0	0	0	0	0	0	0	0	0	0	0	0	0	0	0	0
hsa-mir-4313	0	0	0	0	0	0	0	0	0	0	0	0	0	0	0	0	0	0	0	0	0	0	0	0	0	0	0	0	0	0	0	0	0	0	0	0	0	0	0	0	1	0	0	0	0	0	0	0	0
hsa-mir-4314	0	0	0	0	0	0	0	0	0	0	0	0	0	0	0	0	0	0	0	0	0	0	0	0	0	0	0	0	0	0	0	0	0	0	0	0	0	0	0	0	0	0	0	0	0	0	0	0	0
hsa-mir-4315-1	0	0	0	0	0	0	0	0	1	0	0	1	0	0	0	1	0	0	0	0	0	0	0	0	0	0	0	0	2	1	1	2	0	1	0	5	0	0	3	2	0	5	0	1	0	0	0	0	0
hsa-mir-4315-2	0	0	0	0	0	0	0	0	0	0	0	0	0	0	0	0	0	0	0	0	0	0	0	1	0	0	0	0	0	0	1	3	0	1	1	1	0	0	2	1	0	1	0	0	0	0	0	0	0
hsa-mir-4316	0	0	0	0	0	0	0	0	0	0	0	0	0	0	0	0	0	0	0	0	0	0	0	0	0	0	0	0	0	0	0	0	0	0	0	0	0	0	0	0	0	0	0	0	0	0	0	0	0
hsa-mir-4317	0	0	0	0	0	0	0	0	0	0	0	0	0	0	0	0	0	0	0	0	0	0	0	0	0	0	0	0	0	0	0	0	0	0	0	0	0	0	0	0	2	0	0	0	0	0	0	0	0
hsa-mir-4318	0	0	0	0	0	0	0	0	0	0	0	0	0	0	0	0	0	0	0	0	0	0	0	0	0	0	0	0	0	0	0	0	0	0	0	0	0	0	0	0	0	0	0	0	0	0	0	0	0
hsa-mir-4319	0	0	0	0	0	0	0	0	0	0	0	0	0	0	0	0	0	0	0	0	0	0	0	0	0	0	0	0	0	0	0	0	0	0	0	0	0	0	0	1	0	0	0	0	0	0	0	0	0
hsa-mir-432	0	0	0	0	0	0	0	0	0	3	0	0	0	2	0	0	0	0	0	0	0	0	0	0	0	1	2	0	0	0	0	0	0	0	0	0	0	0	1	8	8	0	0	1	6	3	0	3	64
hsa-mir-4320	0	0	0	0	0	0	0	0	0	0	0	0	0	0	0	0	0	0	0	0	0	0	0	0	0	0	0	0	0	0	0	0	0	0	0	0	0	0	0	0	0	0	0	0	0	0	0	0	0
hsa-mir-4321	0	0	0	0	0	0	0	0	0	0	0	0	0	0	0	0	0	0	0	0	0	0	0	0	0	0	0	0	0	0	2	0	0	0	0	0	0	0	0	0	0	0	0	0	0	0	0	0	0
hsa-mir-4322	0	0	0	0	0	0	0	0	0	0	0	0	0	0	0	0	0	0	0	0	0	0	0	0	0	0	0	0	0	0	0	0	0	0	0	0	0	0	0	0	0	0	0	0	0	0	0	0	0
hsa-mir-4323	0	0	0	0	0	0	0	0	0	0	0	0	0	0	0	0	0	0	0	0	1	0	0	0	0	0	0	0	0	0	0	0	0	0	0	0	0	0	0	0	0	0	0	0	0	0	0	0	0
hsa-mir-4324	0	0	0	0	0	0	0	0	0	0	0	0	0	0	0	0	0	0	0	0	0	0	0	0	0	0	0	0	0	0	0	0	0	0	0	0	0	0	0	0	0	0	0	0	0	0	0	0	0
hsa-mir-4325	0	0	0	0	0	0	0	0	0	0	0	1	0	0	0	0	0	0	0	0	0	0	0	0	0	0	0	0	0	0	0	0	0	0	0	0	0	0	0	0	0	0	0	0	0	0	0	0	0
hsa-mir-4326	0	0	0	0	0	2	0	2	3	1	0	0	0	1	4	5	0	0	2	0	1	4	2	1	0	6	19	2	0	0	4	0	0	0	0	0	0	0	0	2	6	2	6	5	1	0	0	0	0
hsa-mir-4327	0	0	0	0	0	0	0	0	0	0	0	0	0	0	0	0	0	0	0	0	0	0	0	0	0	0	0	0	0	0	0	0	0	0	0	0	0	0	0	0	0	0	0	0	0	0	0	0	0
hsa-mir-4328	0	0	0	0	0	0	0	0	0	0	0	0	0	0	0	0	0	0	0	0	0	0	0	0	0	0	0	0	0	0	0	0	0	0	0	0	0	0	0	0	0	0	0	0	0	0	0	0	0
hsa-mir-4329	0	0	0	0	0	0	0	0	0	0	0	0	0	0	0	0	0	0	0	0	0	0	0	0	0	0	0	0	0	0	0	0	0	0	0	0	0	0	0	0	0	0	0	0	0	0	0	0	0
hsa-mir-433	0	0	0	0	0	0	0	0	0	0	0	0	0	0	0	0	0	0	0	0	1	0	0	0	0	0	0	0	0	0	0	0	0	0	0	0	0	0	0	3	2	0	0	0	0	2	0	3	24
hsa-mir-4330	0	0	0	0	0	0	0	0	0	0	0	0	0	0	0	0	0	0	0	0	0	0	0	0	0	0	0	0	0	0	0	0	0	0	0	0	0	0	0	0	0	0	0	0	0	0	0	0	0
hsa-mir-4417	0	0	0	0	0	0	0	0	0	0	0	0	0	0	0	0	0	0	0	0	0	0	0	0	0	0	0	0	0	0	0	0	0	0	0	0	0	0	0	0	0	0	0	0	0	0	0	0	2
hsa-mir-4418	0	0	0	0	0	0	0	0	0	0	0	1	0	0	0	0	0	0	0	0	0	0	0	0	0	0	0	0	0	0	0	0	0	0	0	0	0	0	0	0	0	0	0	0	0	0	0	0	0
hsa-mir-4419a	0	0	0	0	0	0	0	0	0	0	0	0	0	0	0	0	0	0	0	0	0	0	0	0	0	0	0	0	0	0	0	0	0	0	0	0	0	0	0	0	0	0	0	0	0	0	0	0	0
hsa-mir-4419b	0	0	0	0	0	0	0	0	0	0	0	0	0	0	0	0	0	0	0	0	0	0	0	0	0	0	0	0	0	0	0	0	0	0	0	0	0	0	0	0	0	0	0	0	0	0	0	0	0
hsa-mir-4420	0	0	0	0	0	0	0	0	0	0	0	0	0	0	0	0	0	0	0	0	0	0	0	0	0	0	0	0	0	0	0	0	0	0	0	0	0	0	1	0	0	0	0	0	0	0	0	0	0
hsa-mir-4421	0	0	0	0	0	0	0	0	0	0	0	0	0	0	0	0	0	0	0	0	0	0	0	0	0	0	0	0	0	0	0	0	0	0	0	0	0	0	0	0	0	0	0	0	0	0	0	0	0
hsa-mir-4422	0	0	0	0	0	0	0	0	0	0	0	0	0	0	0	0	0	0	0	0	0	0	0	0	0	1	0	0	1	0	0	0	0	0	0	0	0	0	0	0	0	0	0	0	0	0	0	0	0
hsa-mir-4423	0	0	0	0	0	0	0	0	0	0	0	0	0	0	0	0	0	2	0	0	0	0	0	0	0	0	0	0	0	0	0	0	0	0	0	0	0	0	0	0	0	0	2	0	0	0	0	0	0
hsa-mir-4424	0	0	0	0	0	0	0	0	0	0	0	0	0	0	0	0	0	0	0	0	0	0	0	0	0	0	0	0	0	0	0	0	0	0	0	0	0	0	0	0	0	0	0	0	0	0	0	0	0
hsa-mir-4425	0	0	0	0	1	0	3	0	0	0	0	0	0	0	2	0	0	0	0	0	0	0	0	0	0	0	0	0	0	0	0	0	0	0	0	0	0	0	0	0	0	0	0	0	0	0	0	0	0
hsa-mir-4426	0	0	0	0	0	0	0	0	0	0	1	1	0	0	0	0	0	0	0	0	0	2	3	0	0	1	0	0	0	0	1	2	0	0	0	0	0	0	0	0	0	0	0	0	1	0	0	0	0
hsa-mir-4427	0	0	0	0	0	0	0	0	0	0	0	0	0	0	0	0	0	0	0	0	0	0	1	7	0	0	4	0	0	0	0	0	0	0	0	0	0	0	0	0	0	0	0	0	0	0	0	0	0
hsa-mir-4428	0	0	0	0	0	0	0	0	0	0	0	0	0	0	0	0	0	0	0	0	0	0	0	0	0	0	0	0	0	0	0	0	0	0	0	0	0	0	0	0	0	0	0	0	0	0	0	0	0
hsa-mir-4429	2	3	0	2	0	0	1	2	0	0	0	2	0	0	0	0	0	0	0	0	0	2	2	0	0	1	0	0	1	0	0	0	0	0	0	0	0	0	0	0	0	0	0	0	0	0	0	0	0
hsa-mir-4430	0	0	0	0	0	0	0	0	0	0	0	0	0	0	0	0	0	0	0	0	0	0	0	0	0	0	0	0	0	0	0	0	0	0	0	0	0	0	0	0	0	0	0	0	0	0	0	0	0
hsa-mir-4431	0	0	0	0	0	0	0	0	0	0	0	0	0	0	0	0	0	0	0	0	0	0	0	0	0	0	0	0	0	0	0	2	0	0	0	0	0	0	0	0	0	0	2	0	0	0	0	0	0
hsa-mir-4432	0	0	0	0	0	0	0	0	0	0	0	0	0	0	0	0	0	0	0	0	0	0	0	0	0	0	0	0	0	0	0	0	0	0	0	0	0	0	0	0	0	0	0	0	0	0	0	0	0
hsa-mir-4433	0	0	0	0	0	0	0	0	0	0	0	0	1	0	0	0	0	0	0	0	0	4	2	0	0	1	0	0	0	0	0	0	0	0	0	0	0	0	0	0	0	0	0	0	0	0	0	0	0
hsa-mir-4433b	0	0	0	0	0	0	0	0	0	0	0	0	0	0	0	0	0	0	0	0	0	0	0	0	0	0	0	0	0	0	0	0	0	0	0	0	0	0	0	0	0	0	0	0	0	0	0	0	0
hsa-mir-4434	0	1	0	1	0	0	0	0	0	0	0	0	0	0	0	0	0	0	0	0	0	0	0	0	0	0	0	0	0	0	0	0	0	0	0	0	0	0	0	0	0	0	0	0	3	0	0	0	0
hsa-mir-4435-1	0	0	0	0	0	0	0	0	0	0	0	0	0	0	0	0	0	0	0	0	0	0	0	0	0	0	0	0	0	0	0	0	0	0	0	0	0	0	0	0	0	0	0	0	0	0	0	0	0
hsa-mir-4435-2	0	0	0	0	0	0	0	0	0	0	0	0	0	0	0	0	0	0	0	0	0	0	0	0	0	0	0	0	0	0	0	0	0	0	0	0	0	0	0	0	0	0	0	0	0	0	0	0	0
hsa-mir-4436a	0	0	0	0	0	0	0	0	0	0	0	0	0	0	0	0	0	0	0	0	0	0	0	0	0	0	0	0	0	0	0	0	0	0	0	0	0	0	0	0	0	0	0	0	0	0	0	0	0
hsa-mir-4436b-1	0	3	4	1	0	3	0	1	1	1	0	0	0	0	0	2	1	0	3	0	3	3	2	1	0	5	1	1	0	3	0	0	1	4	4	1	0	0	0	0	5	0	2	1	6	0	0	0	2
hsa-mir-4436b-2	1	4	3	0	1	2	0	0	0	3	0	2	0	0	0	1	1	0	1	0	2	0	0	3	0	3	0	1	0	1	2	0	1	6	1	1	0	0	2	0	5	4	3	1	3	0	1	0	1
hsa-mir-4437	0	0	0	0	0	0	0	0	0	0	0	0	0	0	2	0	0	0	0	0	0	0	0	0	0	0	0	0	0	0	0	0	0	0	0	0	0	0	0	0	0	0	0	0	0	0	0	0	0
hsa-mir-4438	0	0	0	0	0	0	0	0	0	0	0	0	0	0	0	0	0	0	0	0	0	0	0	0	0	0	0	0	0	0	0	0	0	0	0	0	0	0	0	0	0	0	0	0	0	0	0	0	0
hsa-mir-4439	0	0	0	0	0	0	0	0	0	0	0	0	0	0	0	0	0	0	0	0	0	0	0	0	0	0	0	0	0	0	0	0	0	0	0	0	0	0	0	0	0	0	0	0	0	0	0	0	0
hsa-mir-4440	0	0	0	0	0	0	0	0	0	0	0	0	0	0	0	0	0	0	0	0	0	0	0	0	0	0	0	0	0	0	0	0	0	0	0	0	0	0	0	0	0	0	0	0	0	0	0	0	0
hsa-mir-4441	0	0	0	0	0	0	0	0	0	0	0	0	0	0	0	0	0	0	0	0	0	0	0	0	0	0	0	0	0	0	0	0	0	0	0	0	0	0	0	0	0	0	0	0	0	0	0	0	0
hsa-mir-4442	0	0	0	0	0	0	0	0	0	0	0	0	0	0	4	0	0	0	0	0	0	0	0	0	0	0	0	0	0	0	6	0	0	0	0	4	0	0	0	0	0	0	1	0	0	0	0	0	0
hsa-mir-4443	0	0	0	0	0	0	0	0	0	0	0	0	0	0	0	0	0	0	0	0	0	0	0	0	0	0	0	0	0	0	0	0	0	0	0	2	0	0	0	0	0	0	0	0	1	0	0	0	0
hsa-mir-4444-1	0	1	0	0	0	0	0	0	0	0	0	0	0	0	1	2	0	0	0	0	0	0	0	1	0	1	4	0	0	0	7	0	0	0	0	0	0	0	0	1	1	0	0	0	1	0	0	0	0
hsa-mir-4444-2	0	1	0	0	0	0	0	3	0	0	1	0	0	0	1	1	0	0	0	0	0	0	0	0	0	0	1	0	0	0	9	0	0	0	0	0	0	0	0	0	1	0	0	0	0	0	0	0	0
hsa-mir-4445	0	0	0	0	0	0	0	0	0	0	0	0	0	0	0	0	0	0	0	0	0	0	2	0	0	0	0	0	0	0	0	0	0	0	0	0	0	0	0	0	0	0	0	0	0	0	0	0	0
hsa-mir-4446	1	0	1	5	0	0	0	0	0	4	2	0	2	0	3	4	2	0	2	0	3	0	0	0	0	2	1	0	7	0	7	8	0	0	0	0	1	0	1	1	8	10	2	2	3	0	0	0	0
hsa-mir-4447	0	0	0	0	0	0	0	0	0	0	0	0	0	0	0	0	0	0	0	0	0	0	0	0	0	0	0	0	0	0	0	0	0	0	0	0	0	0	0	0	0	0	0	0	0	0	0	0	0
hsa-mir-4448	0	0	0	0	0	0	0	0	0	0	0	0	0	0	0	0	0	0	0	0	0	0	0	0	0	0	0	0	0	0	0	0	0	0	0	0	0	0	0	0	0	0	0	0	0	0	0	0	0
hsa-mir-4449	0	8	0	0	0	0	0	4	0	4	0	0	1	2	0	1	6	2	7	0	8	4	0	0	0	1	17	0	0	0	2	2	4	8	5	4	7	0	209	66	0	0	2	3	0	0	2	0	2
hsa-mir-4450	0	0	0	0	0	0	0	0	0	0	0	0	0	0	0	0	0	0	0	0	0	0	0	0	0	0	0	0	0	0	0	0	0	0	0	0	0	0	0	0	0	0	0	0	0	0	0	0	0
hsa-mir-4451	0	0	0	0	0	0	0	0	0	0	0	0	0	0	0	0	0	0	0	0	0	0	0	0	0	0	0	0	0	0	0	0	0	0	0	0	0	0	0	0	0	0	0	0	0	0	0	0	0
hsa-mir-4452	0	0	0	0	0	0	2	0	0	0	0	0	0	0	0	0	0	0	0	0	0	0	0	0	0	0	0	0	0	0	0	0	0	0	0	0	0	0	0	0	0	0	2	0	0	0	0	0	0
hsa-mir-4453	0	0	0	0	0	0	0	0	0	0	0	0	0	0	0	0	0	0	0	0	0	0	0	0	0	0	0	0	0	0	0	0	0	0	0	0	0	0	0	0	0	0	0	0	0	0	0	0	0
hsa-mir-4454	0	0	0	1	2	0	0	0	0	0	0	0	1	0	0	1	0	0	0	0	1	1	0	1	4	1	1	5	2	1	2	3	0	1	0	0	0	0	1	0	1	1	9	3	4	1	0	0	2
hsa-mir-4455	0	0	0	0	0	0	0	0	0	0	1	0	0	0	0	0	0	0	0	0	0	0	0	0	0	0	0	0	0	0	0	0	0	0	0	0	0	0	0	0	0	0	0	0	0	0	0	0	0
hsa-mir-4456	0	0	0	0	0	0	0	0	0	0	0	0	0	1	0	0	0	0	0	0	0	0	0	0	0	0	0	0	0	0	0	0	0	0	0	0	0	0	0	0	0	0	0	0	0	0	0	0	0
hsa-mir-4457	0	0	0	0	0	0	0	0	0	0	0	0	0	0	0	0	0	0	0	0	0	0	0	0	0	0	0	0	0	0	0	0	0	0	0	0	0	0	0	0	0	0	0	0	0	0	0	0	0
hsa-mir-4458	0	0	0	0	0	0	0	0	0	0	0	0	0	0	0	0	0	0	0	0	0	0	0	0	0	0	0	0	0	0	0	0	0	0	0	0	0	0	0	0	0	0	0	0	0	0	0	0	0
hsa-mir-4459	0	0	0	0	0	0	0	0	0	0	0	0	0	0	0	0	0	0	0	0	0	0	0	0	0	0	0	0	0	0	0	0	0	0	0	0	0	0	0	0	0	0	0	0	0	0	0	0	0
hsa-mir-4460	0	0	0	0	0	0	0	0	0	0	0	0	0	0	1	0	0	0	0	0	0	0	0	0	0	0	0	0	0	0	0	0	0	0	0	0	0	0	0	0	0	0	0	0	0	0	0	0	0
hsa-mir-4461	0	0	2	1	0	0	0	1	1	0	1	2	1	1	0	0	0	0	2	1	0	1	0	0	0	2	0	2	2	0	0	0	0	0	0	0	0	0	0	0	23	2	6	0	4	0	0	0	0
hsa-mir-4462	0	0	0	0	0	0	0	0	0	0	0	0	0	0	0	0	0	0	0	0	0	0	0	0	0	0	0	0	0	0	0	0	0	0	0	0	0	0	0	0	0	0	0	0	0	0	0	0	0
hsa-mir-4463	0	0	0	0	0	0	0	0	0	0	0	0	0	0	0	0	0	0	0	0	0	1	0	0	0	0	0	0	0	0	0	0	0	0	0	0	0	0	0	0	0	0	0	0	0	0	0	0	0
hsa-mir-4464	0	0	0	0	0	0	0	0	0	0	0	0	0	0	0	0	0	0	0	0	0	0	0	0	0	0	0	0	0	0	0	0	0	0	0	0	0	0	0	0	0	0	0	0	0	0	0	0	0
hsa-mir-4465	0	0	0	0	0	0	0	0	0	0	0	0	0	0	0	0	0	0	0	0	0	0	0	0	0	0	0	0	0	0	0	0	0	0	0	0	0	0	0	0	0	0	0	0	0	0	0	0	0
hsa-mir-4466	0	0	0	0	0	0	0	0	0	0	0	0	0	0	0	0	0	0	0	0	0	0	0	0	0	0	0	0	2	0	0	0	0	0	0	0	0	0	0	0	0	0	0	0	0	0	0	0	0
hsa-mir-4467	0	0	0	0	0	0	0	0	0	0	0	0	0	0	0	0	0	0	0	0	0	4	1	0	0	3	0	0	0	0	0	0	0	0	0	1	0	0	0	0	0	0	0	0	0	0	0	0	0
hsa-mir-4468	0	0	0	0	0	0	0	0	0	0	0	0	0	0	0	0	0	0	0	0	0	0	0	0	0	0	0	0	0	0	0	0	0	0	0	0	0	0	0	0	0	0	0	0	0	0	0	0	0
hsa-mir-4469	0	0	0	0	0	0	0	0	0	0	0	0	0	0	0	0	0	0	0	0	0	0	0	0	0	0	0	0	0	0	0	0	0	0	0	0	0	0	0	0	0	0	1	0	0	0	0	0	0
hsa-mir-4470	0	0	0	0	0	0	0	2	0	0	0	0	0	0	0	0	0	0	0	0	0	0	0	0	0	0	0	0	0	0	0	0	0	2	0	0	0	0	0	0	0	0	0	0	0	0	0	0	0
hsa-mir-4471	0	0	0	0	0	0	0	0	0	0	0	0	0	0	0	0	0	0	0	0	0	0	0	0	0	0	0	0	0	0	0	0	0	0	0	0	0	0	0	0	0	0	0	0	0	0	0	0	0
hsa-mir-4472-1	0	0	0	0	0	0	0	0	0	0	0	1	0	1	0	0	0	0	0	0	0	0	0	0	0	0	0	0	0	0	0	0	0	0	0	0	0	0	0	0	0	0	0	0	0	0	0	0	0
hsa-mir-4472-2	0	0	0	0	0	0	0	0	0	0	0	0	0	0	0	0	0	0	0	0	0	0	0	0	0	0	0	0	0	0	0	0	0	0	0	0	0	0	0	0	0	0	0	0	0	0	0	0	0
hsa-mir-4473	0	0	0	0	0	0	0	2	0	0	0	0	0	0	0	0	0	1	0	0	0	4	0	0	0	0	0	0	0	0	4	0	0	0	0	0	0	0	0	0	0	0	0	0	0	0	0	0	0
hsa-mir-4474	0	0	0	0	0	0	0	0	0	0	0	0	0	2	0	0	0	0	0	0	0	0	0	0	0	0	0	0	0	0	0	0	0	0	0	0	0	0	0	0	2	0	0	0	0	0	0	0	0
hsa-mir-4475	0	0	0	0	0	0	0	0	0	0	0	1	0	0	0	0	0	0	0	0	0	0	0	0	0	0	0	0	0	0	0	0	0	0	0	0	0	0	0	0	0	0	0	0	0	0	0	0	0
hsa-mir-4476	0	0	0	0	0	0	0	0	0	0	0	0	0	0	0	0	0	0	0	0	0	0	0	0	0	0	0	0	0	0	0	0	0	0	0	0	0	0	0	0	0	0	0	0	0	0	0	0	0
hsa-mir-4477a	0	0	0	0	0	0	1	0	0	0	0	0	0	0	0	0	0	0	0	0	0	0	0	0	0	0	0	0	0	0	0	0	0	0	0	0	0	0	0	0	0	0	0	0	0	0	0	0	0
hsa-mir-4477b	0	2	4	2	0	0	1	5	1	0	0	0	1	1	25	4	1	0	4	1	1	0	1	1	0	3	2	6	6	1	0	0	0	0	8	0	2	0	3	0	2	0	0	0	4	0	0	0	0
hsa-mir-4478	0	0	0	0	0	0	0	0	0	0	0	0	0	0	0	0	0	0	0	0	0	0	0	0	0	0	0	0	0	0	0	0	0	0	0	0	0	0	0	0	0	0	0	0	0	0	0	0	0
hsa-mir-4479	0	0	0	0	0	0	0	0	0	0	0	0	0	0	0	1	0	0	0	0	0	0	0	0	0	1	0	0	6	0	2	0	0	0	0	2	0	0	0	0	0	0	0	0	0	0	0	0	0
hsa-mir-448	0	0	0	0	0	0	0	0	0	0	0	0	0	0	0	0	0	0	0	0	0	0	0	0	0	0	0	0	0	0	0	0	0	0	0	0	0	0	0	0	0	0	0	0	0	0	0	0	1
hsa-mir-4480	0	0	0	0	0	0	0	0	0	0	0	0	0	0	0	0	0	0	0	0	0	0	0	0	0	0	0	0	0	0	0	0	0	0	0	0	0	0	0	0	2	0	0	0	0	0	0	0	0
hsa-mir-4481	0	0	0	0	0	0	0	0	0	0	0	0	0	0	0	0	0	0	0	0	0	0	0	0	0	0	0	0	0	0	0	0	0	0	0	0	0	0	0	0	0	0	0	0	0	0	0	0	0
hsa-mir-4482	0	0	0	0	0	0	4	4	1	1	1	3	1	0	6	4	2	0	4	0	2	10	1	3	0	5	9	0	0	0	0	0	1	2	1	2	0	0	1	0	12	2	9	0	1	0	0	0	1
hsa-mir-4483	0	0	0	0	0	0	0	1	0	0	0	0	0	0	0	0	0	0	0	0	0	0	0	0	0	0	0	0	0	0	0	0	0	0	0	0	0	0	0	0	0	0	0	0	0	0	0	0	0
hsa-mir-4484	0	0	0	0	0	0	0	1	0	0	0	0	0	0	2	0	2	0	1	0	0	0	0	0	0	0	0	0	0	0	0	0	0	0	1	0	0	0	0	0	0	0	0	0	0	0	0	0	0
hsa-mir-4485	16	33	25	45	60	127	40	72	20	47	54	21	25	61	112	108	34	7	79	18	59	42	16	24	2	22	10	26	48	6	35	34	4	37	65	32	18	1	61	51	452	81	4	3	10	33	23	14	53
hsa-mir-4486	0	0	0	0	0	0	0	0	0	0	0	0	0	0	0	0	0	0	0	0	0	0	0	0	0	0	0	0	0	0	0	0	0	0	0	0	0	0	0	0	0	0	0	0	0	0	0	0	0
hsa-mir-4487	0	0	0	0	0	0	1	0	0	0	0	1	0	0	0	0	0	0	0	0	0	0	0	0	0	1	0	0	0	1	0	0	0	0	0	0	0	0	0	0	0	0	0	0	0	0	0	0	0
hsa-mir-4488	0	0	0	0	0	0	0	0	0	0	0	0	0	0	0	0	0	0	0	0	0	0	0	0	0	0	0	0	0	0	0	0	0	0	0	0	0	0	0	1	0	0	0	0	0	0	0	0	1
hsa-mir-4489	0	0	0	0	0	0	0	0	0	0	0	0	0	0	0	0	0	0	0	0	0	0	0	0	0	0	0	0	0	0	0	0	1	0	0	0	0	0	0	1	0	0	0	0	0	0	0	0	0
hsa-mir-4490	0	0	0	0	0	0	0	0	0	0	0	0	0	0	3	0	0	0	0	0	0	0	1	0	0	0	0	0	0	0	0	0	0	0	0	0	0	0	0	0	0	0	0	0	0	0	0	0	0
hsa-mir-4491	0	0	0	0	0	0	0	0	0	0	0	1	0	0	0	0	0	0	0	0	0	0	0	0	0	1	2	0	1	0	0	0	0	0	0	0	0	0	0	0	0	0	0	0	0	0	0	0	0
hsa-mir-4492	0	0	0	0	0	0	0	1	0	0	0	0	0	0	2	0	0	0	0	0	0	0	0	0	0	0	0	0	0	0	0	0	0	0	0	0	0	0	0	0	0	0	0	0	0	0	0	0	0
hsa-mir-4493	0	0	0	0	0	0	0	0	0	0	0	0	0	0	0	0	0	0	0	0	0	0	0	0	0	0	0	0	0	0	0	0	0	0	0	0	0	0	0	0	0	0	0	0	0	0	0	0	0
hsa-mir-4494	0	0	0	0	0	0	0	0	0	0	0	0	0	0	0	0	0	0	0	0	0	0	0	0	0	0	0	0	0	0	0	0	0	0	0	0	0	0	0	0	0	0	0	0	0	0	0	0	0
hsa-mir-4495	0	0	0	0	0	0	0	0	0	0	0	0	0	0	0	0	0	0	0	0	0	0	0	0	0	0	0	0	0	0	0	0	0	0	0	0	0	0	0	0	0	0	0	0	0	0	0	0	0
hsa-mir-4496	0	0	0	0	0	0	0	0	0	0	0	0	0	0	0	0	0	0	0	0	0	0	0	0	0	0	0	0	0	0	0	0	0	2	0	0	0	0	0	0	0	0	0	0	0	0	0	0	0
hsa-mir-4497	0	0	0	0	0	0	0	0	0	0	0	0	0	0	0	0	0	0	0	0	0	0	0	0	0	0	0	0	0	0	0	0	0	0	0	0	0	0	0	0	0	0	0	0	0	0	0	0	0
hsa-mir-4498	0	0	0	0	0	4	0	0	0	0	0	0	0	0	0	0	0	0	0	0	0	0	0	0	0	0	0	0	0	0	0	0	0	0	0	0	0	0	0	0	0	0	0	0	0	0	0	0	0
hsa-mir-4499	0	0	0	0	0	0	0	2	0	0	0	0	0	0	0	1	0	0	0	0	0	0	0	0	0	0	0	0	0	0	0	0	0	0	0	0	0	0	0	0	0	0	0	0	0	0	0	0	0
hsa-mir-449a	4	52	15	2	34	40	0	14	0	2	0	3	8	6	20	4	7	0	12	4	11	8	6	6	0	7	8	10	0	8	4	0	1	10	0	6	4	0	6	4	10	2	1	1	1	1	0	2	8
hsa-mir-449b	0	2	0	0	1	36	1	2	0	0	1	0	0	3	4	0	0	0	1	0	0	0	1	0	0	0	0	2	2	0	0	0	0	0	1	0	0	0	0	0	0	2	0	0	0	0	0	0	0
hsa-mir-449c	24	88	74	8	44	4	0	0	0	2	1	1	0	0	2	2	0	0	2	7	2	0	2	0	0	3	1	0	0	3	0	0	0	2	0	1	3	0	0	0	0	0	0	0	0	0	0	0	8
hsa-mir-4500	0	0	0	0	0	0	0	0	0	0	0	0	0	0	0	0	0	0	0	0	0	0	0	0	0	0	0	0	0	0	0	0	0	0	0	0	0	0	0	0	0	0	0	0	0	0	0	0	0
hsa-mir-4501	0	0	0	0	0	0	0	0	0	0	0	0	0	0	0	0	0	0	0	0	0	0	0	0	0	0	0	0	0	0	0	0	0	0	0	0	0	0	0	0	0	0	0	0	0	0	0	0	0
hsa-mir-4502	0	0	0	0	0	0	0	0	0	0	0	0	0	0	0	0	0	0	0	0	0	0	0	0	0	0	0	0	0	0	0	0	0	0	0	0	0	0	0	0	0	0	0	0	0	0	0	0	0
hsa-mir-4503	0	0	0	0	1	0	0	0	0	0	0	0	0	0	0	0	0	0	1	0	0	0	0	0	0	0	0	0	0	0	0	0	0	0	0	0	0	0	0	0	2	0	0	0	1	0	0	0	0
hsa-mir-4504	0	0	0	0	0	0	0	0	0	0	0	0	0	1	0	1	0	0	0	0	0	0	0	0	0	0	2	0	0	0	0	0	0	0	0	0	0	0	0	0	0	0	0	0	0	0	0	0	1
hsa-mir-4505	0	0	0	0	0	0	0	0	0	0	0	0	0	0	0	0	0	0	0	0	0	0	0	0	0	1	1	0	0	0	0	0	0	0	0	0	0	0	0	0	0	0	0	0	0	0	0	0	0
hsa-mir-4506	0	0	0	0	0	0	0	0	0	0	0	0	0	0	0	0	0	0	0	0	0	0	0	0	0	0	0	0	0	0	0	0	0	0	0	0	0	0	0	0	0	0	0	0	0	0	0	0	0
hsa-mir-4507	0	0	0	0	0	0	0	0	0	0	0	0	0	0	0	0	0	0	0	0	0	0	0	0	0	0	0	0	0	0	0	0	0	0	0	0	0	0	0	0	0	0	0	0	0	0	0	0	0
hsa-mir-4508	0	0	0	0	0	0	0	0	0	0	0	0	0	0	0	2	0	0	0	0	0	0	0	0	0	0	0	0	0	0	0	0	0	0	0	0	0	0	0	0	0	0	0	0	0	0	0	0	0
hsa-mir-4509-1	0	0	0	0	0	0	0	0	0	0	0	0	0	0	0	0	0	0	1	0	0	0	0	0	0	0	0	0	0	0	0	0	0	0	0	0	0	0	0	0	0	0	0	0	0	0	0	0	0
hsa-mir-4509-2	0	0	0	0	0	0	0	1	0	0	0	0	0	0	0	0	0	0	1	0	0	0	0	0	0	0	0	0	0	0	0	0	0	0	0	0	0	0	0	0	0	0	0	0	0	0	0	0	0
hsa-mir-4509-3	0	0	0	0	0	0	0	1	0	0	0	0	0	0	0	0	0	0	0	0	0	0	0	0	0	0	0	0	0	0	0	0	0	0	0	0	0	0	0	0	0	0	0	0	0	0	0	0	0
hsa-mir-450a-1	0	3	0	1	0	0	0	0	0	0	1	0	1	1	2	1	1	0	2	0	1	12	16	29	0	20	27	2	0	5	2	0	5	0	1	5	0	0	2	4	6	0	0	1	0	0	0	0	1
hsa-mir-450a-2	0	7	0	0	2	0	0	0	0	0	0	0	0	1	2	2	0	1	12	0	2	0	5	26	0	16	39	0	0	3	2	0	7	0	5	13	0	0	9	3	6	2	1	0	0	0	0	1	1
hsa-mir-450b	0	3	0	0	1	5	0	6	0	2	0	1	0	6	14	15	4	0	11	0	4	14	24	57	0	36	99	4	2	8	0	0	7	0	20	10	5	0	9	3	20	2	0	0	1	2	1	0	9
hsa-mir-4510	80	59	83	101	39	11	10	39	4	9	4	28	45	36	24	43	12	5	21	33	30	37	43	24	1	50	19	19	31	8	22	37	8	21	25	25	9	0	5	3	22	17	7	7	16	1	11	1	18
hsa-mir-4511	0	0	0	0	0	0	1	0	0	1	3	1	0	1	0	0	0	0	1	0	0	2	6	8	1	0	2	0	0	0	0	0	0	0	2	0	0	0	2	0	4	0	0	0	1	0	0	0	0
hsa-mir-4512	0	0	0	0	0	0	0	0	0	0	0	2	0	0	0	0	0	0	0	0	0	0	0	0	0	0	0	0	0	0	0	0	0	0	0	0	0	0	0	0	0	0	0	0	0	0	0	0	0
hsa-mir-4513	0	0	0	0	0	0	0	0	0	0	0	0	0	0	0	0	0	0	0	0	0	0	0	0	0	0	0	0	0	0	0	0	0	0	0	0	0	0	0	0	0	0	0	0	0	0	0	0	0
hsa-mir-4514	0	0	0	0	0	0	0	0	0	0	0	0	0	2	0	0	0	0	0	0	0	0	0	0	0	0	0	0	0	0	0	0	0	0	0	0	0	0	0	0	0	0	0	0	0	0	0	0	0
hsa-mir-4515	0	0	0	0	0	0	0	0	0	0	0	0	0	0	0	0	0	0	0	0	0	0	0	0	0	0	0	0	0	0	0	0	0	0	0	0	0	0	0	0	0	0	0	0	0	0	0	0	0
hsa-mir-4516	0	0	0	0	0	0	0	0	0	0	0	0	0	0	0	0	0	0	0	0	0	0	0	0	0	0	0	0	0	0	0	1	0	2	0	1	0	0	0	0	0	0	0	0	0	0	1	0	0
hsa-mir-4517	0	0	0	0	0	0	0	0	0	0	0	0	0	0	0	0	0	0	2	0	0	0	0	0	0	0	0	0	0	0	0	0	0	0	0	0	0	0	0	0	0	0	0	0	0	0	0	0	0
hsa-mir-4518	0	0	0	0	0	0	0	0	0	0	0	0	0	0	0	0	0	0	0	0	0	0	0	0	0	0	0	0	0	0	0	0	0	0	0	0	0	0	0	0	0	0	0	0	0	0	0	0	0
hsa-mir-4519	0	0	0	0	0	0	0	0	0	0	0	0	0	0	0	0	0	0	0	0	0	0	0	0	0	0	0	0	0	0	0	0	0	0	0	0	0	0	0	0	0	0	0	0	0	0	0	0	0
hsa-mir-451a	4	68	5	1	17	10	3	2	1	918	19	7	4	2	18	16	25	10	84	17	68	14	29	15	0	93	21	2	8	0	16	14	1	2	44	0	1	0	334	1581	56	0	4	1	20	1	0	4	29
hsa-mir-451b	0	0	0	0	0	0	0	0	0	0	0	0	0	0	0	0	0	0	0	0	0	0	0	0	0	0	0	0	0	0	0	0	0	0	0	0	0	0	0	0	0	0	0	0	0	0	0	0	0
hsa-mir-452	39	89	30	193	163	109	100	548	67	45	92	74	131	101	489	338	341	103	524	79	374	434	334	514	3	714	1008	154	404	179	146	214	78	312	444	187	263	0	49	89	633	385	362	52	290	60	60	42	104
hsa-mir-4520a	0	8	0	0	0	2	0	0	0	0	0	0	0	0	0	0	0	0	2	0	0	1	0	2	0	0	9	4	4	0	0	1	1	0	0	1	1	0	0	0	0	0	1	2	0	0	0	1	1
hsa-mir-4520b	0	3	0	2	0	1	0	0	0	0	0	0	0	0	0	1	0	1	1	0	0	1	0	3	0	1	1	0	0	1	0	3	1	0	1	1	1	0	0	0	4	0	2	2	1	0	0	0	0
hsa-mir-4521	2	21	3	9	2	0	1	11	0	28	10	6	3	28	3	17	3	0	6	1	30	27	6	13	8	4	23	7	30	24	79	24	1	6	12	3	7	10	60	63	51	46	67	61	22	9	11	5	34
hsa-mir-4522	0	0	0	0	0	0	0	0	0	0	0	0	0	0	0	0	0	0	0	0	0	0	0	0	0	0	0	0	0	0	0	0	0	0	0	0	0	0	0	0	0	0	0	0	0	0	0	0	0
hsa-mir-4523	0	0	0	0	0	0	0	2	0	0	1	0	0	0	0	0	0	0	0	0	0	0	1	0	0	1	2	0	0	0	0	0	0	0	0	0	1	0	0	0	0	4	0	0	0	0	0	0	0
hsa-mir-4524a	0	0	0	0	0	0	0	2	0	0	0	0	0	0	0	0	1	0	0	0	0	0	0	0	0	0	1	0	0	0	0	0	0	0	0	0	0	0	0	0	0	0	0	0	1	0	0	0	0
hsa-mir-4524b	0	0	0	0	0	0	0	0	0	0	0	0	0	0	0	0	0	0	0	0	0	0	0	0	0	0	0	0	0	0	0	0	0	0	0	0	0	0	0	0	0	0	0	0	0	0	0	0	0
hsa-mir-4525	0	3	0	1	0	4	0	1	1	0	0	0	0	0	0	0	0	0	1	0	4	0	0	1	0	0	1	0	0	0	0	0	0	0	0	0	0	0	6	1	2	0	0	0	1	0	0	0	1
hsa-mir-4526	0	0	0	0	0	0	0	0	0	0	0	0	0	1	0	0	1	0	0	0	0	0	0	0	0	1	0	0	0	0	0	0	0	0	0	0	0	0	0	0	0	0	0	0	0	0	0	0	0
hsa-mir-4527	0	0	0	0	0	0	0	0	0	0	0	0	0	0	0	0	0	0	0	0	0	0	0	0	0	0	0	0	0	0	0	0	0	0	0	0	0	0	0	0	0	0	0	0	0	0	0	0	0
hsa-mir-4528	0	0	0	0	0	0	0	0	0	0	0	0	0	0	0	0	0	0	0	0	0	0	0	0	0	0	0	0	0	0	0	0	0	0	0	0	0	0	0	0	0	0	0	0	0	0	0	0	0
hsa-mir-4529	0	0	0	0	0	0	0	0	0	0	0	0	0	0	0	0	0	0	0	0	0	0	0	0	0	0	0	0	0	0	0	0	0	0	0	0	0	0	0	0	0	0	0	0	0	0	0	0	0
hsa-mir-4530	0	0	0	0	0	0	0	0	0	0	0	0	0	0	0	0	0	0	0	0	0	0	0	0	0	0	0	0	0	0	0	0	0	0	0	0	0	0	0	0	0	0	0	0	0	0	0	0	0
hsa-mir-4531	0	0	0	0	0	0	0	0	0	0	0	0	0	0	0	0	0	0	0	0	0	0	0	0	0	0	0	0	0	0	0	0	0	0	0	0	0	0	0	0	0	0	0	0	0	0	0	0	0
hsa-mir-4532	0	0	0	0	0	0	0	0	0	0	0	0	0	0	0	0	0	0	0	0	0	0	0	0	0	0	0	0	0	0	0	0	0	0	0	0	0	0	0	0	0	0	0	0	0	0	0	0	0
hsa-mir-4533	0	0	0	0	0	0	0	0	0	0	0	0	0	0	0	0	0	0	0	0	0	0	4	0	0	0	0	0	0	0	0	0	0	0	0	0	0	0	0	0	0	0	0	0	1	0	0	0	0
hsa-mir-4534	0	0	0	0	0	0	0	0	0	0	0	0	0	0	0	0	0	0	0	0	0	0	0	0	0	0	0	0	0	0	0	0	0	0	0	0	0	0	0	0	0	0	0	0	0	0	0	0	0
hsa-mir-4535	0	0	0	0	0	0	0	0	0	0	0	0	0	0	0	0	0	0	0	0	0	0	0	0	0	0	0	0	0	0	0	0	0	0	0	0	0	0	0	0	0	0	0	0	0	0	0	0	0
hsa-mir-4536-1	0	0	0	0	0	0	0	0	0	0	0	0	0	0	0	0	0	0	0	0	0	0	0	0	0	0	1	0	0	0	0	0	0	0	1	0	0	0	0	0	0	0	0	0	0	0	0	0	0
hsa-mir-4536-2	0	0	0	0	0	0	0	0	0	0	0	0	0	0	0	0	0	0	0	0	0	0	0	0	0	0	0	0	0	0	0	0	0	0	0	0	1	0	0	0	0	0	0	0	0	0	0	0	0
hsa-mir-4537	0	0	0	0	0	0	0	0	0	0	0	0	0	0	0	0	0	0	0	0	0	0	0	0	0	0	0	0	0	0	0	0	0	0	0	0	0	0	0	0	0	0	0	0	0	0	0	0	0
hsa-mir-4538	0	0	0	0	0	0	0	0	0	0	0	0	0	0	0	0	0	0	0	0	0	0	0	0	0	0	0	0	0	0	0	0	0	0	1	0	0	0	0	0	0	0	0	0	0	0	0	0	0
hsa-mir-4539	0	0	0	0	0	0	0	0	0	0	0	0	0	0	0	0	0	0	0	0	0	0	0	0	0	0	0	0	0	0	0	0	0	0	0	0	0	0	0	0	0	0	0	0	0	0	0	0	0
hsa-mir-454	12	42	14	69	37	98	43	156	24	44	24	20	36	109	206	111	71	24	202	36	132	414	366	444	14	579	1083	124	100	42	60	104	115	46	123	192	46	0	110	47	228	246	145	84	121	20	21	6	58
hsa-mir-4540	0	0	0	0	0	0	0	0	0	0	0	0	0	0	0	0	0	0	0	0	0	0	0	0	0	0	0	0	0	0	0	0	0	0	0	0	0	0	0	0	0	0	0	0	0	0	0	0	0
hsa-mir-455	36	62	15	79	40	106	81	258	47	35	20	41	89	87	246	147	168	34	293	46	140	865	459	775	19	515	1242	27	145	34	66	186	47	106	100	56	72	0	18	37	178	180	85	40	83	29	33	12	92
hsa-mir-4632	0	0	0	0	0	0	0	0	0	0	0	0	0	1	0	1	0	0	0	0	0	0	0	0	0	0	0	0	0	0	0	0	0	0	0	0	0	0	2	1	0	0	0	0	0	0	0	0	0
hsa-mir-4633	0	0	0	0	0	0	0	2	0	0	0	0	0	0	0	0	0	0	0	0	0	0	0	0	0	0	0	0	0	0	0	0	0	0	0	0	0	0	0	0	0	0	0	0	0	0	0	0	0
hsa-mir-4634	0	0	0	0	0	0	0	0	0	0	0	0	0	0	0	0	0	0	0	0	0	0	0	0	0	0	0	0	0	0	0	0	0	0	0	0	0	0	0	0	0	0	0	0	0	0	0	0	0
hsa-mir-4635	0	0	0	0	0	0	0	0	0	0	0	0	0	0	0	0	0	0	0	0	0	0	0	0	0	0	0	0	0	0	0	0	0	0	0	0	0	0	0	0	0	0	0	0	0	0	0	0	0
hsa-mir-4636	2	0	0	3	0	2	0	0	0	0	0	0	0	0	0	4	3	0	1	0	0	0	0	2	0	0	2	0	4	0	0	8	1	0	2	0	0	0	0	4	0	10	1	0	4	0	0	0	0
hsa-mir-4637	0	0	0	0	0	0	0	0	0	0	0	0	0	0	0	0	0	0	0	0	0	0	0	0	0	0	0	0	0	0	0	0	0	0	0	0	0	0	0	0	0	0	0	0	0	0	0	0	0
hsa-mir-4638	0	0	0	0	0	0	0	0	0	0	0	0	0	0	0	0	0	0	0	0	0	0	0	0	0	2	0	0	0	0	0	0	0	0	0	0	0	0	0	0	0	2	0	0	0	0	0	0	0
hsa-mir-4639	0	0	0	0	0	0	0	0	0	0	0	0	0	0	0	0	0	0	0	0	0	0	0	0	0	0	0	0	0	0	0	0	0	2	0	0	0	0	1	0	1	2	0	0	3	0	0	0	0
hsa-mir-4640	1	1	0	0	0	0	0	0	0	0	0	0	0	0	2	3	0	0	1	0	0	2	0	0	0	0	0	0	2	1	0	0	0	0	0	0	0	0	0	0	4	0	3	0	4	0	0	0	1
hsa-mir-4641	0	0	0	0	0	0	0	0	0	0	0	0	0	0	0	0	1	0	0	0	0	0	0	0	0	0	0	0	0	0	0	0	0	0	0	0	0	0	0	0	0	0	0	0	0	0	0	0	0
hsa-mir-4642	0	0	0	0	0	0	0	0	0	0	0	0	0	0	2	0	0	0	1	0	0	0	0	0	0	6	2	0	0	0	6	0	0	0	0	0	0	0	0	0	0	0	0	0	0	0	0	0	0
hsa-mir-4643	0	0	0	0	0	0	0	0	0	0	0	0	0	0	0	0	0	0	0	0	0	0	0	0	0	0	0	0	0	0	0	0	0	0	0	0	0	0	0	0	0	0	0	0	0	0	0	0	0
hsa-mir-4644	0	0	0	0	0	0	0	0	0	0	0	0	0	0	0	0	0	0	0	0	0	0	0	0	0	0	0	0	0	0	1	1	0	0	0	0	0	0	1	0	0	0	0	0	0	0	0	0	0
hsa-mir-4645	7	4	0	1	0	4	0	2	1	1	0	0	1	4	14	9	5	0	10	3	4	4	13	13	0	27	20	12	6	0	0	2	0	4	4	8	1	0	7	1	4	4	3	1	1	0	3	0	1
hsa-mir-4646	0	8	0	0	1	0	0	0	0	0	0	0	0	1	0	0	0	0	0	0	0	0	0	0	0	0	1	0	0	3	0	0	0	0	0	0	0	0	0	0	0	2	2	0	0	0	0	0	0
hsa-mir-4647	0	2	0	0	3	2	0	2	0	0	0	1	0	0	0	0	0	0	0	0	2	0	0	0	0	0	3	0	2	0	0	2	0	0	0	0	0	0	0	0	0	0	3	0	0	0	0	0	0
hsa-mir-4648	0	0	0	0	0	0	0	0	0	0	0	0	0	0	0	0	0	0	0	0	0	0	0	0	0	0	0	0	0	0	0	0	0	0	0	0	0	0	0	0	0	0	0	0	0	0	0	0	0
hsa-mir-4649	0	0	0	0	0	0	0	0	0	0	0	0	0	0	0	0	0	0	0	0	0	0	0	0	0	0	0	0	0	0	0	0	0	0	0	0	0	0	0	0	0	0	0	0	0	0	0	0	0
hsa-mir-4650-1	0	0	0	0	0	0	0	0	0	0	0	0	0	0	0	0	0	0	0	0	0	0	0	0	0	0	0	0	0	0	0	0	0	0	0	0	0	0	0	0	0	0	0	0	0	0	0	0	0
hsa-mir-4650-2	0	0	0	0	0	0	0	0	0	0	0	0	0	0	0	0	0	0	0	0	0	0	0	0	0	0	0	0	0	0	0	0	0	0	0	0	0	0	0	0	0	0	0	0	0	0	0	0	0
hsa-mir-4651	0	0	0	0	0	0	0	0	0	0	0	1	0	0	0	1	0	0	0	0	0	0	1	0	0	1	0	0	0	0	0	0	0	0	0	0	0	0	2	0	0	0	0	0	0	0	0	0	0
hsa-mir-4652	0	0	0	0	0	0	0	0	0	0	0	0	0	0	0	0	0	0	0	0	0	0	0	0	0	0	0	0	0	0	0	0	0	0	0	0	0	0	0	0	0	0	0	0	0	0	0	0	0
hsa-mir-4653	0	0	0	4	0	0	0	0	0	0	0	0	0	0	0	1	0	0	0	0	0	0	1	0	0	0	0	0	0	0	0	0	0	0	0	0	0	0	0	0	0	0	0	0	0	0	0	0	0
hsa-mir-4654	0	0	0	0	0	0	0	2	0	0	0	1	0	0	0	0	0	0	0	0	0	0	0	0	0	0	0	0	1	0	0	0	0	0	0	0	0	0	0	0	0	0	0	0	0	0	0	0	0
hsa-mir-4655	0	0	0	0	0	0	0	0	0	0	0	0	0	0	0	0	0	0	0	0	0	0	0	0	0	0	0	0	0	0	0	2	0	0	0	0	0	0	0	1	0	0	0	0	0	0	0	0	0
hsa-mir-4656	0	0	0	0	0	0	0	0	0	0	0	0	0	0	0	0	0	0	0	0	0	0	0	0	0	0	0	0	0	0	0	0	1	0	0	0	0	0	0	0	0	0	0	0	0	0	0	0	0
hsa-mir-4657	0	0	0	0	1	0	1	0	0	1	0	0	0	0	2	1	0	0	0	0	1	0	2	4	0	2	4	0	4	0	0	0	0	0	0	3	0	0	0	1	0	2	0	0	0	1	0	0	0
hsa-mir-4658	0	0	2	0	0	4	0	0	0	0	0	0	0	0	0	0	0	0	0	0	0	0	0	0	0	0	0	0	0	0	0	0	0	0	0	0	0	0	0	0	0	0	0	0	0	0	0	0	0
hsa-mir-4659a	0	0	0	0	0	0	0	2	0	0	0	0	0	0	0	0	0	0	0	0	0	4	0	0	0	0	0	0	0	0	0	1	0	0	0	0	0	0	1	0	0	0	0	0	0	0	0	0	0
hsa-mir-4659b	0	0	0	0	0	0	0	0	0	0	0	0	0	0	0	0	0	0	0	0	0	0	0	0	0	0	0	0	0	0	0	0	0	0	0	0	0	0	0	0	0	0	0	0	0	0	0	0	0
hsa-mir-466	1	6	3	9	6	8	6	18	3	0	2	3	1	1	2	0	3	0	3	0	5	8	9	6	0	6	21	8	12	8	2	38	3	8	18	0	0	0	0	5	44	8	25	7	16	1	1	0	3
hsa-mir-4660	0	0	0	0	0	0	0	0	0	0	0	0	0	2	0	0	0	0	0	0	0	0	0	0	0	0	0	0	0	0	0	0	0	0	0	0	0	0	0	0	0	4	0	0	0	0	0	0	0
hsa-mir-4661	5	0	0	0	0	0	0	0	0	0	0	0	9	0	0	1	0	0	0	1	0	0	0	0	0	0	2	0	0	0	0	0	0	0	0	0	0	0	3	0	0	0	6	0	0	0	0	0	0
hsa-mir-4662a	2	1	0	8	0	14	1	2	0	5	0	4	2	1	6	6	4	1	9	0	6	12	1	2	0	4	2	0	8	2	2	14	1	4	5	2	1	0	0	2	10	8	3	1	3	0	1	0	3
hsa-mir-4662b	0	0	0	0	0	0	0	0	0	0	0	0	0	0	0	0	0	0	0	0	0	0	0	0	0	0	0	0	0	0	0	0	0	0	0	0	0	0	0	0	0	0	0	0	0	0	0	0	0
hsa-mir-4663	0	0	0	0	0	0	0	0	0	0	0	0	0	0	0	0	0	0	0	0	0	0	0	0	0	0	0	0	0	0	0	0	0	0	0	0	0	0	0	0	0	0	0	0	0	0	0	0	0
hsa-mir-4664	8	4	0	0	0	2	0	6	2	1	4	0	0	1	2	0	0	1	1	4	2	2	0	1	0	1	4	0	2	2	2	0	0	0	0	0	0	0	4	1	14	2	2	0	1	0	1	0	2
hsa-mir-4665	0	0	0	0	0	0	0	0	1	0	0	0	0	1	0	2	0	0	0	0	0	0	0	0	0	0	1	0	0	0	0	0	0	0	0	0	0	0	1	0	0	0	0	0	0	0	0	0	0
hsa-mir-4666a	0	0	0	0	0	0	0	0	0	0	0	0	0	0	0	0	0	0	0	0	0	0	0	0	0	0	0	0	0	0	0	0	0	0	0	0	0	0	0	0	0	0	0	0	0	0	0	0	0
hsa-mir-4666b	0	0	0	0	0	0	0	0	0	0	0	0	0	0	0	0	0	0	0	0	0	0	0	0	0	0	0	0	0	0	0	0	0	0	0	0	0	0	0	0	0	0	0	0	0	0	0	0	0
hsa-mir-4667	0	3	0	0	0	2	0	0	0	0	0	0	0	0	2	0	0	0	0	0	0	2	0	0	0	0	0	0	0	0	0	0	0	0	0	0	1	0	0	0	4	0	2	0	1	0	0	0	0
hsa-mir-4668	0	6	0	0	5	2	2	18	0	0	4	2	6	0	10	3	3	1	3	0	2	10	8	7	0	4	14	2	8	5	8	6	2	0	1	4	1	0	2	0	6	2	0	9	8	0	0	0	0
hsa-mir-4669	0	0	0	0	4	0	0	0	0	0	0	3	1	0	0	0	0	0	0	0	0	0	0	0	0	0	0	0	2	0	0	0	0	0	2	1	1	0	0	0	0	4	1	1	0	0	0	0	0
hsa-mir-4670	0	0	0	0	0	0	0	0	0	0	0	0	0	0	0	0	0	0	0	0	0	0	0	0	0	0	0	0	0	0	2	0	0	0	0	0	0	0	0	0	0	0	0	0	0	0	0	0	0
hsa-mir-4671	0	0	0	0	0	0	0	0	0	0	0	0	0	0	0	0	0	0	0	0	0	0	0	1	0	0	0	0	0	0	0	0	0	0	0	0	0	0	0	0	0	0	0	0	0	0	0	0	0
hsa-mir-4672	0	0	0	0	0	0	0	0	0	0	0	0	0	0	0	0	0	0	0	0	0	0	0	0	0	0	0	2	0	0	0	0	0	0	0	0	0	0	0	0	0	0	0	0	2	0	0	0	0
hsa-mir-4673	0	0	0	0	0	0	0	0	0	0	0	0	0	0	0	0	0	0	0	0	0	0	0	0	0	0	0	0	0	0	0	0	0	0	0	0	0	0	0	0	0	0	0	0	0	0	0	0	0
hsa-mir-4674	0	0	0	0	0	0	0	0	0	0	0	0	0	0	0	0	0	0	0	0	0	0	0	0	0	0	0	0	0	0	0	0	0	0	0	0	0	0	0	0	0	0	0	0	0	0	0	0	0
hsa-mir-4675	0	0	0	0	0	0	0	0	0	0	0	0	0	0	0	0	0	0	0	0	0	0	0	0	0	0	0	0	0	0	0	0	0	0	0	0	0	0	0	0	0	0	0	0	0	0	0	0	0
hsa-mir-4676	0	0	0	0	0	2	0	4	0	0	0	0	1	0	2	0	0	0	1	0	0	6	1	2	0	7	7	4	0	1	0	0	0	0	0	0	0	0	2	0	0	0	0	0	0	0	0	0	1
hsa-mir-4677	7	3	9	7	3	6	5	22	2	2	2	1	9	5	8	10	2	6	14	0	6	30	25	54	0	31	29	4	8	2	0	16	11	16	11	8	3	0	9	2	18	8	9	0	11	1	6	0	6
hsa-mir-4678	0	0	0	0	0	0	0	0	0	0	0	0	0	0	0	0	0	0	0	0	0	0	0	0	0	0	0	0	0	0	0	0	0	0	0	0	0	0	0	0	0	0	0	0	0	0	0	0	0
hsa-mir-4679-1	0	0	0	0	0	0	0	0	0	0	0	0	0	0	0	0	0	0	0	0	0	0	0	0	0	0	0	0	0	0	0	0	0	0	0	0	0	0	0	0	0	0	0	0	0	0	0	0	0
hsa-mir-4679-2	0	0	0	0	0	0	0	0	0	0	0	0	0	0	0	0	0	0	2	0	0	0	0	0	0	0	0	0	0	0	0	0	1	0	1	0	0	0	0	0	0	0	0	0	1	0	0	0	0
hsa-mir-4680	0	0	0	0	0	0	0	0	0	0	0	0	1	0	0	0	0	0	0	0	0	0	0	0	0	2	0	0	0	0	0	4	0	0	3	0	0	0	1	1	0	0	0	0	0	0	0	0	0
hsa-mir-4681	0	0	0	0	0	0	0	0	0	0	0	0	0	1	0	0	0	0	0	0	0	0	0	0	0	0	0	0	0	0	0	0	0	0	0	0	0	0	0	0	0	0	0	0	0	0	0	0	0
hsa-mir-4682	0	0	0	0	0	0	0	0	0	0	0	0	0	0	0	0	0	0	0	0	0	0	0	0	0	0	0	0	0	0	0	0	0	0	0	0	0	0	0	0	0	0	0	0	0	0	0	0	0
hsa-mir-4683	0	0	0	0	0	0	0	0	0	0	0	0	0	0	0	0	0	0	0	0	0	0	0	0	0	0	0	0	0	0	0	0	0	0	0	0	0	0	0	0	0	0	0	0	2	0	0	0	0
hsa-mir-4684	0	0	0	0	0	0	0	0	0	0	0	0	0	0	0	0	0	0	0	0	0	0	0	0	0	0	0	0	0	0	0	0	0	0	0	0	0	0	0	0	0	0	0	0	0	0	0	0	0
hsa-mir-4685	0	0	0	3	2	0	0	0	2	0	1	0	0	0	0	0	0	0	0	0	0	0	0	4	0	1	0	0	0	1	4	4	0	0	0	0	1	0	0	0	0	0	0	1	1	0	0	0	0
hsa-mir-4686	0	0	0	0	0	0	0	0	0	0	0	0	0	0	0	0	0	0	0	0	0	0	0	0	0	0	0	0	0	0	0	0	0	0	0	0	0	0	0	0	0	0	0	0	0	0	0	0	0
hsa-mir-4687	0	0	0	0	0	0	0	0	0	1	0	0	0	0	2	0	0	0	0	0	0	4	0	0	0	0	0	0	0	0	2	0	0	6	0	0	0	0	0	0	0	0	0	0	1	0	0	0	0
hsa-mir-4688	0	1	0	0	0	0	0	0	0	0	0	0	0	0	0	0	0	0	1	0	0	0	2	0	0	2	0	0	0	0	0	0	0	0	0	0	0	0	0	0	0	0	1	0	0	0	0	0	0
hsa-mir-4689	0	0	0	0	0	0	0	0	0	0	0	0	0	0	0	0	0	0	0	0	0	0	0	0	0	0	0	0	0	0	0	0	0	0	0	0	0	0	0	0	0	0	0	0	0	0	0	0	1
hsa-mir-4690	0	1	0	0	0	0	0	0	0	1	0	1	1	0	0	0	0	0	1	0	3	2	0	3	0	1	1	0	0	4	0	0	2	0	0	2	0	0	0	0	0	0	2	0	0	0	0	0	1
hsa-mir-4691	0	0	0	0	0	0	0	0	0	0	0	0	0	0	0	0	0	0	0	0	0	0	0	0	0	0	0	0	0	0	0	0	0	0	0	0	0	0	0	0	0	0	0	0	0	0	0	0	0
hsa-mir-4692	0	0	0	0	0	0	0	0	0	0	0	0	0	0	0	0	0	0	0	0	0	0	0	0	0	0	0	0	0	0	0	0	0	0	0	0	0	0	0	0	0	0	0	0	0	0	0	0	0
hsa-mir-4693	0	0	0	0	0	0	0	0	0	0	0	0	0	0	0	0	0	0	0	0	0	0	0	0	0	0	0	0	0	0	0	0	0	0	0	0	0	0	0	0	0	0	0	0	0	0	0	0	0
hsa-mir-4694	0	0	0	0	0	0	0	0	0	0	0	0	0	0	0	0	0	0	0	0	0	0	0	0	0	0	0	0	0	0	0	0	0	0	0	0	0	0	0	0	2	0	0	0	0	0	0	0	0
hsa-mir-4695	0	0	0	0	0	0	0	0	0	0	0	0	0	0	0	0	1	0	0	0	2	0	0	0	0	0	0	0	0	0	0	2	0	0	0	0	1	0	0	0	0	0	0	0	0	0	0	0	0
hsa-mir-4696	0	0	0	0	0	0	0	0	0	0	0	0	0	0	0	0	0	0	0	0	0	0	0	0	0	0	0	0	0	0	0	0	0	0	0	0	0	0	0	0	0	0	0	0	0	0	0	0	0
hsa-mir-4697	0	0	0	0	0	0	0	0	0	0	0	0	0	0	0	0	0	0	0	0	0	0	0	0	0	0	0	0	0	0	0	0	0	0	0	0	0	0	0	0	0	0	0	0	0	0	0	0	0
hsa-mir-4698	0	0	0	0	0	0	0	0	0	0	0	0	0	0	0	0	0	0	0	0	0	0	0	0	0	0	0	0	0	0	0	0	0	0	0	0	0	0	0	0	0	0	0	0	0	0	0	0	0
hsa-mir-4699	0	0	0	0	0	0	0	0	0	0	0	0	0	0	0	0	0	0	0	0	0	0	0	0	0	0	0	0	0	0	0	0	0	0	0	0	0	0	0	0	0	0	0	0	0	0	0	0	0
hsa-mir-4700	0	0	0	0	0	0	0	0	0	0	0	0	0	0	0	0	0	0	0	0	0	0	0	0	0	0	0	0	0	0	0	2	0	0	0	0	0	0	0	0	0	0	0	0	0	0	0	0	1
hsa-mir-4701	0	0	3	0	0	0	0	0	0	0	0	0	0	0	0	0	0	0	1	0	0	0	0	0	0	0	0	0	0	0	0	0	0	0	0	0	0	0	0	0	0	0	0	0	0	0	0	0	0
hsa-mir-4703	0	0	0	0	0	0	0	0	0	0	0	0	0	0	0	0	0	0	0	0	0	0	0	0	0	0	0	0	0	0	0	0	0	0	0	0	0	0	0	0	0	0	0	0	0	0	0	0	0
hsa-mir-4704	0	0	0	0	0	0	0	0	0	0	0	0	0	0	0	0	0	0	0	0	0	0	0	0	0	0	0	0	0	0	0	0	0	0	0	0	0	0	0	0	0	0	0	0	0	0	0	0	0
hsa-mir-4705	1	0	0	0	1	0	0	0	0	0	0	0	4	0	0	0	0	0	0	0	0	4	0	2	2	3	1	0	0	0	0	2	0	0	0	2	1	0	0	2	0	6	0	0	1	0	0	0	1
hsa-mir-4706	0	0	0	0	0	0	0	0	0	0	0	0	0	0	0	0	0	0	0	0	0	0	0	0	0	0	0	0	0	0	0	0	0	0	0	0	0	0	0	0	0	2	0	0	0	0	0	0	0
hsa-mir-4707	0	0	0	0	0	0	0	2	0	0	1	0	0	0	0	0	0	0	0	0	0	2	4	1	0	5	1	0	0	0	0	0	0	0	0	0	0	0	0	0	0	4	1	7	1	0	0	0	1
hsa-mir-4708	0	0	0	0	0	0	0	0	0	0	0	0	0	0	0	0	0	0	0	0	0	0	0	0	0	0	0	0	0	0	0	0	0	0	0	0	0	0	0	0	0	0	0	0	0	0	0	0	0
hsa-mir-4709	0	1	0	0	2	0	0	0	0	0	0	0	0	0	1	0	0	0	0	0	0	0	0	0	0	0	0	4	0	0	2	0	0	0	0	0	0	0	3	0	0	4	0	0	2	0	0	0	0
hsa-mir-4710	0	0	0	0	0	0	0	0	0	0	0	0	0	0	0	0	0	0	0	0	0	0	0	0	0	0	0	0	0	0	0	0	0	0	0	0	0	0	0	0	0	0	0	0	0	0	0	0	0
hsa-mir-4711	0	0	0	0	0	0	0	0	0	0	0	0	0	0	0	0	0	0	0	0	0	0	0	0	0	0	0	0	0	0	0	0	0	0	0	0	0	0	0	0	0	0	0	0	0	0	0	0	0
hsa-mir-4712	0	0	0	0	0	0	0	0	0	0	0	0	0	0	0	0	0	0	0	0	5	0	0	0	0	0	0	0	0	1	0	0	0	0	0	0	0	0	0	1	0	0	2	0	0	0	0	0	0
hsa-mir-4713	0	4	0	0	0	0	0	0	0	0	0	0	0	1	0	0	0	0	0	0	0	0	0	0	0	0	0	0	0	0	0	0	0	0	1	0	0	0	0	0	0	0	0	0	0	0	0	0	0
hsa-mir-4714	0	0	2	0	0	0	4	2	0	0	3	2	1	0	0	0	0	0	3	0	1	8	8	11	0	2	4	8	2	2	0	0	3	4	2	2	1	0	5	1	12	8	1	0	0	0	1	0	0
hsa-mir-4715	0	0	0	0	0	0	0	0	0	0	0	0	0	0	0	0	0	0	0	0	0	0	1	0	0	0	0	0	0	0	0	0	0	0	0	0	0	0	0	0	0	0	0	0	0	0	0	0	0
hsa-mir-4716	0	0	0	0	0	0	0	0	0	0	0	0	0	0	0	0	0	0	0	0	0	0	0	0	0	0	0	0	0	0	0	0	0	0	1	0	0	0	0	0	0	0	0	0	0	0	0	0	0
hsa-mir-4717	0	0	0	0	0	0	0	0	0	0	0	0	0	0	2	0	0	0	0	0	0	0	0	0	0	0	1	2	0	0	0	0	0	0	2	0	0	0	0	0	0	0	0	0	4	0	0	0	0
hsa-mir-4718	0	0	0	0	0	0	0	0	0	0	0	0	0	0	1	0	0	0	0	0	0	0	0	0	0	0	0	0	0	0	0	0	0	0	0	0	0	0	0	0	0	0	0	0	0	0	0	0	0
hsa-mir-4719	0	0	0	0	0	0	0	0	0	0	0	0	0	0	0	0	0	0	0	0	0	0	0	0	0	0	0	0	0	0	0	0	0	0	0	0	0	0	0	0	0	0	0	0	0	0	0	0	0
hsa-mir-4720	0	0	0	0	0	0	0	0	0	0	0	0	0	0	1	0	0	0	0	0	0	0	0	0	0	0	0	0	0	0	0	0	0	0	0	0	0	0	0	0	0	0	0	0	0	0	0	0	0
hsa-mir-4721	0	0	0	0	0	0	0	0	0	0	0	0	0	0	0	0	0	0	0	0	2	0	0	0	0	0	0	0	0	0	0	0	0	0	0	0	0	0	0	0	0	0	0	0	0	0	0	0	0
hsa-mir-4722	0	0	0	0	0	0	0	0	0	0	0	0	0	0	0	1	0	0	0	0	0	0	1	0	0	0	0	0	0	3	0	0	0	0	0	2	0	0	0	0	0	0	0	0	0	0	0	0	0
hsa-mir-4723	0	0	0	0	0	0	0	0	0	0	1	0	0	0	0	0	0	0	0	0	0	0	0	0	0	0	0	0	0	0	0	0	0	0	0	0	0	0	0	0	0	0	3	0	0	0	0	0	0
hsa-mir-4724	0	0	0	0	0	0	0	2	3	0	0	0	2	3	0	1	0	0	0	0	1	0	0	1	0	4	3	0	0	0	6	0	0	0	0	2	0	0	2	0	0	0	0	0	1	0	0	1	0
hsa-mir-4725	0	0	0	0	0	0	0	0	0	0	0	1	2	0	0	0	0	0	2	2	2	0	0	0	0	0	0	0	0	0	2	0	0	0	0	3	0	0	0	0	0	0	0	0	0	0	0	0	1
hsa-mir-4726	0	0	2	0	0	0	0	0	0	0	0	0	0	0	0	0	1	0	0	0	0	0	0	0	0	0	1	0	0	0	2	0	0	2	0	4	0	0	0	0	0	0	1	0	1	0	0	0	0
hsa-mir-4727	1	0	0	0	8	0	0	0	0	0	0	0	0	0	0	2	0	0	1	0	0	0	3	1	0	0	0	0	0	0	6	0	0	0	0	0	1	0	0	0	6	2	0	1	0	0	0	0	0
hsa-mir-4728	0	0	0	4	0	2	0	0	0	1	0	1	1	0	0	2	0	0	1	0	4	2	2	0	0	2	1	0	0	3	14	0	0	0	0	0	0	0	0	0	0	2	0	2	5	0	0	0	1
hsa-mir-4729	0	0	0	0	0	0	0	0	0	0	0	0	0	0	0	0	0	0	0	0	0	0	0	0	0	0	0	0	0	0	0	0	0	0	0	0	0	0	0	0	0	0	0	0	0	0	0	0	0
hsa-mir-4730	0	0	0	0	0	0	0	0	0	0	0	0	0	0	0	0	0	0	0	0	0	0	0	0	0	0	0	0	0	0	0	0	0	0	0	0	0	0	0	0	0	0	0	0	0	0	0	0	0
hsa-mir-4731	0	0	0	0	0	0	0	0	0	0	0	0	0	0	0	0	0	0	0	0	0	0	0	0	0	0	0	0	0	0	0	0	0	0	0	0	0	0	0	0	0	0	0	0	0	0	0	0	0
hsa-mir-4732	0	0	0	0	0	0	0	0	0	0	0	0	0	0	0	0	0	0	0	0	0	0	0	0	0	0	0	0	0	0	0	0	0	0	0	0	0	0	0	0	0	0	0	0	0	0	0	0	0
hsa-mir-4733	0	0	0	0	0	0	0	0	0	0	0	0	0	0	0	0	0	0	0	0	2	0	0	0	0	0	0	0	0	0	0	0	0	0	0	0	0	0	0	0	0	0	0	0	0	0	0	0	0
hsa-mir-4734	0	0	0	0	0	0	0	0	0	0	1	0	0	0	0	0	0	0	0	0	0	0	0	0	0	0	0	0	0	0	0	0	0	0	0	0	0	0	0	0	0	0	0	0	0	0	0	0	0
hsa-mir-4735	0	0	0	0	0	0	0	0	0	0	0	0	0	0	0	0	0	0	0	0	0	0	0	0	0	0	0	0	0	0	0	0	0	0	0	0	0	0	0	0	0	0	0	0	0	0	0	0	0
hsa-mir-4736	0	0	0	0	0	0	0	0	0	0	0	0	0	0	0	0	0	0	0	0	0	0	0	0	0	1	0	0	0	0	0	0	0	0	0	0	0	0	0	1	0	0	0	0	0	0	0	0	0
hsa-mir-4737	0	0	0	0	0	0	0	0	0	0	0	0	0	0	0	0	0	0	0	0	0	0	0	0	0	0	0	0	0	0	0	0	0	0	0	0	0	0	0	0	0	0	0	0	0	0	0	0	0
hsa-mir-4738	0	0	0	0	0	0	0	0	0	0	0	0	0	0	0	0	0	0	0	0	1	0	0	0	0	0	0	0	0	0	0	0	0	0	0	2	0	0	0	0	0	0	0	0	0	0	0	0	4
hsa-mir-4739	0	0	0	0	0	0	0	0	0	0	0	0	0	0	0	0	0	0	0	0	0	0	0	0	0	0	0	0	0	0	0	0	0	0	0	0	0	0	0	0	0	0	0	0	0	0	0	0	0
hsa-mir-4740	0	0	0	0	0	0	0	0	0	0	0	0	0	1	0	0	0	0	0	0	1	0	0	0	0	0	0	0	0	0	0	0	0	0	0	0	0	0	1	2	0	0	0	0	0	0	0	0	0
hsa-mir-4741	0	0	0	0	0	0	0	0	0	0	0	0	0	0	0	0	0	0	0	0	0	0	0	0	0	0	0	0	0	0	0	0	0	0	0	0	0	0	0	0	0	0	0	0	0	0	0	0	0
hsa-mir-4742	0	0	0	0	0	0	0	2	0	0	0	1	0	0	0	1	0	0	0	0	0	2	0	0	0	1	2	0	0	0	14	2	0	0	0	0	0	0	0	0	1	0	0	3	0	1	0	0	0
hsa-mir-4743	0	0	0	0	0	0	0	0	0	0	0	0	0	0	0	1	0	0	0	0	0	4	0	0	0	0	0	0	0	0	0	0	0	0	0	0	0	0	1	1	0	2	0	0	0	0	0	0	0
hsa-mir-4744	0	0	0	0	0	0	0	0	0	0	0	0	0	0	0	0	0	0	0	0	0	1	1	0	0	0	0	0	0	0	0	0	0	0	0	0	0	0	0	0	0	0	0	0	0	0	0	0	0
hsa-mir-4745	0	0	0	0	0	0	0	0	0	0	0	0	0	0	0	1	0	0	0	0	0	0	0	0	0	0	0	0	0	0	0	0	0	0	0	0	0	0	0	0	0	0	0	0	0	0	0	0	0
hsa-mir-4746	0	0	0	0	0	0	0	0	0	0	0	0	0	0	0	0	0	0	0	0	0	0	0	0	0	2	1	0	0	0	0	0	0	0	0	0	0	0	1	0	0	2	0	0	1	0	0	0	0
hsa-mir-4747	0	0	0	0	0	0	0	0	0	0	0	0	0	0	0	0	0	0	0	0	0	0	0	0	0	0	1	0	0	0	0	0	0	0	0	0	0	0	0	0	0	0	0	0	0	0	0	0	0
hsa-mir-4748	0	0	0	0	0	0	0	0	0	1	0	0	0	1	0	0	0	0	0	0	0	0	2	0	0	0	3	6	10	0	0	2	0	0	0	0	0	0	0	0	4	2	0	1	0	2	0	0	0
hsa-mir-4749	0	0	0	0	0	0	0	0	0	0	0	0	0	0	0	0	0	0	0	0	0	0	0	0	0	0	0	0	0	0	0	0	0	0	0	0	0	0	0	0	1	0	0	0	0	0	0	0	0
hsa-mir-4750	1	5	0	2	0	0	2	0	0	2	0	0	0	1	0	0	2	0	0	0	0	2	5	0	0	0	0	4	0	1	6	0	0	0	0	0	0	0	1	0	2	0	0	0	1	0	0	0	1
hsa-mir-4751	0	0	0	0	0	0	0	0	0	0	0	0	0	0	0	0	0	0	0	0	0	0	0	0	0	0	1	0	0	0	0	0	0	0	0	0	0	0	1	0	0	0	0	0	0	0	0	0	0
hsa-mir-4752	0	0	0	0	0	0	0	0	0	0	0	0	0	0	0	0	0	0	0	0	0	0	0	0	0	0	0	0	0	0	0	0	0	0	0	0	0	0	0	0	0	0	0	0	0	0	0	0	0
hsa-mir-4753	0	0	0	0	0	2	0	0	0	0	0	0	0	0	1	0	0	0	1	0	0	0	0	0	0	1	0	0	0	0	0	0	0	0	0	0	0	0	0	0	0	2	0	0	0	0	0	0	0
hsa-mir-4754	0	0	1	0	0	0	1	0	0	0	1	0	0	0	2	0	0	0	0	0	0	0	2	0	0	0	0	0	0	0	0	0	0	0	0	0	0	0	0	0	0	0	0	0	0	0	0	0	0
hsa-mir-4755	0	0	0	0	0	0	0	0	0	0	0	0	0	0	0	0	0	0	0	0	0	0	0	0	0	0	1	0	0	0	0	0	0	0	0	0	3	0	0	0	0	0	0	2	0	0	0	3	0
hsa-mir-4756	0	0	0	0	0	0	0	0	0	0	0	0	0	0	0	0	0	0	0	0	0	0	0	0	0	0	0	0	0	0	0	0	0	0	0	0	0	0	0	0	0	0	0	0	0	0	0	0	0
hsa-mir-4757	0	0	0	0	0	0	0	0	0	0	0	3	0	0	0	0	0	0	0	0	0	2	0	0	0	5	2	2	0	0	0	0	0	0	0	0	0	0	1	0	2	0	0	5	0	0	0	0	0
hsa-mir-4758	3	23	4	5	9	7	0	14	0	4	1	1	2	0	0	6	0	0	2	0	2	5	1	0	0	0	0	7	7	0	53	15	0	8	0	6	0	0	21	7	42	41	2	3	3	0	0	0	4
hsa-mir-4759	0	0	0	0	0	0	0	0	0	0	0	0	0	0	0	0	0	0	0	0	0	0	0	0	0	0	0	0	0	0	0	0	0	0	0	0	0	0	0	0	0	0	0	0	0	0	0	0	0
hsa-mir-4760	0	0	0	0	0	0	0	0	0	0	0	0	0	0	0	0	0	0	0	0	0	0	0	0	0	0	0	0	0	0	0	0	0	0	0	0	0	0	0	0	0	0	0	0	0	0	0	0	0
hsa-mir-4761	0	0	0	0	0	0	3	8	0	0	0	0	0	0	0	0	0	0	2	0	0	0	2	1	0	2	2	0	0	0	0	0	0	0	0	0	1	0	0	0	2	0	0	0	2	0	0	0	0
hsa-mir-4762	0	0	0	0	0	0	0	0	0	0	0	0	0	0	0	0	1	1	0	0	0	4	0	2	0	2	5	0	0	0	0	0	0	0	2	0	0	0	0	0	0	1	0	0	1	0	0	0	1
hsa-mir-4763	0	0	0	0	0	0	0	0	0	0	0	0	0	0	0	0	0	0	0	0	0	0	0	0	0	0	0	0	0	0	0	0	0	0	0	0	0	0	0	0	0	0	0	0	1	0	0	0	0
hsa-mir-4764	0	0	0	0	0	0	0	0	0	0	0	0	0	0	0	0	0	0	2	0	0	0	0	0	0	0	0	0	0	0	0	0	0	0	0	0	0	0	0	0	0	0	0	0	0	0	0	0	0
hsa-mir-4765	0	0	0	0	0	0	0	0	0	0	0	0	0	0	0	0	0	0	0	0	0	0	0	0	0	0	0	0	0	0	0	0	0	0	0	0	0	0	0	0	0	0	0	0	0	0	0	0	0
hsa-mir-4766	0	0	0	0	0	0	0	2	0	0	0	0	0	0	0	0	3	0	1	0	0	0	0	4	0	5	2	0	2	0	0	2	0	0	0	0	1	0	0	0	8	0	0	0	0	0	0	0	1
hsa-mir-4767	0	1	0	0	0	0	0	0	0	0	0	0	0	0	0	0	0	0	0	0	1	0	0	0	0	0	0	0	0	0	0	0	0	0	0	0	0	0	0	0	0	0	0	0	0	0	0	0	0
hsa-mir-4768	0	0	0	0	0	2	0	4	0	0	1	0	0	0	2	0	0	0	0	0	3	2	4	1	0	0	5	0	0	0	0	0	0	4	0	0	1	0	0	0	12	2	0	4	1	0	0	0	0
hsa-mir-4769	0	0	0	0	1	0	0	0	0	0	0	0	0	0	0	0	0	0	0	0	0	0	0	0	0	0	0	0	0	0	0	0	0	0	0	0	0	0	0	0	0	0	0	0	0	0	0	0	0
hsa-mir-4770	0	0	0	0	0	0	0	0	0	0	0	0	0	0	0	0	0	0	0	0	0	0	0	0	0	0	0	0	0	0	0	0	0	0	0	0	0	0	0	0	0	0	0	0	0	0	0	0	0
hsa-mir-4771-1	0	0	0	0	0	0	0	0	0	0	0	0	0	0	0	0	0	0	0	0	0	0	0	0	0	0	0	0	0	0	0	3	0	0	0	0	0	0	0	0	0	0	0	0	0	0	0	0	0
hsa-mir-4771-2	0	0	0	0	0	0	0	0	0	0	0	0	0	0	0	0	0	0	0	0	0	0	0	0	0	0	1	0	0	0	0	1	0	0	0	0	0	0	0	0	0	0	0	0	0	0	0	0	0
hsa-mir-4772	0	11	1	0	5	12	4	10	0	3	5	2	3	17	22	20	7	5	13	3	12	89	51	85	8	197	216	20	0	5	24	2	22	0	3	16	3	0	25	6	10	0	3	0	1	2	0	1	0
hsa-mir-4773-1	0	0	0	0	0	0	0	0	0	0	0	0	0	0	0	0	0	0	0	0	0	0	1	0	0	0	0	0	0	0	0	0	0	0	0	0	0	0	0	0	0	0	0	0	0	0	0	0	0
hsa-mir-4773-2	0	0	0	0	0	0	0	0	0	0	0	0	0	2	0	0	0	0	0	0	0	0	1	0	0	0	0	0	0	0	0	0	0	0	0	0	0	0	0	0	0	0	0	0	0	0	0	0	0
hsa-mir-4774	0	0	0	0	0	0	0	0	0	0	0	0	0	0	0	0	0	0	0	0	0	0	1	0	0	0	0	0	0	0	0	0	0	0	0	0	0	0	0	0	0	0	0	0	0	0	0	0	0
hsa-mir-4775	7	12	0	13	6	26	3	8	6	2	12	1	4	4	10	8	8	1	12	0	6	18	16	11	0	13	11	2	10	2	0	0	4	12	14	12	4	0	0	1	36	6	7	1	8	2	1	0	5
hsa-mir-4776-1	14	29	17	14	9	4	4	15	5	10	11	11	7	2	2	8	1	1	6	0	3	16	12	2	0	9	4	7	10	7	31	15	2	7	7	4	1	0	2	1	14	25	21	28	10	0	3	0	6
hsa-mir-4776-2	13	29	19	18	7	6	6	6	3	6	7	9	7	4	6	7	2	2	1	2	5	20	10	2	0	16	6	3	18	9	27	13	0	7	11	0	1	0	2	2	15	23	32	16	7	1	1	0	10
hsa-mir-4777	0	0	0	0	0	0	0	0	0	0	0	0	0	0	0	0	0	0	0	0	2	0	0	0	0	0	0	0	0	0	0	0	0	0	0	0	0	0	0	0	0	0	0	0	0	0	0	0	0
hsa-mir-4778	0	0	0	0	0	0	0	1	0	0	0	0	0	0	1	1	0	0	0	0	0	0	0	0	0	0	0	0	0	0	1	0	0	0	0	0	0	0	0	0	0	0	0	0	0	0	0	0	1
hsa-mir-4779	0	0	0	0	0	0	0	0	0	0	0	0	0	0	0	0	0	0	0	0	0	0	0	0	0	0	0	0	0	0	0	0	0	0	0	0	0	0	0	0	0	0	0	0	0	0	0	0	0
hsa-mir-4780	0	0	0	0	0	0	0	0	0	0	0	0	0	0	0	0	0	0	0	0	0	0	0	0	0	0	0	0	0	0	0	0	0	0	0	0	0	0	0	0	0	0	0	0	0	0	0	0	0
hsa-mir-4781	0	2	8	2	0	2	0	2	0	0	0	0	0	0	0	0	0	0	0	0	1	4	2	3	0	0	0	0	0	0	6	0	0	0	2	0	0	0	0	0	0	2	0	0	0	0	0	0	0
hsa-mir-4782	0	0	0	0	0	0	0	0	0	0	0	0	0	0	2	0	0	0	0	0	0	0	0	0	0	0	0	0	0	0	0	0	0	0	1	0	0	0	0	0	0	0	0	0	0	0	0	0	0
hsa-mir-4783	0	0	0	0	0	0	0	0	0	0	0	0	0	0	1	0	0	0	0	0	0	0	0	0	0	0	0	0	0	0	0	0	0	0	0	0	0	0	0	0	0	0	0	0	0	0	0	0	0
hsa-mir-4784	0	0	0	0	0	0	0	0	0	0	0	0	0	0	0	0	1	0	0	0	0	0	0	0	0	1	0	0	0	0	0	0	0	0	0	0	0	0	0	1	0	0	0	0	0	0	0	0	0
hsa-mir-4785	0	2	0	0	0	0	0	0	0	0	0	0	0	0	0	0	0	0	0	0	1	2	1	0	0	0	0	1	0	1	0	0	0	0	0	0	0	0	0	1	2	0	1	0	1	0	0	0	0
hsa-mir-4786	0	0	0	0	0	0	0	0	0	0	0	0	0	0	0	1	0	0	0	0	0	0	0	0	0	0	1	0	0	0	0	0	0	0	0	0	0	0	0	0	0	0	0	0	0	0	0	0	0
hsa-mir-4787	0	0	0	0	0	0	0	0	0	0	0	0	0	0	0	0	0	0	0	0	0	0	0	0	0	0	0	0	0	0	0	0	0	0	0	0	0	0	0	0	0	0	4	0	0	0	0	0	0
hsa-mir-4788	0	0	0	0	0	0	0	0	0	0	0	0	0	0	0	0	0	0	0	0	0	0	0	0	0	0	0	0	0	0	0	0	0	0	0	0	0	0	0	0	0	0	0	0	0	0	0	0	2
hsa-mir-4789	0	0	0	0	0	0	0	0	0	0	0	0	0	0	0	0	0	0	0	0	0	0	0	0	0	0	0	0	0	0	0	0	0	2	0	0	0	0	0	0	0	0	0	0	0	0	0	0	0
hsa-mir-4790	0	0	0	0	0	0	0	0	0	0	0	0	0	0	0	0	0	0	0	0	0	0	0	0	0	0	0	0	0	0	0	0	0	0	0	0	0	0	0	0	0	0	0	0	0	0	0	0	0
hsa-mir-4791	0	0	0	0	0	0	0	2	0	0	0	0	4	1	5	0	1	0	2	0	0	2	1	0	0	4	2	5	6	1	0	2	0	0	0	0	0	0	0	1	0	1	2	0	0	0	0	0	0
hsa-mir-4792	0	0	0	0	0	0	0	0	0	0	0	0	0	0	0	0	0	0	0	0	0	0	0	0	0	0	0	0	0	0	0	0	0	0	0	0	0	0	0	0	0	0	0	0	0	0	0	0	0
hsa-mir-4793	0	0	0	0	0	0	0	0	0	0	0	0	0	0	0	0	0	0	2	0	0	0	0	0	0	0	0	0	0	0	0	0	0	0	0	0	0	0	0	0	0	0	0	0	0	0	0	0	0
hsa-mir-4794	0	0	0	0	0	0	0	0	0	0	0	1	0	0	0	2	0	0	0	0	0	0	0	0	0	0	1	0	0	0	0	0	0	0	0	0	0	0	0	0	0	0	0	0	0	0	0	0	0
hsa-mir-4795	0	0	0	0	0	0	0	4	0	0	0	0	0	0	0	0	0	0	0	0	1	0	0	3	0	0	0	0	0	0	0	0	0	0	0	0	0	0	0	0	0	0	0	0	0	0	0	0	0
hsa-mir-4796	0	0	0	0	0	0	0	0	0	0	0	0	1	0	0	0	0	0	0	0	0	0	0	0	0	1	1	0	0	0	0	0	0	0	0	6	0	0	1	0	4	4	0	0	0	0	0	0	0
hsa-mir-4797	0	0	0	0	1	0	0	0	0	0	0	0	0	0	0	2	0	0	0	0	0	1	0	1	0	1	1	0	0	0	0	0	0	0	0	0	0	0	0	0	2	0	2	0	0	0	0	0	0
hsa-mir-4798	0	0	0	0	0	2	0	0	0	0	0	0	0	0	0	0	0	0	0	0	2	0	4	6	0	1	0	0	0	0	0	0	0	0	0	0	0	0	0	0	0	0	0	0	0	0	0	0	2
hsa-mir-4799	0	2	0	0	0	0	0	0	0	0	0	0	4	0	0	0	0	0	0	0	0	0	0	0	0	0	0	0	0	0	0	0	0	0	0	0	0	0	0	0	0	0	0	0	0	0	0	0	0
hsa-mir-4800	0	0	0	0	0	0	0	0	0	0	0	1	1	0	0	0	0	0	1	0	0	0	0	0	0	0	1	0	4	0	6	0	0	0	0	0	0	0	0	0	0	0	0	0	0	0	0	0	0
hsa-mir-4801	0	0	0	0	0	0	0	0	0	0	0	0	0	0	0	0	0	0	0	0	0	0	0	0	0	0	0	0	0	0	0	0	0	0	0	0	0	0	0	0	0	0	0	0	0	0	0	0	0
hsa-mir-4802	0	0	0	0	3	6	0	6	0	0	1	0	1	2	10	1	4	0	7	0	0	20	1	2	0	1	9	0	0	6	0	0	1	3	0	2	0	0	2	0	4	6	6	0	6	3	1	0	0
hsa-mir-4803	0	0	0	0	0	0	0	0	0	0	0	0	0	0	0	0	0	0	0	0	0	0	0	0	0	0	0	0	0	0	0	0	0	0	0	0	0	0	0	0	0	0	0	0	0	0	0	0	0
hsa-mir-4804	0	0	0	0	0	0	0	1	0	0	0	0	0	0	0	0	0	0	3	0	0	0	0	3	0	1	0	0	0	0	0	0	1	2	1	0	0	0	0	0	0	0	0	2	1	0	0	0	1
hsa-mir-483	0	8	3	4	0	2	0	0	0	0	0	0	0	0	0	0	0	0	0	0	0	0	1	0	0	3	0	0	2	0	0	4	0	0	0	0	0	0	0	1	0	0	0	0	0	0	0	0	2
hsa-mir-484	21	48	22	49	92	34	22	42	15	37	30	8	28	27	66	41	19	7	43	21	58	264	78	52	2	139	62	94	118	133	260	44	9	4	23	18	2	0	25	45	152	171	120	139	109	10	7	5	34
hsa-mir-485	0	0	0	0	0	0	0	0	1	0	0	0	0	0	0	0	0	0	0	0	0	0	0	0	0	0	0	0	0	0	0	0	0	0	0	0	0	0	0	0	0	0	0	0	0	3	0	4	19
hsa-mir-486	240	255	241	43	150	16	46	45	16	329	70	12	23	13	44	19	15	3	46	42	20	29	39	22	0	65	16	27	63	15	92	54	4	51	23	17	4	1	281	817	180	64	53	27	154	13	1	4	95
hsa-mir-486-2	197	241	297	34	126	12	43	57	24	344	51	24	23	23	52	30	13	4	36	41	28	25	36	32	2	61	36	25	71	21	94	64	4	29	31	25	9	2	266	847	188	92	71	31	164	5	0	11	98
hsa-mir-487a	0	0	0	0	0	0	0	0	0	0	0	0	0	0	0	0	0	0	0	0	0	0	0	0	0	0	0	0	0	0	0	0	0	0	0	0	0	0	0	0	0	0	0	0	0	1	0	2	9
hsa-mir-487b	0	0	0	1	0	0	0	0	0	0	0	0	0	0	0	0	0	0	0	0	0	0	0	0	0	0	0	0	0	0	0	0	0	0	0	0	0	0	0	2	0	0	0	0	0	4	0	2	58
hsa-mir-488	0	0	0	0	0	0	0	0	0	0	0	0	0	0	0	0	0	0	0	0	0	0	0	0	0	0	0	0	0	0	0	0	0	0	0	0	0	0	0	0	0	0	0	0	0	0	0	0	2
hsa-mir-489	2	0	0	0	0	0	0	0	0	0	0	0	0	0	0	1	0	0	0	0	0	0	0	0	0	0	0	3	25	0	1	0	0	0	0	0	0	0	0	0	0	0	0	0	0	0	0	0	0
hsa-mir-490	0	0	0	0	0	0	0	0	0	0	0	0	0	0	0	0	1	0	0	0	0	0	0	0	0	0	0	0	0	0	0	0	0	0	0	0	0	0	0	0	0	0	0	0	0	0	0	1	3
hsa-mir-491	0	12	1	2	43	10	23	48	10	0	15	3	10	3	30	5	5	0	19	3	2	30	23	26	0	13	36	32	36	37	28	18	1	4	7	6	1	0	4	1	8	14	33	14	45	1	0	0	0
hsa-mir-492	6	10	9	3	1	2	6	0	1	0	0	1	0	0	0	0	0	1	1	0	10	0	1	0	0	0	1	6	13	5	35	8	0	19	10	35	5	0	6	10	24	14	0	0	7	0	1	1	0
hsa-mir-493	0	5	3	0	0	0	0	0	0	0	0	0	0	1	0	0	0	0	0	0	0	0	0	1	0	0	0	0	0	0	0	0	0	0	0	0	0	0	0	14	19	6	4	2	1	0	0	0	2
hsa-mir-494	0	0	0	0	0	0	0	2	0	0	0	0	0	0	0	0	0	0	0	0	0	0	0	0	0	0	0	0	0	0	0	0	0	0	0	0	0	0	0	0	0	0	0	0	0	0	0	0	0
hsa-mir-495	0	0	0	0	0	0	0	0	0	0	0	0	0	1	0	1	0	0	0	0	1	0	0	0	0	0	1	0	0	0	0	0	0	0	0	0	0	0	0	2	2	2	0	0	5	1	2	2	1
hsa-mir-496	0	0	0	0	0	0	0	0	0	0	0	0	0	0	1	0	0	0	1	0	0	0	0	0	0	0	0	0	0	0	0	0	0	0	0	0	0	0	0	0	0	2	0	0	0	0	0	0	0
hsa-mir-497	0	0	0	20	6	10	2	24	0	4	1	0	1	1	38	20	13	2	24	1	7	34	41	49	0	62	41	6	28	3	28	24	10	34	25	28	25	0	4	7	40	18	10	3	17	20	3	8	45
hsa-mir-498	0	0	0	0	0	0	0	0	0	0	0	0	0	0	1	0	0	0	0	0	0	0	0	0	0	0	0	0	0	0	0	2	0	0	0	0	0	0	0	0	0	0	0	0	0	0	0	0	0
hsa-mir-4999	1	2	0	1	3	2	1	2	0	0	0	1	0	0	6	5	1	1	4	0	0	4	1	13	0	21	19	8	4	1	0	4	0	2	3	0	0	0	4	1	0	8	2	0	1	2	0	0	1
hsa-mir-499a	0	0	0	0	0	2	2	8	0	0	1	0	3	6	10	7	7	0	4	0	1	26	11	16	0	24	24	0	0	0	0	8	4	6	9	6	3	0	5	0	18	0	1	1	2	2	1	2	10
hsa-mir-499b	0	0	0	0	0	0	0	1	0	0	0	1	0	0	0	0	0	0	1	0	0	0	0	0	0	0	0	0	0	0	0	0	0	0	0	0	0	0	0	0	0	0	0	0	0	0	1	0	0
hsa-mir-5000	4	0	0	0	0	0	0	0	0	0	0	0	1	0	2	0	1	0	1	0	0	0	2	1	0	0	3	0	0	0	0	0	0	0	0	0	0	0	1	0	0	0	5	0	1	0	0	0	0
hsa-mir-5001	0	0	0	0	0	0	3	0	0	0	0	0	0	0	0	0	0	0	0	0	0	0	0	0	0	3	1	0	2	1	0	0	1	0	0	0	0	0	0	0	2	0	3	0	0	0	0	0	1
hsa-mir-5002	0	0	0	0	0	0	0	0	0	0	0	0	0	0	0	0	0	0	0	0	0	0	0	0	0	0	0	0	0	0	0	0	0	0	0	0	0	0	0	0	0	0	0	0	0	0	0	0	1
hsa-mir-5003	0	0	0	0	0	0	0	0	0	0	0	0	0	0	0	0	0	0	1	0	0	0	0	0	0	0	1	0	0	0	0	0	0	0	0	0	0	0	0	0	0	0	0	0	0	0	0	0	0
hsa-mir-5004	0	0	0	0	0	0	0	0	0	0	0	0	0	0	0	0	0	0	0	0	0	0	0	0	0	0	0	0	0	0	0	0	0	0	0	0	0	0	0	0	0	2	0	0	0	0	0	0	0
hsa-mir-5006	0	0	0	0	0	0	0	2	0	0	0	1	2	1	0	1	1	0	0	0	0	0	0	3	0	2	2	0	0	0	0	6	0	0	0	0	0	0	0	0	0	2	1	0	0	0	0	0	0
hsa-mir-5007	0	0	0	0	0	0	0	0	0	0	0	0	0	0	0	0	0	0	0	0	0	0	0	0	0	0	0	0	0	0	0	0	0	0	0	0	0	0	0	0	0	0	0	0	0	0	0	0	0
hsa-mir-5008	0	0	0	0	3	0	0	0	0	0	0	1	0	0	0	0	0	0	3	0	0	0	0	0	0	0	0	0	0	0	0	0	0	0	0	0	0	0	0	0	0	2	1	3	2	0	0	0	0
hsa-mir-5009	0	1	0	0	4	0	2	2	0	1	1	2	2	0	1	0	3	1	1	0	0	0	0	0	0	1	3	4	4	0	0	1	0	0	0	6	0	0	0	2	0	8	0	0	3	0	0	0	0
hsa-mir-500a	70	139	42	106	62	44	28	93	4	14	9	46	59	99	66	155	26	6	40	16	101	271	78	78	4	139	104	40	47	40	48	36	29	26	70	21	30	0	11	7	80	61	226	92	69	12	14	6	57
hsa-mir-500b	0	2	0	4	2	8	22	11	1	2	3	7	12	14	4	25	4	2	7	0	7	31	10	27	0	28	29	7	10	6	16	13	4	12	15	3	4	0	3	2	1	0	9	9	6	6	1	1	3
hsa-mir-501	3	21	11	20	12	0	12	16	3	1	8	2	0	14	17	16	1	0	5	7	10	26	15	16	0	24	24	8	10	9	25	8	2	4	6	4	4	1	2	4	12	12	13	21	21	0	1	3	8
hsa-mir-5010	0	0	0	4	0	2	2	6	0	0	0	1	0	5	2	4	2	0	2	0	1	2	7	6	0	2	10	0	2	6	2	0	1	0	4	10	0	0	5	2	2	2	9	3	4	0	1	0	1
hsa-mir-5011	0	0	0	0	0	0	0	0	0	0	0	0	0	0	0	0	0	0	0	0	0	0	0	0	0	0	0	0	0	0	0	0	0	0	0	0	0	0	0	0	0	0	0	0	0	0	0	0	0
hsa-mir-502	10	34	8	58	62	36	34	52	22	5	28	32	38	28	75	41	29	10	58	6	28	144	65	42	6	88	75	39	37	21	28	35	13	24	41	20	21	0	8	15	45	37	45	28	49	7	4	3	26
hsa-mir-503	0	1	0	0	0	2	0	0	0	6	0	0	0	7	3	4	2	0	3	0	7	20	8	6	0	10	23	2	0	3	0	2	6	2	1	0	0	0	3	1	2	0	5	9	2	2	2	1	6
hsa-mir-504	3	8	2	0	5	2	0	0	0	0	0	3	2	2	4	0	0	0	0	0	0	4	4	3	2	5	12	14	7	17	22	2	2	4	6	10	5	0	6	5	2	2	3	2	1	0	0	1	8
hsa-mir-5047	0	0	0	0	1	0	0	0	0	0	0	0	0	0	0	1	0	0	1	0	0	0	0	0	0	0	0	0	0	4	0	10	0	2	0	0	0	0	5	0	0	0	0	0	0	0	0	0	0
hsa-mir-505	6	21	11	20	6	27	24	14	6	14	9	7	19	36	30	47	12	3	22	1	12	97	60	100	6	132	142	26	2	5	18	2	28	12	29	38	18	0	17	12	48	24	15	33	16	1	6	0	14
hsa-mir-506	0	0	0	1	7	0	0	0	0	0	0	0	0	0	0	0	0	0	0	0	0	0	0	0	0	0	1	0	0	0	0	6	0	4	0	2	0	0	0	0	0	4	0	2	0	0	0	0	0
hsa-mir-507	0	0	0	0	0	0	0	0	0	0	0	0	0	0	1	0	0	0	0	0	0	0	0	0	0	0	0	0	0	0	0	0	0	0	0	0	0	0	0	0	0	0	0	0	0	0	0	0	0
hsa-mir-508	5	3	3	118	79	0	0	0	0	0	0	2	0	0	2	1	0	1	0	1	0	2	0	3	0	0	0	6	32	11	14	8	3	22	21	20	2	0	2	4	16	124	9	44	29	0	0	0	2
hsa-mir-5087	0	0	0	0	0	0	0	0	0	0	0	0	0	0	0	0	0	0	0	0	0	0	0	0	0	0	0	0	0	0	0	0	0	0	0	0	0	0	0	0	0	0	0	0	0	0	0	0	2
hsa-mir-5088	0	0	0	0	0	0	0	0	0	0	0	0	0	0	0	0	0	0	0	0	0	0	0	0	0	0	0	0	0	0	0	0	0	0	0	0	0	0	0	0	0	0	0	0	0	0	0	0	0
hsa-mir-5089	1	1	3	3	7	0	1	2	0	0	1	1	3	1	12	5	0	0	0	0	0	4	0	3	0	2	0	2	10	3	6	2	2	8	2	4	0	0	2	0	0	4	1	1	3	1	0	0	1
hsa-mir-509-1	8	6	10	100	57	1	1	2	0	0	1	0	1	1	4	1	0	0	0	4	0	4	0	5	0	1	3	9	49	18	31	30	5	11	26	12	11	0	10	7	27	207	20	63	44	1	2	0	3
hsa-mir-509-2	19	10	8	95	62	1	2	0	0	1	0	0	1	0	3	0	2	0	2	3	1	2	3	5	0	1	3	12	46	18	41	31	4	15	26	11	5	0	7	5	16	230	14	68	45	0	2	1	3
hsa-mir-509-3	18	14	17	148	68	0	0	4	1	1	2	0	1	0	5	0	2	0	0	3	0	6	1	4	0	3	3	17	75	16	28	63	18	20	42	24	14	0	9	11	29	281	19	67	41	1	2	5	9
hsa-mir-5090	0	0	0	0	0	0	0	0	0	0	0	0	0	0	0	0	0	0	0	0	0	0	0	0	0	4	0	0	0	0	0	0	0	2	0	0	0	0	3	0	0	0	0	3	0	0	0	0	0
hsa-mir-5091	0	0	0	0	0	0	0	1	0	0	0	0	0	0	0	0	0	0	0	1	0	0	0	0	0	0	0	0	0	0	0	0	0	0	0	0	0	0	0	0	0	0	0	0	3	0	0	0	0
hsa-mir-5092	0	0	5	0	2	0	0	0	0	0	0	0	0	0	0	1	0	0	0	0	0	0	0	0	0	0	0	0	0	0	0	2	0	0	0	0	0	0	0	0	2	4	0	0	0	0	0	0	0
hsa-mir-5093	0	0	0	0	0	0	0	0	0	0	0	0	0	0	0	0	0	0	0	0	0	0	0	0	0	0	0	0	0	0	0	0	0	0	0	0	0	0	0	0	2	0	0	0	0	0	0	0	0
hsa-mir-5094	3	0	0	0	0	0	0	0	0	0	0	0	0	0	0	0	0	0	0	0	0	0	0	0	0	0	0	0	0	0	0	0	0	0	0	0	0	0	0	0	2	0	0	0	0	0	0	0	0
hsa-mir-5095	0	0	0	0	0	0	0	0	0	0	0	0	0	0	0	0	0	0	1	0	0	0	0	0	0	0	0	0	0	0	0	0	0	0	0	0	0	0	0	0	0	0	0	0	0	0	0	0	0
hsa-mir-5096	0	0	0	0	0	0	0	0	0	0	0	0	0	0	0	0	0	0	0	0	0	0	0	0	0	0	0	0	0	0	0	0	0	0	0	0	0	0	0	0	0	0	0	0	0	0	0	0	0
hsa-mir-510	0	0	0	0	0	0	0	0	0	0	0	0	0	0	0	0	0	0	0	0	0	0	0	0	0	0	0	0	0	0	0	0	0	0	1	0	0	0	0	0	0	4	0	0	4	0	0	0	0
hsa-mir-5100	1	4	0	5	0	0	0	1	0	2	0	1	1	2	1	0	0	0	0	1	0	3	0	0	3	0	0	0	1	0	0	0	0	0	0	0	0	0	1	1	1	2	0	4	2	1	0	0	0
hsa-mir-511	0	0	0	0	0	0	0	0	0	0	0	0	1	0	0	0	0	0	0	0	0	0	0	0	0	1	0	0	0	0	0	0	0	0	0	0	0	0	2	1	0	0	0	0	0	0	0	0	1
hsa-mir-512-1	0	0	0	0	0	0	0	0	0	0	0	0	0	0	0	0	0	0	0	0	0	0	0	0	0	0	0	0	0	0	0	0	0	0	0	0	1	0	1	0	0	0	0	0	0	0	0	0	0
hsa-mir-512-2	0	0	0	0	0	0	0	0	0	0	0	0	0	0	0	0	0	1	1	0	0	0	0	0	0	0	1	0	0	0	0	0	0	0	0	1	1	0	0	0	0	0	0	0	0	0	0	0	0
hsa-mir-513a-1	0	0	0	0	3	0	0	0	0	0	0	0	0	0	0	0	0	0	0	0	0	0	0	0	0	0	0	0	2	0	0	0	0	0	0	0	0	0	0	0	3	9	1	1	0	0	0	0	0
hsa-mir-513a-2	0	0	0	2	1	0	0	0	0	0	0	0	0	0	0	0	0	0	0	0	0	0	0	0	0	0	0	0	2	0	0	0	0	0	0	0	0	0	0	0	3	11	0	3	2	1	0	0	0
hsa-mir-513b	0	0	0	7	4	0	0	0	0	0	0	0	0	1	0	0	0	0	0	0	0	4	0	0	0	0	0	0	0	0	2	0	0	0	2	0	0	0	0	0	0	10	2	1	0	0	0	0	0
hsa-mir-513c	3	5	7	60	38	2	0	0	0	1	0	0	0	0	0	1	0	0	0	3	0	0	4	1	0	3	2	8	14	6	16	18	0	0	28	18	5	0	7	5	28	207	8	43	23	1	0	1	7
hsa-mir-514a-1	0	0	0	10	7	2	1	0	0	0	0	0	0	2	0	0	0	0	0	0	0	4	3	2	0	2	0	1	1	1	2	3	3	4	6	1	2	0	0	2	8	25	2	0	4	1	1	0	1
hsa-mir-514a-2	0	0	1	7	5	0	0	0	0	0	1	0	0	0	1	0	0	0	0	0	0	4	0	0	0	0	0	1	0	0	2	0	1	6	1	0	2	0	0	0	3	22	4	2	3	1	0	0	1
hsa-mir-514a-3	0	1	0	7	2	0	2	0	0	0	0	0	0	0	1	0	0	0	0	0	0	4	0	1	0	1	0	0	3	0	0	3	1	6	8	3	0	0	1	0	1	18	3	0	4	0	0	0	2
hsa-mir-514b	0	0	0	0	0	0	0	0	0	0	0	0	0	0	0	0	0	0	0	0	0	0	0	0	0	0	1	0	0	0	4	0	0	2	1	2	0	0	1	0	0	6	0	0	0	0	0	0	0
hsa-mir-515-1	0	0	0	0	1	0	0	0	0	0	0	0	0	0	0	0	0	0	0	0	0	0	0	0	0	0	0	0	0	0	0	0	0	0	0	2	0	0	0	0	0	0	0	0	0	0	0	0	1
hsa-mir-515-2	0	0	0	0	0	0	0	0	0	0	0	0	0	0	0	0	0	0	0	0	0	0	0	0	0	0	0	0	0	0	0	0	0	0	0	0	0	0	0	0	0	0	0	0	0	0	0	0	0
hsa-mir-516a-1	0	0	0	0	0	0	0	0	0	0	0	0	0	0	0	0	0	0	0	0	0	0	0	0	0	0	0	0	0	0	0	0	0	0	0	0	0	0	0	0	0	0	0	0	0	0	0	0	0
hsa-mir-516a-2	0	0	0	0	0	0	0	0	0	0	0	0	0	0	0	0	0	0	0	0	0	0	0	0	0	0	0	0	0	0	0	0	0	0	0	0	0	0	0	0	0	0	0	0	0	0	0	0	0
hsa-mir-516b-1	0	0	0	0	0	0	0	0	0	0	0	0	0	0	0	0	0	0	0	0	0	0	0	0	0	0	0	0	0	0	0	0	0	0	0	0	0	0	0	0	0	0	0	0	0	0	0	0	0
hsa-mir-516b-2	0	0	0	0	0	0	0	0	0	0	0	0	0	0	0	0	0	0	0	0	0	0	0	0	0	0	0	0	0	0	0	0	0	0	0	0	0	0	0	0	0	0	0	0	0	0	0	0	0
hsa-mir-517a	0	0	0	0	0	0	0	0	0	0	0	0	0	0	0	0	0	0	0	0	0	0	0	0	0	0	0	0	0	0	0	0	0	0	0	0	0	0	0	0	0	0	0	0	0	0	0	0	0
hsa-mir-517b	0	0	0	0	0	0	0	0	0	0	0	0	1	0	0	0	0	0	0	0	0	0	0	0	0	0	0	0	0	0	0	0	0	0	0	0	0	0	0	0	0	0	0	0	0	0	0	0	0
hsa-mir-517c	0	0	0	0	0	0	0	0	0	0	1	0	0	0	0	0	0	0	0	0	0	0	0	1	0	0	0	0	0	0	0	0	0	0	0	0	0	0	0	0	0	0	0	0	0	0	0	0	0
hsa-mir-5186	0	0	0	0	0	0	0	0	1	0	0	0	0	0	0	0	0	0	0	0	0	0	0	0	0	0	0	0	0	0	0	0	0	0	0	0	0	0	0	0	0	0	0	0	0	0	0	0	0
hsa-mir-5187	26	33	8	13	4	6	22	12	0	2	6	2	10	4	8	3	2	3	8	2	1	18	15	15	0	19	5	10	22	3	14	14	2	2	4	6	0	0	0	1	12	2	4	4	8	1	0	0	1
hsa-mir-5188	6	64	5	21	79	4	1	23	0	1	2	3	2	5	120	4	9	1	5	1	5	4	13	6	1	1	4	0	0	1	0	0	1	0	4	0	1	0	2	0	9	13	21	4	74	0	0	0	0
hsa-mir-5189	0	0	0	0	0	0	0	0	0	0	0	0	0	0	0	0	0	0	0	0	0	0	0	0	0	0	0	0	0	0	0	0	0	0	0	0	0	0	1	0	0	0	0	0	0	0	0	0	0
hsa-mir-518a-1	0	0	0	0	0	0	0	0	0	0	0	0	0	0	0	0	0	0	0	0	1	0	0	0	0	0	0	0	0	0	0	0	0	0	0	0	0	0	0	0	0	0	0	0	0	0	0	0	0
hsa-mir-518a-2	0	0	0	0	0	0	0	0	0	0	0	0	0	0	0	0	0	0	0	1	0	0	0	0	0	0	0	0	0	0	0	0	0	0	0	0	0	0	0	0	0	0	0	0	0	0	0	0	0
hsa-mir-518b	0	0	0	0	0	0	0	0	0	0	0	0	0	0	0	0	0	0	0	0	0	0	0	0	0	0	0	0	0	0	0	0	0	0	0	0	0	0	0	0	0	0	0	0	0	0	0	0	0
hsa-mir-518c	0	0	0	0	0	0	0	0	0	0	0	0	0	0	0	0	0	0	0	0	0	0	0	0	0	0	0	0	0	0	0	0	0	0	0	0	0	0	0	0	0	0	0	0	0	0	0	0	0
hsa-mir-518d	0	0	0	0	0	0	0	0	0	0	0	0	0	0	0	0	0	0	0	0	0	0	0	0	0	0	0	0	0	0	0	0	0	0	0	0	0	0	0	0	0	0	0	0	0	0	0	0	0
hsa-mir-518e	0	0	0	0	0	0	0	0	0	0	0	0	0	0	0	0	0	0	0	0	0	0	0	0	0	0	0	0	0	0	0	0	0	0	0	0	0	0	0	0	0	0	0	0	0	0	0	0	0
hsa-mir-518f	0	0	0	0	0	0	0	0	0	0	0	2	0	0	0	0	0	0	0	0	0	0	0	0	0	0	0	0	0	0	0	0	0	0	0	0	0	0	0	0	0	0	0	0	0	0	0	0	0
hsa-mir-5190	0	0	0	0	0	0	0	0	0	0	0	0	0	0	0	0	0	0	0	0	0	0	0	0	0	0	0	0	0	0	0	0	0	0	0	0	0	0	0	0	0	0	0	0	0	0	0	0	0
hsa-mir-5191	0	0	0	0	0	0	0	0	0	0	0	0	0	0	0	0	0	0	0	0	0	0	0	0	0	0	0	0	0	0	0	0	0	0	0	0	0	0	0	0	0	0	0	0	0	0	0	0	0
hsa-mir-5192	0	0	0	0	0	0	0	0	0	0	0	0	0	0	0	0	0	0	0	0	0	0	0	0	0	0	0	0	0	0	0	0	0	0	0	0	0	0	0	0	0	0	0	0	0	0	0	0	0
hsa-mir-5193	0	0	0	0	0	2	0	2	0	0	0	0	0	0	0	0	0	0	0	0	0	0	0	0	0	0	0	0	0	1	0	0	0	0	0	0	0	0	0	0	0	0	1	0	1	0	0	0	0
hsa-mir-5194	0	0	0	0	0	0	0	0	0	0	0	0	0	0	0	0	0	0	0	0	0	0	0	0	0	0	0	0	0	0	0	0	0	0	0	0	0	0	8	0	0	0	0	0	0	0	0	0	0
hsa-mir-5195	0	0	0	0	0	0	0	0	0	0	0	0	0	0	0	0	0	0	0	0	0	0	0	0	0	0	0	0	0	0	0	0	0	0	0	0	0	0	0	0	0	0	0	0	0	0	0	0	0
hsa-mir-5196	0	0	0	0	0	0	0	0	0	0	0	0	0	0	0	0	0	0	0	0	0	0	0	0	0	0	0	0	0	0	0	0	0	0	0	0	0	0	0	0	0	0	0	0	0	0	0	0	0
hsa-mir-5197	0	0	0	0	0	0	0	0	0	0	0	0	0	0	0	0	0	0	0	0	0	0	0	0	0	0	0	0	0	0	0	0	0	0	0	0	0	0	0	0	0	0	0	0	0	0	0	0	0
hsa-mir-519a-1	0	0	0	0	0	0	0	0	0	0	0	0	0	0	0	0	0	0	0	0	0	0	0	0	0	0	0	0	0	0	0	0	0	0	0	0	0	0	0	0	0	0	0	0	0	0	0	0	1
hsa-mir-519a-2	0	0	0	0	0	0	0	0	0	0	0	0	0	0	0	0	0	0	0	0	0	0	0	0	0	0	0	0	0	0	0	0	0	0	0	0	0	0	0	0	0	0	0	0	0	0	0	0	0
hsa-mir-519b	0	0	0	0	0	0	0	0	0	0	0	0	0	0	0	0	0	0	0	0	0	0	0	0	0	0	0	0	0	0	0	0	0	0	0	0	0	0	0	0	0	0	0	0	0	0	0	0	0
hsa-mir-519c	0	0	0	0	0	0	0	0	0	0	0	0	0	0	0	0	0	0	0	0	0	0	0	0	0	0	0	0	0	0	0	0	0	0	0	0	0	0	0	0	0	0	0	0	0	0	0	0	0
hsa-mir-519d	0	0	0	0	0	0	0	0	0	0	0	0	0	0	0	0	0	0	0	0	0	0	0	0	0	0	0	0	0	0	0	0	0	0	0	0	0	0	0	0	0	0	0	0	0	0	0	0	0
hsa-mir-519e	0	0	0	0	0	0	0	0	0	0	0	0	0	0	0	0	0	0	0	0	0	0	0	0	0	0	0	0	0	0	0	0	0	0	0	0	0	0	0	0	0	0	0	0	0	0	0	0	0
hsa-mir-520a	0	0	0	0	0	0	0	0	0	0	0	0	0	0	0	0	0	0	0	0	0	0	0	0	0	0	0	0	0	0	0	0	0	0	0	0	0	0	0	0	4	0	0	0	0	0	0	0	0
hsa-mir-520b	0	0	0	0	0	0	0	0	0	0	0	0	0	0	0	0	0	0	0	0	0	0	0	0	0	0	0	0	0	0	0	0	0	0	0	0	0	0	0	0	0	0	0	0	0	0	0	0	0
hsa-mir-520c	0	0	0	0	0	0	0	0	0	0	0	0	0	0	0	0	0	0	0	0	0	0	0	0	0	0	0	0	0	0	0	0	0	0	0	0	0	0	0	0	0	0	0	0	0	0	0	0	0
hsa-mir-520d	0	0	0	0	0	0	0	0	0	0	0	0	0	0	0	1	0	0	0	0	0	0	0	0	0	0	0	0	0	0	0	0	0	0	0	0	0	0	0	0	0	0	0	0	0	0	0	0	0
hsa-mir-520e	0	0	0	0	0	0	0	0	0	0	0	0	0	0	0	0	0	0	0	0	0	0	0	0	0	0	0	0	0	0	0	0	0	0	0	0	0	0	0	0	0	0	0	0	0	0	0	0	0
hsa-mir-520f	0	0	0	0	0	0	0	0	0	0	0	0	0	0	0	0	0	0	0	0	0	0	0	0	0	0	0	0	0	0	0	0	0	2	0	0	0	0	0	0	0	0	0	0	0	0	0	0	0
hsa-mir-520g	0	0	0	0	0	0	0	0	0	0	0	0	0	0	0	0	0	0	0	0	0	0	0	0	0	0	0	0	0	0	0	0	0	1	0	0	0	0	0	0	0	0	0	0	0	0	0	0	0
hsa-mir-520h	0	0	0	0	0	0	0	0	0	0	0	0	0	0	0	0	0	0	0	0	0	2	0	0	0	0	0	0	0	0	0	0	0	0	0	0	0	0	0	0	0	0	0	0	0	0	0	0	0
hsa-mir-521-1	0	0	0	0	0	0	0	0	0	0	0	0	0	0	0	0	0	0	0	0	0	0	0	0	0	0	0	0	0	0	0	0	0	0	0	0	0	0	0	0	0	0	0	0	0	0	0	0	0
hsa-mir-521-2	0	0	0	0	0	0	0	0	0	0	0	0	0	0	0	0	0	0	0	0	0	0	0	0	0	0	0	0	0	0	0	0	0	0	0	0	0	0	0	0	0	0	0	0	0	0	0	0	0
hsa-mir-522	0	0	0	0	0	0	0	0	0	0	0	0	0	0	0	0	0	0	0	0	0	0	0	0	0	0	0	0	0	0	0	0	0	0	0	0	0	0	0	0	0	0	0	0	0	0	0	0	0
hsa-mir-523	0	0	0	0	0	0	0	0	0	0	0	0	0	0	0	0	0	0	0	0	2	0	0	0	0	0	0	0	0	0	0	0	0	0	0	0	0	0	0	0	0	0	0	0	0	0	0	0	0
hsa-mir-524	0	0	0	0	0	0	0	0	0	0	0	0	0	0	0	0	0	0	0	0	0	0	0	0	0	0	0	0	0	0	0	0	0	0	0	0	0	0	0	0	2	0	0	0	0	0	0	0	0
hsa-mir-525	0	0	0	0	2	0	0	1	0	0	0	0	0	0	2	0	0	0	0	0	0	0	0	0	0	0	0	0	0	0	0	0	0	0	0	0	0	0	0	0	0	0	0	0	0	0	0	0	0
hsa-mir-526a-1	0	0	1	0	0	0	0	0	0	0	0	0	0	0	0	0	0	0	0	0	0	0	0	0	0	0	0	0	0	0	0	0	0	0	0	0	0	0	0	0	0	0	0	0	0	0	0	0	0
hsa-mir-526a-2	0	0	0	0	0	0	0	0	0	0	0	0	0	0	0	0	0	0	0	0	0	0	0	0	0	0	0	0	0	0	0	0	0	0	0	0	0	0	0	0	0	0	0	0	0	0	0	0	0
hsa-mir-526b	0	0	0	0	0	0	0	0	0	0	0	0	0	0	0	0	0	0	0	0	0	0	0	0	0	0	0	0	0	0	0	0	0	0	0	0	0	0	0	0	0	0	0	0	0	0	0	0	1
hsa-mir-527	0	0	0	0	0	0	0	0	0	0	0	0	0	0	0	0	0	0	0	0	0	0	0	0	0	0	0	0	0	0	0	0	0	0	0	0	0	0	0	0	0	0	0	0	0	0	0	0	0
hsa-mir-532	681	628	725	1925	481	552	459	616	232	405	330	578	912	1625	913	2933	597	260	1252	451	2151	3576	2764	1996	54	3180	2687	306	562	293	356	642	401	769	1251	522	793	0	246	180	1090	709	1041	413	713	180	668	176	1228
hsa-mir-539	0	0	0	0	0	0	0	0	0	0	0	0	0	0	0	0	0	0	0	0	0	0	0	0	0	0	0	0	0	0	0	0	0	0	0	0	0	0	0	0	0	0	0	3	0	1	0	2	13
hsa-mir-541	0	0	0	0	0	0	0	0	0	0	0	0	0	0	0	0	0	0	0	0	0	0	0	0	0	0	0	0	0	0	0	0	0	0	0	0	0	0	0	0	0	0	0	0	0	0	0	0	0
hsa-mir-542	0	0	11	0	1	4	2	12	0	1	0	1	5	5	70	4	13	7	24	2	4	32	77	189	2	141	276	24	2	13	23	2	22	2	16	26	15	0	30	11	20	0	1	0	4	3	4	0	7
hsa-mir-543	0	0	0	0	0	0	0	0	0	0	0	0	0	0	0	0	0	0	0	0	1	1	2	0	0	0	0	0	0	0	0	0	0	0	2	0	0	0	0	4	0	4	0	0	0	2	0	1	15
hsa-mir-544a	0	0	0	0	0	0	0	0	0	0	0	0	0	0	0	0	0	0	0	0	0	0	0	0	0	0	0	0	0	0	0	0	0	0	0	0	0	0	0	0	0	0	0	0	0	0	0	0	0
hsa-mir-544b	1	0	1	0	0	0	0	0	0	0	0	0	0	0	0	0	0	0	0	0	0	0	0	1	0	1	2	0	0	0	0	0	0	1	0	0	0	0	0	0	0	0	0	0	0	4	0	0	0
hsa-mir-545	0	0	0	0	0	0	0	0	0	0	0	1	0	0	1	1	0	0	0	0	0	0	0	0	0	0	1	0	0	0	0	0	0	0	2	0	0	0	1	0	2	0	0	0	0	0	0	0	0
hsa-mir-548a-1	0	0	0	0	0	0	0	0	0	0	0	0	2	0	0	0	0	0	1	0	0	2	0	2	0	0	0	1	1	0	0	0	0	0	0	1	0	0	0	0	0	0	0	0	0	0	0	0	0
hsa-mir-548a-2	0	0	0	0	0	0	0	0	0	0	0	0	0	0	0	0	1	0	0	0	0	1	0	0	0	0	0	0	0	0	0	0	0	0	2	2	0	0	0	0	0	0	0	0	0	0	0	0	0
hsa-mir-548a-3	0	0	0	0	0	0	0	0	0	0	0	0	2	0	0	0	0	0	0	0	0	1	0	1	0	1	0	0	0	0	0	0	0	0	0	0	0	0	0	0	0	0	0	0	1	0	0	0	0
hsa-mir-548aa-1	0	0	0	0	0	0	0	0	0	0	0	0	0	0	0	0	0	0	0	0	0	0	0	0	0	0	0	0	0	0	0	0	0	0	0	0	0	0	0	0	0	0	0	0	0	0	0	0	0
hsa-mir-548aa-2	0	0	0	0	0	0	0	0	0	0	0	0	0	0	0	0	0	0	0	0	0	0	0	0	0	0	0	0	0	0	0	0	0	0	0	0	0	0	0	0	0	0	0	0	0	0	0	0	0
hsa-mir-548ab	0	0	0	0	0	0	0	2	0	0	0	0	0	0	1	0	0	0	4	6	0	1	3	1	0	0	0	2	1	0	0	8	0	0	1	0	0	0	0	0	2	1	2	0	1	0	0	0	0
hsa-mir-548ac	0	1	0	0	0	0	0	0	0	0	0	0	0	0	1	0	0	0	0	0	0	0	0	0	0	0	0	0	0	0	0	0	0	0	1	0	0	0	0	0	0	0	3	0	0	0	0	0	0
hsa-mir-548ad	0	0	0	0	0	0	0	0	0	0	0	2	0	0	0	0	0	0	0	0	0	0	0	0	0	1	0	0	0	0	0	0	0	0	0	0	0	0	0	0	1	0	0	0	0	0	0	0	0
hsa-mir-548ae-1	0	0	0	0	0	0	0	0	0	0	0	0	0	0	0	0	0	0	0	0	0	0	0	0	0	0	0	0	0	0	0	0	0	0	0	0	0	0	0	0	0	0	0	0	0	0	0	0	0
hsa-mir-548ae-2	0	0	0	0	0	0	0	0	0	0	0	0	0	0	0	0	0	0	1	0	0	0	0	0	0	0	0	0	0	0	0	0	0	0	1	0	0	0	0	0	0	0	0	0	0	0	0	0	0
hsa-mir-548ag-1	0	0	0	0	0	0	0	0	0	0	0	0	0	0	0	0	0	0	0	0	0	0	0	1	0	1	0	0	0	0	0	0	0	0	0	0	0	0	0	0	0	0	0	0	0	0	0	0	0
hsa-mir-548ag-2	0	0	0	0	0	0	0	0	0	0	0	0	0	0	0	0	0	0	1	0	0	4	0	5	0	0	6	0	0	0	0	0	0	0	0	0	0	0	0	0	2	0	0	0	0	0	0	0	0
hsa-mir-548ah	0	0	0	0	0	0	0	0	0	0	0	0	0	0	0	0	0	0	0	0	0	0	0	0	0	0	0	0	0	0	0	0	0	0	0	0	0	0	0	0	0	0	0	0	0	0	0	0	0
hsa-mir-548ai	0	0	0	0	0	0	0	0	0	0	0	0	0	0	1	0	0	0	0	0	0	2	0	0	0	0	1	0	0	0	0	0	0	0	0	0	0	0	0	0	0	0	0	0	1	0	0	0	0
hsa-mir-548aj-1	0	0	0	0	0	0	0	0	0	0	0	0	0	0	0	0	0	0	0	0	0	0	0	0	0	0	0	0	0	0	0	0	0	0	0	0	0	0	0	0	0	0	0	0	0	0	0	0	0
hsa-mir-548aj-2	0	0	0	0	0	0	0	0	0	0	0	0	0	0	0	0	0	0	0	0	0	0	0	0	0	0	0	0	0	0	0	0	0	0	0	0	0	0	0	0	0	0	0	0	0	0	0	0	0
hsa-mir-548ak	0	0	0	0	0	0	0	0	0	0	0	0	0	0	0	0	0	0	0	0	0	1	0	0	0	0	0	0	0	0	0	0	1	0	0	0	0	0	0	0	0	0	0	0	1	0	0	0	0
hsa-mir-548al	1	7	4	0	0	0	0	0	0	0	0	0	0	0	0	8	1	0	3	0	0	2	0	0	2	2	2	0	0	0	0	0	0	0	1	0	3	0	0	0	0	0	0	1	0	0	0	0	5
hsa-mir-548am	0	0	0	0	0	0	0	0	0	0	0	0	0	0	0	0	0	0	0	0	0	0	0	0	0	0	1	0	0	0	0	0	0	0	0	0	0	0	0	0	0	0	0	0	0	0	0	0	0
hsa-mir-548an	0	0	0	0	0	0	0	0	0	0	0	0	0	0	0	0	0	0	0	0	0	0	0	0	0	0	0	0	0	0	0	0	0	0	0	0	0	0	0	0	0	0	0	0	0	0	0	0	0
hsa-mir-548ao	0	0	0	0	0	0	0	2	0	0	0	0	0	0	0	0	0	0	0	2	0	4	0	0	0	0	0	0	0	0	0	0	0	0	0	0	0	0	0	0	0	0	0	0	0	0	0	0	0
hsa-mir-548ap	0	0	0	0	0	0	0	0	0	0	0	0	0	0	0	0	0	0	0	0	0	0	0	0	0	0	0	0	0	0	0	0	0	0	0	0	0	0	0	0	0	0	0	0	0	0	0	0	0
hsa-mir-548aq	0	0	0	0	0	0	0	0	0	0	0	0	0	0	0	0	0	0	0	0	0	0	0	1	0	0	0	0	0	0	4	0	0	0	2	0	0	0	0	0	0	0	0	0	0	0	0	0	0
hsa-mir-548ar	0	0	0	0	0	0	0	0	0	0	0	0	0	0	0	0	0	0	0	0	0	0	0	0	0	2	0	0	0	0	0	0	0	0	0	0	1	0	0	0	0	0	0	0	0	0	0	0	0
hsa-mir-548as	0	0	0	0	0	0	0	0	0	0	0	0	0	0	0	1	0	0	0	0	0	0	0	0	0	0	0	0	0	0	0	0	0	0	0	0	0	0	0	0	0	0	0	0	0	0	0	0	0
hsa-mir-548at	0	0	0	2	0	0	0	2	1	1	0	1	0	2	5	1	1	1	6	0	1	10	4	7	2	9	11	0	2	2	0	6	0	2	2	8	2	0	2	1	0	2	0	0	0	1	0	0	2
hsa-mir-548au	0	0	0	0	1	0	0	0	0	0	0	0	0	0	0	0	0	0	0	0	0	0	1	2	0	0	3	0	0	0	0	0	0	0	0	0	0	0	0	1	0	0	0	0	0	0	0	0	0
hsa-mir-548av	0	0	0	0	0	0	0	0	0	0	0	0	0	0	1	0	0	0	0	0	0	1	1	2	0	0	1	0	0	0	0	0	0	0	0	0	0	0	0	0	0	0	0	0	0	0	0	0	0
hsa-mir-548aw	2	0	2	5	0	2	0	2	0	2	0	1	0	1	0	5	1	1	1	1	5	7	5	5	0	3	7	0	0	1	2	0	0	0	2	0	0	0	6	1	4	4	0	0	3	0	0	0	4
hsa-mir-548ax	0	0	0	0	0	0	0	0	0	0	0	0	0	0	0	0	0	0	0	0	0	0	0	0	0	0	2	0	0	0	1	0	0	0	1	2	2	0	0	2	2	2	0	0	0	0	0	0	0
hsa-mir-548ay	0	0	0	0	0	0	0	0	0	0	0	0	0	0	0	0	0	0	0	0	0	0	0	2	0	2	1	0	0	0	0	0	0	0	0	0	1	0	0	0	0	0	0	0	0	0	0	0	1
hsa-mir-548az	0	2	0	0	0	0	0	1	0	0	0	0	0	0	0	0	1	0	0	0	0	0	0	2	0	2	1	0	5	1	1	2	0	0	2	2	0	0	0	3	0	5	4	2	1	0	0	0	0
hsa-mir-548b	0	0	0	0	0	0	0	0	0	0	0	0	0	0	0	1	0	0	0	0	2	0	0	2	0	1	0	0	0	0	0	0	0	0	0	0	1	0	0	0	0	0	0	0	0	0	0	0	0
hsa-mir-548ba	0	0	0	0	0	0	0	0	0	0	0	0	0	0	0	0	0	0	0	0	0	0	0	0	0	0	0	0	0	0	0	0	0	0	0	0	0	0	0	0	0	0	0	0	0	0	0	0	0
hsa-mir-548c	0	0	0	0	0	0	0	0	0	0	1	0	0	0	0	0	1	0	0	0	0	0	0	0	0	0	0	0	0	0	0	0	0	1	0	0	0	0	2	0	2	0	0	0	0	0	0	0	0
hsa-mir-548d-1	0	0	0	0	0	0	0	0	0	0	0	0	0	0	3	1	0	1	0	0	0	0	1	1	0	1	0	0	0	0	2	0	0	2	0	0	0	0	0	0	2	0	0	0	0	0	0	0	0
hsa-mir-548d-2	0	0	0	0	0	0	0	0	0	0	0	0	0	0	2	1	1	0	0	0	0	0	1	2	0	0	4	0	0	0	2	2	0	0	0	0	0	0	0	0	0	0	0	0	0	1	0	0	0
hsa-mir-548e	4	2	6	8	13	16	12	26	8	1	10	9	10	16	43	19	11	6	32	3	17	49	26	56	6	69	114	23	25	7	4	8	21	10	16	17	10	0	15	9	39	26	15	4	18	0	10	1	6
hsa-mir-548f-1	0	0	0	0	0	0	0	0	0	0	0	0	0	0	2	0	0	0	0	0	0	0	0	0	0	0	0	0	0	0	0	0	0	0	0	0	0	0	0	0	0	0	0	0	0	0	0	0	0
hsa-mir-548f-2	0	0	0	1	0	0	0	0	0	0	0	0	0	0	0	0	0	0	0	0	0	0	0	0	0	0	0	0	0	0	0	0	0	0	0	0	0	0	0	0	1	0	0	0	0	0	0	0	0
hsa-mir-548f-3	0	3	0	0	0	0	0	0	0	0	0	0	0	0	0	0	0	0	1	0	0	0	0	1	0	0	1	0	0	0	0	0	0	0	0	0	0	0	0	0	0	0	0	0	0	0	0	0	0
hsa-mir-548f-4	0	0	0	0	0	0	0	1	0	0	0	0	0	0	0	0	0	0	0	0	0	0	0	0	0	0	1	0	0	0	0	0	0	0	0	0	0	0	0	0	0	0	0	0	0	0	0	0	0
hsa-mir-548f-5	0	0	0	0	0	0	0	0	0	0	0	0	0	0	0	0	0	0	0	0	0	0	0	0	0	0	0	0	0	0	0	0	0	0	0	0	0	0	0	0	0	0	0	0	0	0	0	0	0
hsa-mir-548g	0	0	0	0	0	0	0	0	0	0	0	0	0	0	0	0	0	0	0	0	0	0	0	0	0	0	0	0	0	0	0	0	0	0	0	0	0	0	0	0	0	0	0	0	0	0	0	0	0
hsa-mir-548h-1	0	0	0	0	0	0	0	0	0	0	0	0	0	0	0	0	0	0	0	0	0	0	0	0	0	0	0	0	0	0	0	2	0	0	0	0	0	0	0	0	0	0	0	0	0	0	0	0	0
hsa-mir-548h-2	0	1	0	0	0	0	0	0	0	0	0	1	0	0	0	0	0	0	0	0	0	0	0	0	0	0	1	0	0	0	0	0	0	0	0	0	0	0	0	0	0	0	0	1	1	0	0	0	0
hsa-mir-548h-3	0	0	0	0	0	0	0	0	0	0	0	0	0	0	0	0	0	0	0	0	0	0	0	2	0	0	0	0	0	0	0	0	0	0	0	0	0	0	0	0	0	0	0	0	0	0	0	1	0
hsa-mir-548h-4	0	0	0	0	0	0	0	0	0	0	0	0	0	0	0	0	0	0	1	0	0	0	0	0	0	0	1	0	0	0	0	0	0	0	0	0	0	0	0	0	0	1	0	0	0	0	0	0	0
hsa-mir-548h-5	0	0	0	0	0	0	0	0	0	0	0	0	0	0	0	0	0	0	0	0	1	1	0	0	0	0	0	1	0	0	0	0	0	0	0	0	0	0	0	0	0	0	0	0	0	0	0	0	0
hsa-mir-548i-1	0	0	0	1	0	0	0	1	0	0	0	0	0	0	0	0	0	0	1	0	0	0	0	0	0	0	1	0	0	1	2	0	0	0	1	0	0	0	1	0	0	0	0	0	0	0	0	0	0
hsa-mir-548i-2	1	0	0	0	0	0	0	2	0	0	0	0	1	0	1	0	0	0	0	0	0	0	0	0	0	0	0	0	0	1	0	0	0	0	0	0	0	0	0	0	0	0	0	0	0	0	0	0	0
hsa-mir-548i-3	0	0	0	0	0	0	0	0	0	0	0	0	0	0	1	0	0	0	0	0	0	0	0	0	0	0	1	0	0	1	0	0	0	0	0	0	0	0	0	0	0	0	0	0	0	0	0	0	0
hsa-mir-548i-4	0	1	0	1	0	0	0	0	0	0	0	0	0	0	0	0	1	0	0	0	0	0	1	1	0	0	0	0	1	1	0	0	0	0	0	0	0	0	0	1	0	1	0	0	0	0	0	0	0
hsa-mir-548j	7	8	5	35	16	18	37	28	3	3	8	7	5	23	19	38	9	5	39	6	27	28	29	51	0	39	72	6	19	4	10	6	11	18	25	14	7	0	10	4	16	26	13	1	23	1	6	0	4
hsa-mir-548k	13	21	2	10	30	18	52	84	15	2	26	34	37	24	86	65	38	8	80	12	34	58	85	119	2	144	175	60	36	23	25	22	18	22	25	38	14	0	20	6	56	44	29	13	22	4	7	0	11
hsa-mir-548l	7	14	16	14	0	0	1	0	1	1	0	0	2	2	0	1	0	0	0	0	0	15	32	36	2	60	54	8	14	7	2	12	3	2	5	14	2	0	4	4	35	8	5	8	7	1	4	0	4
hsa-mir-548m	0	0	0	0	0	0	0	0	0	0	0	0	0	0	0	0	0	0	0	0	0	0	0	0	0	0	0	0	0	0	0	0	0	0	0	0	0	0	0	0	0	0	0	0	0	0	0	0	0
hsa-mir-548n	0	0	0	0	0	1	0	0	0	0	0	0	0	0	0	3	0	0	1	0	0	0	1	9	0	0	16	0	0	0	0	0	2	0	0	0	0	0	0	0	2	0	0	0	0	0	0	0	0
hsa-mir-548o	0	1	0	1	0	5	0	3	0	4	0	2	5	2	9	11	8	0	15	3	3	11	8	4	0	7	22	1	2	1	3	1	2	0	2	8	5	0	1	2	14	0	2	0	1	1	0	1	1
hsa-mir-548o-2	0	0	0	3	0	9	0	4	0	1	0	1	3	2	7	3	8	0	15	3	7	11	9	5	0	20	23	1	3	1	3	2	1	0	3	9	2	0	2	2	14	2	7	0	3	0	2	0	5
hsa-mir-548p	0	0	0	0	0	0	0	0	0	0	0	0	0	0	0	0	0	0	0	0	0	0	0	0	0	1	1	0	0	0	0	0	0	0	0	0	0	0	0	0	0	0	0	0	0	0	0	0	0
hsa-mir-548q	0	0	0	0	3	0	0	3	0	0	0	0	0	1	4	0	3	2	1	0	0	2	2	3	0	1	5	0	4	0	0	0	2	1	1	0	4	0	0	1	7	5	3	1	0	0	0	0	2
hsa-mir-548s	0	3	3	9	0	2	0	0	1	0	1	0	3	0	0	0	3	0	1	1	0	2	4	1	0	3	0	0	2	0	6	0	0	0	2	0	0	0	2	0	2	2	0	0	3	1	0	0	2
hsa-mir-548t	0	3	0	0	0	0	0	2	0	0	0	0	0	0	0	0	0	0	0	0	1	6	0	5	0	2	12	1	6	0	0	0	0	0	3	0	0	0	0	0	0	2	2	0	2	0	3	0	1
hsa-mir-548u	0	0	0	0	0	0	0	0	0	0	0	0	0	0	0	0	0	0	0	0	0	0	0	0	0	0	0	0	0	0	0	0	0	0	0	0	0	0	0	0	0	0	0	0	0	0	0	0	0
hsa-mir-548v	0	0	0	3	1	0	0	2	0	0	0	0	0	0	2	0	0	0	1	0	3	2	2	1	2	2	0	0	0	0	0	10	0	0	3	0	0	0	0	0	0	4	0	0	2	0	0	0	2
hsa-mir-548w	0	0	0	0	0	0	0	0	0	0	0	0	0	0	0	0	0	0	0	0	0	1	0	0	0	0	1	0	0	0	0	0	1	0	0	5	0	0	0	0	0	0	0	1	0	0	0	0	0
hsa-mir-548x	0	0	0	0	0	0	0	0	0	0	0	0	0	0	0	0	0	0	0	0	0	0	0	0	0	0	0	0	0	0	0	0	0	0	0	0	0	0	0	0	0	0	0	0	0	0	0	0	0
hsa-mir-548x-2	0	0	0	0	0	0	0	0	0	0	0	0	0	0	0	0	0	0	0	0	0	0	0	0	0	0	0	0	0	0	0	0	0	0	0	0	0	0	0	0	0	0	0	0	0	0	0	0	0
hsa-mir-548y	0	0	0	0	0	0	0	0	0	0	0	0	0	0	0	0	0	0	0	0	0	0	0	0	0	1	2	0	0	0	0	0	0	0	0	0	0	0	0	0	0	0	0	0	0	0	0	0	0
hsa-mir-548z	0	0	0	0	0	0	0	0	0	0	0	0	0	0	0	0	0	0	0	0	0	0	0	0	0	0	0	0	0	0	0	0	0	0	0	0	0	0	0	0	0	0	0	0	0	0	0	0	0
hsa-mir-549a	5	3	2	5	0	2	1	0	0	0	0	3	0	2	4	1	2	0	1	1	0	5	1	1	0	12	12	0	6	0	0	0	0	2	3	2	1	0	2	1	6	3	5	4	5	0	5	0	1
hsa-mir-550a-1	0	4	1	2	0	0	0	0	0	4	0	1	0	1	2	2	0	0	3	0	0	0	3	1	0	9	4	1	0	3	1	2	1	0	0	1	0	0	1	0	1	2	2	3	0	0	0	0	1
hsa-mir-550a-2	0	2	0	0	1	0	0	0	2	3	0	2	1	0	2	2	1	0	2	0	0	2	4	3	0	6	4	2	3	1	2	0	4	0	0	1	0	0	2	0	1	1	1	2	4	0	0	0	1
hsa-mir-550a-3	0	0	0	0	0	0	0	0	0	0	0	0	1	0	0	1	0	0	0	0	0	0	0	1	0	1	8	3	1	1	5	0	0	2	2	0	0	0	6	1	0	0	1	0	4	0	0	0	0
hsa-mir-550b-1	0	0	0	0	0	0	0	0	0	0	0	0	0	0	0	0	0	0	0	0	0	0	0	0	0	1	0	0	0	0	0	0	0	0	0	0	0	0	0	0	0	0	0	0	0	0	0	0	0
hsa-mir-550b-2	0	0	0	0	0	0	0	0	0	0	0	0	0	0	0	0	0	0	0	0	0	0	0	0	0	0	0	0	0	0	0	0	0	0	0	0	0	0	0	0	0	0	0	0	0	0	0	0	0
hsa-mir-551a	0	5	0	0	7	0	3	0	2	0	4	1	1	11	8	2	2	0	1	3	8	10	10	16	4	32	32	14	8	0	4	0	3	0	4	0	0	0	0	2	2	0	1	0	1	0	0	0	1
hsa-mir-551b	0	0	0	0	0	0	0	0	0	0	0	0	0	0	0	0	0	0	0	0	0	0	1	2	0	6	1	6	10	3	8	0	1	12	1	6	0	0	0	0	0	2	0	0	3	0	0	1	1
hsa-mir-552	0	0	0	0	0	0	1	2	3	0	1	2	0	0	0	0	1	0	1	0	2	0	0	0	0	0	0	0	2	0	0	0	0	0	2	0	1	0	1	0	8	2	1	0	1	0	0	0	0
hsa-mir-553	0	0	0	0	0	0	0	0	0	0	0	1	0	0	0	0	0	0	0	0	0	0	0	0	0	0	0	0	0	0	0	0	0	0	0	0	0	0	0	0	0	0	0	0	0	0	0	0	0
hsa-mir-554	0	0	0	0	0	0	0	0	0	0	0	0	0	0	0	0	0	0	0	0	0	0	0	0	0	0	0	0	0	0	0	0	0	0	0	0	0	0	2	0	0	4	0	0	0	0	0	0	0
hsa-mir-555	0	0	0	0	0	0	0	0	0	0	0	0	0	0	0	2	0	0	0	0	0	0	0	0	0	1	3	0	0	0	0	0	0	0	0	0	0	0	0	0	0	2	0	0	0	0	0	0	0
hsa-mir-556	0	0	0	3	0	2	0	4	0	1	0	0	0	0	5	1	1	1	3	0	0	0	5	1	0	2	7	0	0	0	6	2	0	0	1	2	1	0	2	3	0	0	1	0	1	1	0	1	0
hsa-mir-557	0	0	0	0	0	0	0	0	0	0	0	0	0	0	0	0	0	0	0	0	0	0	0	0	0	0	0	0	0	0	0	0	0	0	0	0	0	0	0	0	0	0	0	0	0	0	0	0	0
hsa-mir-5571	0	0	0	0	0	0	0	0	0	0	0	0	0	0	0	0	0	0	1	0	0	0	0	0	0	0	0	0	0	0	0	0	0	0	0	0	0	0	0	0	0	0	0	0	0	0	0	0	0
hsa-mir-5572	0	0	0	0	0	0	0	0	0	0	0	0	0	0	0	0	0	0	0	0	0	0	0	0	0	0	0	0	0	0	0	0	0	0	0	0	0	0	0	0	0	0	0	0	0	0	0	0	0
hsa-mir-5579	0	0	0	0	0	0	0	0	0	0	0	0	4	0	4	0	0	0	1	0	1	0	2	1	0	1	0	0	0	0	0	0	0	0	0	0	0	0	0	0	4	0	0	0	2	2	0	0	0
hsa-mir-558	0	0	0	0	0	0	0	0	0	0	0	0	0	0	0	0	0	0	0	0	0	0	0	0	0	0	0	0	0	0	0	0	0	0	0	0	0	0	0	0	0	0	0	0	0	0	0	0	0
hsa-mir-5580	0	0	0	0	0	0	0	0	0	0	0	0	0	0	0	0	0	0	0	0	0	0	0	0	0	0	0	0	0	0	0	0	0	0	0	0	0	0	0	0	0	0	0	0	0	0	0	0	0
hsa-mir-5581	0	3	0	0	2	0	0	2	0	0	2	1	0	0	4	0	0	0	1	1	0	8	0	0	0	0	3	2	0	0	0	0	0	0	0	0	0	0	0	0	2	0	1	0	2	0	0	0	1
hsa-mir-5582	0	2	0	0	1	0	0	0	0	0	0	0	0	0	0	1	0	0	0	0	0	0	0	0	0	1	0	2	0	0	0	0	0	0	0	0	0	0	0	1	0	0	0	0	0	0	0	0	0
hsa-mir-5583-1	1	2	0	6	2	0	1	1	0	0	0	0	0	1	1	0	0	0	4	1	0	0	4	3	0	6	5	1	1	0	0	3	0	2	0	1	3	0	0	0	2	1	1	2	0	0	0	1	0
hsa-mir-5583-2	2	0	0	0	3	0	1	1	1	0	0	2	0	2	1	1	0	0	5	1	3	2	1	2	0	3	4	1	0	0	0	1	0	4	1	1	0	0	1	0	0	1	0	3	1	0	0	0	0
hsa-mir-5584	0	0	0	0	0	2	0	0	0	0	0	0	1	0	0	0	0	0	0	0	0	0	0	0	0	0	0	0	0	1	0	0	0	0	0	0	0	0	0	0	0	0	0	0	0	0	0	0	0
hsa-mir-5585	0	0	0	0	0	0	0	0	0	0	0	0	0	0	0	0	0	0	0	0	1	0	1	0	0	0	0	0	0	0	0	0	0	0	0	0	0	0	0	0	0	0	0	0	0	0	0	0	0
hsa-mir-5586	0	0	0	0	0	0	0	0	0	0	0	0	0	0	0	0	0	0	3	0	0	0	0	0	0	0	2	0	0	0	0	0	2	0	0	0	0	0	0	0	0	0	0	0	0	0	0	0	0
hsa-mir-5587	0	0	0	0	0	0	0	0	0	0	0	0	0	0	1	0	0	0	0	0	0	0	0	0	0	0	0	0	0	0	0	0	0	0	0	0	0	0	0	0	0	0	0	0	0	0	0	0	0
hsa-mir-5588	0	0	0	0	2	0	0	2	0	0	0	1	0	3	2	2	0	0	1	0	3	0	3	6	0	3	3	0	0	1	4	2	0	0	4	0	0	0	0	0	4	0	2	0	0	0	0	0	0
hsa-mir-5589	0	0	0	0	0	0	0	0	0	0	0	0	0	0	0	0	0	0	0	0	0	0	0	0	0	0	0	0	0	0	0	0	0	0	0	0	0	0	0	0	0	0	0	0	0	0	0	0	0
hsa-mir-559	0	0	0	0	0	0	0	0	0	0	0	0	0	0	0	0	0	0	0	0	0	0	0	0	0	0	0	0	0	0	0	0	0	0	0	0	0	0	0	0	0	0	0	0	0	0	0	0	0
hsa-mir-5590	0	0	0	0	0	0	0	0	0	0	0	0	0	0	0	0	0	0	0	0	0	0	0	0	0	0	0	0	0	0	0	0	0	0	0	0	0	0	0	0	0	0	0	0	0	0	0	0	0
hsa-mir-5591	0	0	0	0	0	0	0	0	0	0	0	0	0	0	0	0	0	0	0	0	0	0	0	0	0	0	0	0	0	0	0	0	0	0	0	0	0	0	0	0	0	0	0	0	0	0	0	0	0
hsa-mir-561	5	10	6	8	6	16	26	134	5	0	8	10	20	7	86	12	25	7	38	3	12	31	20	29	0	12	30	0	44	10	4	47	13	28	37	14	16	0	6	5	48	43	6	0	35	7	9	2	16
hsa-mir-562	0	0	0	0	0	0	0	0	0	0	0	0	0	0	0	0	0	0	0	0	0	0	0	0	0	0	0	0	0	0	0	0	0	0	0	0	0	0	0	0	0	0	0	0	0	0	0	0	0
hsa-mir-563	0	0	0	0	0	0	0	0	0	0	0	0	0	0	0	0	0	0	0	0	0	0	0	0	0	0	0	0	0	0	0	0	0	0	0	0	0	0	0	0	0	0	0	0	0	0	0	0	0
hsa-mir-564	0	0	0	0	0	0	0	0	0	0	0	0	0	0	0	0	0	0	0	0	0	0	0	0	0	0	0	0	0	0	0	0	0	0	0	0	0	0	0	0	0	0	0	0	0	0	0	0	0
hsa-mir-566	0	0	0	0	0	0	0	0	0	0	0	0	0	0	0	0	0	0	0	0	0	0	0	0	0	0	0	0	0	0	0	0	0	0	0	0	0	0	0	0	0	0	0	0	0	0	0	0	0
hsa-mir-567	0	0	0	0	0	0	0	0	0	0	0	0	0	0	0	0	0	0	0	0	0	0	0	0	0	0	0	0	0	0	0	0	0	0	0	0	0	0	0	0	0	0	0	0	0	0	0	0	0
hsa-mir-568	0	0	0	0	0	0	0	0	0	0	0	0	0	0	0	0	0	0	0	0	0	0	0	0	0	0	0	0	0	0	0	0	0	0	0	0	0	0	0	0	0	0	0	0	0	0	0	0	0
hsa-mir-5680	0	0	0	0	0	0	0	0	0	0	0	0	0	0	1	0	0	0	0	0	0	0	0	0	0	0	0	0	0	0	0	0	0	0	0	0	0	0	0	0	0	0	0	0	0	0	0	0	0
hsa-mir-5681a	0	0	0	0	0	0	0	0	0	0	0	0	0	0	0	0	0	0	0	0	0	0	0	0	0	0	0	0	0	0	0	0	0	0	0	0	0	0	0	0	0	0	0	0	0	0	0	0	0
hsa-mir-5681b	0	0	0	0	0	0	0	0	0	0	0	0	0	0	0	0	0	0	0	0	0	0	0	0	0	0	0	0	0	0	0	0	0	0	0	0	0	0	0	0	0	0	0	0	0	0	0	0	0
hsa-mir-5682	0	0	0	0	0	0	0	0	0	0	0	0	0	0	0	0	0	0	0	0	0	0	0	0	0	0	0	0	0	0	0	0	0	0	0	0	0	0	0	0	0	0	0	0	0	0	0	0	2
hsa-mir-5683	0	0	0	0	0	0	0	0	0	0	0	0	0	0	0	0	0	0	0	0	0	0	2	0	0	0	0	0	0	0	0	0	0	0	0	0	0	0	0	0	0	0	0	0	0	0	0	0	2
hsa-mir-5684	4	0	0	4	0	2	0	4	0	1	0	2	0	3	0	1	0	0	1	0	0	2	0	3	0	1	3	0	4	4	3	2	0	2	7	8	1	0	0	0	0	2	3	0	1	0	0	0	3
hsa-mir-5685	0	0	0	0	0	0	0	0	0	0	0	0	0	0	1	0	0	0	0	0	0	0	0	0	0	0	0	0	0	0	0	0	0	0	0	0	0	0	0	0	0	0	0	0	0	0	0	0	0
hsa-mir-5687	0	0	0	0	0	0	0	0	0	0	0	0	0	0	0	0	0	0	0	0	0	0	0	0	0	0	0	0	0	0	0	0	0	0	0	0	0	0	0	0	0	0	0	0	1	0	0	0	0
hsa-mir-5688	0	0	0	0	0	0	0	0	0	0	0	0	0	0	0	0	0	0	0	0	0	0	0	0	0	0	0	0	0	0	0	0	0	0	0	0	0	0	0	0	0	0	0	0	0	0	0	0	0
hsa-mir-5689	0	0	0	0	0	0	0	1	0	0	0	0	0	0	0	0	0	0	0	0	0	2	0	0	0	0	0	0	0	0	0	1	0	0	0	0	0	0	0	0	0	0	0	0	0	0	0	0	0
hsa-mir-569	0	0	0	0	0	0	0	0	0	0	0	0	0	0	0	0	0	0	0	2	0	0	0	0	0	0	0	0	0	0	0	0	0	0	0	0	0	0	0	0	0	0	0	0	0	0	0	0	0
hsa-mir-5690	0	0	0	0	0	0	0	0	0	0	0	0	0	1	2	0	0	0	1	0	0	0	0	3	0	0	1	0	0	0	4	0	0	0	0	0	0	0	0	0	20	0	4	0	0	0	0	0	0
hsa-mir-5691	0	0	0	0	0	0	0	0	0	0	0	0	0	0	0	0	0	0	0	0	0	0	0	0	0	0	0	0	0	0	0	0	0	0	0	1	0	0	0	0	0	0	0	0	0	0	0	0	0
hsa-mir-5692a-1	0	0	0	0	0	0	0	0	0	0	0	0	0	0	0	0	0	0	0	0	0	0	0	0	0	0	0	0	0	0	0	0	0	0	0	0	0	0	0	0	0	0	0	0	0	0	0	0	0
hsa-mir-5692a-2	0	0	0	0	0	0	0	0	0	0	0	0	0	0	0	0	0	0	0	0	0	0	0	0	0	0	0	0	0	0	0	0	0	0	0	0	0	0	0	0	0	0	0	0	0	0	0	0	0
hsa-mir-5692b	0	0	0	0	0	0	0	0	0	0	0	0	0	0	0	0	0	0	0	0	0	0	0	0	0	0	0	0	0	0	0	0	0	0	0	0	0	0	0	0	0	0	0	0	0	0	0	0	0
hsa-mir-5692c-1	0	0	0	0	0	0	0	0	0	0	1	0	0	0	0	0	0	0	0	0	0	0	0	0	0	0	0	0	0	0	0	0	0	0	0	0	0	0	0	0	0	0	0	0	1	0	0	0	0
hsa-mir-5692c-2	0	0	0	0	0	0	0	0	0	0	0	0	0	0	0	0	0	0	0	0	0	0	0	0	0	0	0	0	0	0	0	0	0	0	0	0	0	0	0	0	0	0	0	0	0	0	0	0	0
hsa-mir-5693	0	0	0	0	0	0	0	0	0	0	0	0	0	0	0	0	0	0	0	0	0	0	0	0	0	0	1	0	0	0	0	0	0	0	0	0	0	0	0	0	0	0	0	0	0	0	0	0	0
hsa-mir-5694	0	0	0	0	0	0	0	0	0	0	0	0	0	0	0	0	0	0	0	0	0	0	0	0	0	0	0	0	0	0	0	0	0	0	0	0	0	0	0	0	0	0	0	0	0	0	0	0	0
hsa-mir-5695	0	0	0	1	0	0	0	0	0	0	0	0	0	0	0	0	1	0	0	0	0	4	2	1	0	1	0	2	0	0	0	4	1	0	0	0	2	0	0	0	0	0	0	5	0	0	0	0	0
hsa-mir-5696	1	0	0	3	0	0	9	6	0	0	0	2	2	0	8	10	0	2	2	1	1	6	5	7	0	1	1	0	10	0	0	2	0	4	3	4	6	0	1	2	2	4	3	0	1	0	1	0	1
hsa-mir-5697	0	0	0	1	0	0	0	0	0	0	0	0	0	3	0	0	0	0	1	0	0	2	3	2	0	0	3	0	0	0	0	0	0	0	0	0	0	0	2	0	0	2	0	0	1	0	0	0	1
hsa-mir-5698	0	0	0	0	0	0	0	0	0	0	0	0	0	0	0	0	0	0	0	0	0	0	0	0	0	0	0	0	0	0	0	0	0	0	0	0	0	0	0	0	0	0	0	0	0	0	0	0	0
hsa-mir-5699	3	0	0	0	0	4	0	2	0	0	0	0	6	1	6	8	2	1	3	4	2	8	4	5	0	3	9	0	10	1	0	2	0	0	0	0	1	0	0	1	14	6	10	0	3	0	1	0	1
hsa-mir-570	0	0	0	0	0	0	0	0	0	0	0	0	0	0	0	0	0	0	0	0	1	4	1	2	0	1	4	0	0	0	0	0	0	0	1	0	0	0	1	1	1	0	0	0	0	0	0	0	0
hsa-mir-5700	0	0	0	0	0	0	0	0	0	0	0	0	0	0	0	0	0	0	0	0	0	2	0	0	0	0	1	0	0	0	0	0	0	0	0	0	0	0	0	0	0	2	0	0	0	0	0	0	0
hsa-mir-5701-1	0	0	0	0	0	0	0	0	0	0	0	0	0	0	0	0	0	0	0	0	0	0	0	0	0	0	0	0	0	1	1	3	0	0	0	0	0	0	0	0	0	0	0	0	0	0	0	0	0
hsa-mir-5701-2	0	0	0	0	0	0	1	0	0	0	0	0	1	0	0	0	0	0	0	0	0	0	0	0	0	0	0	0	0	0	1	1	0	0	0	0	0	0	0	0	0	0	0	0	0	0	0	0	0
hsa-mir-5702	0	2	0	0	0	0	0	0	0	0	1	0	0	0	0	0	1	0	0	0	0	0	0	0	0	2	0	0	0	0	0	0	0	0	0	0	0	0	0	0	0	2	0	0	0	0	0	0	0
hsa-mir-5703	0	0	0	0	0	0	1	0	0	0	0	0	0	1	0	0	0	0	0	0	0	0	0	0	0	0	0	0	0	0	0	0	0	0	0	3	0	0	0	0	0	0	0	0	1	0	0	0	0
hsa-mir-5704	0	0	0	0	0	0	0	0	0	0	0	0	0	0	0	0	0	0	0	0	0	0	0	0	0	0	0	0	0	0	0	0	0	0	0	0	0	0	0	0	0	0	0	0	0	0	0	0	0
hsa-mir-5705	0	0	0	0	0	0	0	0	0	0	0	0	0	0	0	0	0	0	0	0	0	0	0	0	0	0	0	0	0	0	2	0	0	0	0	0	0	0	0	0	0	0	0	0	0	0	0	0	0
hsa-mir-5706	5	0	0	0	0	0	0	0	0	0	0	0	0	0	0	0	0	0	0	0	0	0	0	2	0	1	0	0	4	0	0	0	0	2	0	0	0	0	0	0	0	0	0	0	0	0	0	0	0
hsa-mir-5707	0	0	0	0	0	0	0	0	0	0	0	0	0	0	0	0	0	0	0	0	0	0	0	0	0	0	0	0	0	0	0	0	0	0	0	0	0	0	0	0	0	0	0	0	0	0	0	0	0
hsa-mir-5708	0	0	0	0	0	0	0	0	0	0	0	0	0	0	0	0	0	0	0	0	0	0	0	0	0	0	0	0	0	0	0	0	0	0	0	0	0	0	0	0	0	0	0	0	0	0	0	0	0
hsa-mir-571	0	0	0	0	0	0	0	0	0	0	0	0	0	0	0	0	0	0	0	0	0	0	0	0	0	0	0	0	0	0	0	0	0	0	0	0	0	0	0	0	0	0	0	0	0	0	0	0	0
hsa-mir-572	0	0	0	0	0	0	0	0	0	0	0	0	0	0	1	0	0	0	0	0	0	0	0	0	0	0	0	0	0	0	0	0	0	0	0	0	0	0	0	1	0	0	0	0	1	0	0	0	0
hsa-mir-573	0	0	0	0	0	0	0	0	0	0	0	0	0	0	0	0	0	0	0	0	0	0	0	0	0	0	0	0	0	0	0	0	0	0	0	0	0	0	0	0	0	0	0	0	0	0	0	0	0
hsa-mir-5739	0	0	0	0	0	0	0	0	0	0	0	0	0	0	0	0	0	0	0	0	0	0	0	0	0	0	0	0	0	0	0	0	0	1	0	0	0	0	0	0	0	0	0	0	0	0	0	0	0
hsa-mir-574	79	275	124	223	438	82	147	276	155	64	159	168	258	182	151	237	73	42	204	118	196	395	249	96	4	334	245	374	1487	548	1772	705	26	81	149	124	69	3	131	176	650	629	868	816	924	28	41	7	130
hsa-mir-575	0	0	0	0	0	0	0	0	0	0	0	0	0	0	0	0	0	0	0	0	0	0	0	0	0	0	0	0	0	0	0	0	0	0	0	0	0	0	0	0	0	0	0	0	0	0	0	0	0
hsa-mir-576	6	35	19	26	25	32	10	122	8	25	6	25	20	30	72	53	16	8	68	17	38	49	37	83	0	63	117	27	91	20	50	54	8	45	51	57	21	0	25	10	145	62	52	27	57	8	4	2	25
hsa-mir-577	0	0	0	1	0	0	10	0	1	0	1	2	2	2	12	2	0	0	3	0	2	12	26	18	0	18	12	12	4	1	4	16	4	12	14	4	3	0	0	0	4	0	1	0	0	0	0	0	4
hsa-mir-578	0	0	0	0	0	0	0	0	0	0	0	0	0	0	0	0	0	0	0	0	0	0	0	0	0	0	0	0	0	0	0	0	0	0	0	0	0	0	0	0	0	0	0	0	0	0	0	0	0
hsa-mir-5787	0	0	0	0	0	0	0	0	0	0	0	0	0	0	0	0	0	0	0	0	0	0	0	0	0	0	0	0	0	0	0	0	0	0	1	0	0	0	0	0	0	0	0	0	0	0	0	0	0
hsa-mir-579	0	3	0	0	0	0	0	6	0	0	1	0	0	1	4	0	0	0	3	0	0	16	0	0	0	4	1	2	0	0	0	0	0	0	2	0	1	0	0	0	0	0	2	0	3	0	0	0	0
hsa-mir-580	0	3	0	0	0	0	0	0	0	0	0	0	0	0	0	0	0	0	0	0	1	6	0	3	0	0	2	0	0	1	0	0	0	0	0	0	0	0	0	0	0	0	1	0	0	0	0	0	0
hsa-mir-581	0	0	0	0	0	0	0	0	0	0	0	0	0	0	0	0	0	0	0	0	0	0	0	1	0	0	0	0	0	0	0	0	0	0	0	2	1	0	0	0	0	0	0	0	0	0	0	0	0
hsa-mir-582	4	62	20	29	30	50	30	50	21	8	20	23	36	94	139	142	60	26	185	43	76	447	631	640	15	848	836	104	22	66	119	50	178	33	102	113	38	0	65	28	54	14	40	4	26	23	5	9	23
hsa-mir-583	0	0	0	0	0	0	0	0	0	0	0	0	0	0	0	0	0	0	0	0	0	0	0	0	0	0	0	0	0	0	0	0	0	0	0	0	0	0	0	0	0	0	0	0	0	0	0	0	0
hsa-mir-584	34	46	19	46	37	26	1	46	0	25	3	8	1	27	38	62	13	4	45	2	52	42	30	34	0	44	111	20	75	20	43	20	2	62	45	60	31	0	34	37	258	196	97	61	158	5	7	13	91
hsa-mir-585	0	2	1	6	2	0	0	9	1	0	1	0	0	0	0	0	2	1	3	0	2	4	3	1	0	1	4	0	0	0	0	0	0	0	3	0	0	0	0	0	2	0	2	2	1	0	0	0	2
hsa-mir-586	0	0	0	1	0	2	0	2	0	0	0	0	0	0	0	0	0	0	0	0	0	2	0	0	0	0	0	0	0	0	0	0	0	0	0	0	0	0	0	0	0	0	0	0	1	0	0	0	0
hsa-mir-587	0	0	0	0	0	0	0	0	0	0	0	0	0	0	0	0	0	0	0	0	0	0	0	0	0	0	0	0	0	0	0	0	0	0	0	0	0	0	0	0	0	0	0	0	0	0	0	0	0
hsa-mir-588	0	0	0	0	0	0	0	0	0	0	0	0	0	0	0	0	0	0	0	0	0	0	0	0	0	0	0	0	0	0	0	0	0	0	0	1	0	0	0	0	0	0	0	0	0	0	0	0	0
hsa-mir-589	3	13	5	20	4	14	5	8	2	9	7	3	1	5	14	13	9	2	15	0	12	25	4	8	0	15	31	4	2	3	8	0	3	6	8	4	2	0	6	3	34	14	9	2	9	1	1	3	10
hsa-mir-590	1	41	0	36	19	82	19	220	4	3	10	14	24	32	307	71	75	13	122	24	67	193	137	256	6	218	461	24	30	13	10	58	38	34	145	58	74	0	21	24	62	28	11	3	27	81	16	53	53
hsa-mir-591	0	0	0	0	0	0	0	0	0	0	0	0	0	0	0	0	0	0	0	0	0	0	0	0	0	0	0	0	0	0	0	0	0	0	0	0	0	0	0	0	0	0	0	0	0	0	0	0	0
hsa-mir-592	0	0	0	0	0	2	0	0	0	0	0	0	0	0	2	0	2	0	0	0	0	0	0	5	0	0	2	0	0	0	0	2	1	0	0	4	0	0	0	1	4	2	0	0	2	0	0	1	7
hsa-mir-593	0	0	0	0	0	0	0	0	0	0	0	0	0	0	0	0	0	0	0	0	0	0	0	0	0	0	0	0	0	0	0	0	0	0	0	0	0	0	0	0	0	0	0	0	0	0	0	0	0
hsa-mir-595	0	0	0	0	0	0	0	0	0	0	0	0	0	0	0	0	0	0	0	0	0	0	0	0	0	0	0	0	0	0	0	0	0	0	0	0	0	0	0	0	0	0	0	0	0	0	0	0	0
hsa-mir-596	0	0	0	0	0	0	0	0	0	0	0	0	0	0	0	0	0	0	0	0	0	0	0	0	0	0	0	0	0	0	0	0	0	0	0	0	0	0	0	0	0	0	0	0	0	0	0	0	0
hsa-mir-597	0	0	0	0	0	2	0	2	0	0	0	0	2	2	0	2	0	1	0	0	0	2	0	2	0	0	1	0	0	0	0	0	0	0	0	0	0	0	1	0	0	0	0	0	1	0	0	0	0
hsa-mir-598	39	225	93	613	61	175	28	204	26	76	13	60	101	112	220	218	106	43	279	58	258	458	347	257	10	521	587	146	238	55	152	404	103	220	286	203	186	0	128	104	937	502	175	92	242	29	59	25	340
hsa-mir-599	0	0	0	0	6	0	0	0	0	0	0	0	0	0	0	0	0	0	0	0	0	0	0	0	0	0	0	4	0	0	2	0	0	0	0	0	0	0	0	7	0	0	0	0	0	0	0	0	0
hsa-mir-600	0	0	0	3	0	0	0	0	0	0	0	3	0	2	2	3	4	0	6	0	2	0	6	2	0	2	4	2	4	1	0	2	0	0	3	0	6	0	0	3	6	14	0	0	0	0	0	0	0
hsa-mir-601	0	0	0	0	0	0	0	0	0	0	0	0	0	0	0	0	0	0	0	0	0	0	0	0	0	0	0	0	0	0	0	0	0	0	0	0	0	0	0	0	0	0	0	0	0	0	0	0	0
hsa-mir-602	0	0	0	0	0	0	0	0	0	0	0	0	0	0	1	0	0	0	0	0	0	0	0	0	0	0	0	0	0	0	0	0	0	0	0	0	0	0	0	0	0	0	0	0	0	0	0	0	0
hsa-mir-603	0	0	0	0	0	0	0	0	0	0	0	0	0	0	0	0	0	0	0	0	0	0	0	0	0	0	0	0	0	0	0	0	0	0	0	0	0	0	0	0	0	0	0	0	0	0	0	0	0
hsa-mir-604	0	0	0	0	0	0	0	0	0	0	0	0	0	0	0	0	0	0	0	0	0	0	0	0	0	0	0	0	0	0	0	0	0	0	0	0	0	0	1	0	0	0	0	0	0	0	0	0	0
hsa-mir-605	0	0	0	0	0	0	0	0	0	0	0	0	0	0	0	0	0	0	0	0	0	0	0	0	0	0	0	0	0	0	0	0	0	0	0	0	0	0	0	0	0	0	0	0	0	0	0	0	0
hsa-mir-606	0	0	0	0	0	0	0	0	0	0	0	0	0	0	0	0	0	0	2	0	0	0	0	0	0	0	0	0	0	0	0	0	0	0	0	0	0	0	0	0	0	0	0	0	0	0	0	0	0
hsa-mir-6068	0	0	0	0	0	0	0	0	0	0	0	0	0	0	0	0	0	0	0	0	0	0	0	0	0	0	0	0	0	0	0	0	0	0	0	0	0	0	0	0	0	0	0	0	0	0	0	0	0
hsa-mir-6069	0	0	0	0	0	0	0	0	0	0	0	0	0	0	0	0	0	0	0	0	0	0	0	0	0	0	0	0	0	0	0	0	0	0	0	0	0	0	0	0	0	0	0	0	0	0	0	0	0
hsa-mir-607	2	1	4	9	0	8	0	5	0	0	1	2	2	0	0	1	0	0	0	0	0	1	1	6	0	0	0	0	2	0	4	2	0	0	3	0	2	0	0	0	8	2	0	0	7	2	2	3	2
hsa-mir-6070	0	0	0	0	0	0	0	0	0	0	0	0	7	4	6	3	0	0	0	0	0	24	37	40	0	28	22	0	0	0	0	0	0	0	0	0	0	0	1	0	0	0	0	0	0	0	0	0	0
hsa-mir-6071	0	0	0	0	0	0	0	0	0	0	0	1	0	0	0	0	0	0	0	0	0	0	0	0	0	0	0	0	0	0	0	0	0	0	0	0	0	0	0	0	0	0	0	0	0	0	0	0	0
hsa-mir-6072	0	0	0	0	0	0	0	0	0	0	0	0	0	0	0	0	0	0	0	0	0	0	0	0	0	0	0	0	0	0	0	0	0	0	0	0	0	0	0	0	0	0	0	0	0	0	0	0	0
hsa-mir-6073	0	0	0	0	0	0	0	0	0	0	0	0	0	0	0	0	0	0	0	0	0	0	0	0	0	0	0	0	0	0	0	0	0	0	0	0	0	0	0	0	0	0	0	0	0	0	0	0	0
hsa-mir-6074	0	0	0	0	0	0	0	0	0	0	0	0	0	0	0	0	0	0	0	0	0	0	0	0	0	0	0	0	0	0	0	0	0	0	0	0	0	0	0	0	0	0	0	0	0	0	0	0	0
hsa-mir-6075	0	0	0	0	0	0	0	0	0	0	0	0	0	0	0	0	0	0	0	0	0	0	0	0	0	0	0	0	0	0	0	0	0	0	0	0	0	0	0	0	0	0	0	0	0	0	0	0	0
hsa-mir-6076	0	0	0	0	0	0	0	0	0	0	0	0	0	0	0	0	0	0	0	0	0	0	0	0	0	0	0	0	0	0	0	0	0	0	0	0	0	0	0	0	0	0	0	0	0	0	0	0	0
hsa-mir-6077-1	0	0	0	0	0	0	0	0	0	0	0	1	0	0	0	0	0	0	0	0	0	0	0	0	0	0	0	0	0	0	0	0	0	2	0	0	0	0	1	0	0	0	0	0	0	0	0	0	1
hsa-mir-6077-2	0	0	0	0	0	0	0	0	0	0	0	0	0	0	0	0	0	0	0	0	0	0	0	0	0	0	0	0	0	0	0	0	0	0	0	0	0	0	0	0	0	0	0	0	0	0	0	0	0
hsa-mir-6078	0	0	0	0	0	0	0	0	0	0	0	0	0	0	0	0	0	0	0	0	0	0	0	0	0	0	0	0	0	0	0	0	0	0	0	0	0	0	0	0	0	0	0	0	0	0	0	0	0
hsa-mir-6079	0	0	0	0	0	0	0	0	0	0	0	0	0	0	0	0	0	0	0	0	0	0	0	0	0	0	0	0	0	0	0	0	0	0	0	0	0	0	0	0	0	0	0	0	0	0	0	0	0
hsa-mir-608	0	6	0	0	5	0	0	0	0	0	0	0	0	0	0	0	0	0	0	0	0	0	0	0	0	0	0	0	0	0	0	0	0	0	0	0	0	0	0	0	8	2	0	0	3	0	0	0	0
hsa-mir-6080	0	0	0	0	0	0	0	0	0	0	0	0	0	0	0	0	0	0	0	0	0	0	0	0	0	0	0	0	0	0	2	0	0	0	0	0	0	0	0	0	0	0	2	0	0	1	0	0	0
hsa-mir-6081	0	0	0	0	0	0	0	0	0	0	0	0	0	0	0	0	0	0	0	0	0	0	0	0	0	0	0	0	0	0	0	0	0	0	0	0	0	0	0	0	0	0	0	0	0	0	0	0	0
hsa-mir-6082	0	0	0	0	0	0	0	0	0	0	0	0	0	0	0	0	0	0	0	0	0	0	0	0	0	0	0	0	0	0	0	0	0	0	0	0	0	0	0	0	0	0	0	0	0	0	0	0	0
hsa-mir-6083	0	0	0	0	0	0	0	0	0	0	0	0	0	0	0	0	0	0	0	0	0	0	0	0	0	0	0	0	0	0	0	0	0	0	0	0	0	0	0	0	0	0	0	0	0	0	0	0	0
hsa-mir-6084	3	0	0	0	0	0	0	0	0	0	0	0	1	0	0	4	0	0	1	0	0	0	1	0	0	0	0	2	0	1	0	0	0	0	0	0	0	0	2	10	0	0	0	0	1	0	0	0	0
hsa-mir-6085	0	0	0	0	0	0	0	0	0	0	0	0	0	0	0	0	0	0	0	0	0	0	0	0	0	0	0	0	0	0	0	0	0	0	0	0	0	0	0	0	0	0	0	0	0	0	0	0	0
hsa-mir-6086	0	0	0	0	0	0	0	0	0	0	0	0	0	0	0	0	0	0	0	0	0	0	0	0	0	0	0	0	0	0	0	0	0	0	0	0	0	0	0	0	1	0	0	0	0	0	0	0	0
hsa-mir-6087	3	22	6	21	1	0	2	1	4	17	1	2	5	0	0	6	3	0	5	1	8	6	3	1	0	5	9	16	22	11	20	30	2	10	10	18	7	0	86	70	30	13	36	28	11	3	29	1	80
hsa-mir-6088	0	0	0	0	0	0	0	0	0	0	0	0	0	0	0	0	0	0	0	0	0	0	0	0	0	0	0	0	0	0	0	0	0	0	0	0	0	0	0	0	0	0	0	0	0	0	0	0	0
hsa-mir-6089-1	0	0	0	0	0	0	0	0	0	0	0	0	0	0	0	0	0	0	0	0	0	0	0	0	0	0	0	0	0	0	0	0	0	0	0	0	0	0	0	0	0	0	0	0	0	0	0	0	0
hsa-mir-6089-2	0	0	0	0	0	0	0	0	0	0	0	0	0	0	0	0	0	0	0	0	0	0	0	0	0	0	0	0	0	0	0	0	0	0	0	0	0	0	0	0	0	0	0	0	0	0	0	0	0
hsa-mir-609	0	0	0	0	0	0	0	0	0	0	0	0	0	0	0	0	0	0	0	0	0	0	1	0	0	0	0	0	0	0	0	0	0	0	0	0	0	0	0	0	0	0	0	0	0	0	0	0	1
hsa-mir-6090	0	0	0	0	0	0	0	0	0	0	0	0	0	0	0	0	0	0	0	0	0	1	0	0	0	0	0	0	0	0	0	0	0	0	0	0	0	0	0	0	0	0	0	0	0	0	0	0	0
hsa-mir-610	0	0	0	0	0	0	0	0	0	0	0	0	0	1	0	0	0	0	0	0	0	0	0	0	0	0	0	0	0	0	3	0	0	0	0	4	0	0	0	0	2	0	0	0	0	0	0	0	0
hsa-mir-611	0	0	0	0	0	0	0	0	0	0	0	0	0	0	0	0	0	0	0	0	0	0	0	0	0	0	0	0	0	0	0	0	0	0	0	0	0	0	0	0	0	0	0	0	0	0	0	0	0
hsa-mir-612	23	48	49	32	27	8	14	8	4	2	17	3	6	0	8	7	0	2	7	3	4	8	1	0	0	1	2	10	16	16	188	66	1	25	22	48	10	0	44	36	53	54	10	9	12	0	7	0	10
hsa-mir-6124	0	0	0	0	0	0	0	0	0	0	0	0	0	0	0	0	0	0	0	0	0	0	0	0	0	0	0	0	0	0	0	0	0	0	0	0	0	0	0	0	0	0	0	0	0	0	0	0	0
hsa-mir-6125	0	0	0	0	0	0	0	0	0	0	0	0	0	0	3	1	2	0	0	0	0	0	0	1	0	1	0	0	4	0	0	0	0	0	0	2	0	1	9	2	0	3	0	0	0	0	0	0	0
hsa-mir-6126	0	0	0	0	0	0	0	0	0	0	0	0	0	0	0	0	0	0	0	0	0	0	0	0	0	0	0	0	0	0	0	0	0	0	0	0	0	0	0	0	0	0	0	0	0	0	0	0	0
hsa-mir-6127	0	0	0	0	0	0	0	0	0	0	0	0	0	0	0	0	0	0	0	0	0	0	0	0	0	0	0	0	0	0	0	0	0	0	0	0	0	0	0	0	0	0	0	0	0	0	0	0	0
hsa-mir-6128	0	0	0	0	0	0	0	0	0	0	0	0	0	0	0	0	0	0	0	0	0	0	0	0	0	0	0	0	0	0	0	0	0	0	0	0	0	0	0	0	0	0	0	0	0	0	0	0	0
hsa-mir-6129	0	1	0	1	0	0	0	2	0	0	0	0	0	0	0	0	0	1	0	2	1	0	0	0	0	0	0	0	0	0	0	0	0	0	0	1	0	0	0	0	0	0	0	0	0	0	0	0	0
hsa-mir-613	0	0	0	0	0	0	0	0	0	0	0	0	0	0	0	0	0	0	0	0	0	0	0	0	0	0	0	0	0	0	0	0	0	0	0	0	0	0	0	0	0	0	0	0	0	0	0	0	0
hsa-mir-6130	0	0	0	0	0	0	0	0	0	0	0	0	0	0	1	0	0	0	0	0	0	0	1	0	0	0	0	0	0	0	2	0	0	0	0	0	0	0	0	0	0	0	0	0	0	0	0	0	0
hsa-mir-6131	0	1	2	2	1	0	0	0	0	0	1	4	2	2	0	0	0	0	0	1	2	3	2	0	0	1	0	8	6	0	3	8	0	1	1	7	0	0	0	2	1	6	1	2	0	0	0	0	0
hsa-mir-6132	0	0	0	0	0	0	0	0	0	0	0	0	0	0	0	0	0	0	0	0	0	0	0	0	0	0	0	0	0	0	0	0	0	0	0	0	0	0	0	0	0	0	0	0	0	0	0	0	0
hsa-mir-6133	0	0	0	0	0	0	0	0	0	0	0	0	0	0	0	0	0	0	0	0	0	0	0	0	0	0	0	0	0	0	0	0	0	0	0	0	0	0	0	0	0	0	0	0	0	0	0	0	0
hsa-mir-6134	0	0	0	0	0	0	0	0	0	0	0	0	0	0	0	0	1	0	0	0	0	0	0	0	0	0	0	0	0	0	0	0	0	0	0	0	0	0	0	0	0	0	0	0	0	0	0	0	0
hsa-mir-614	0	0	0	0	2	0	0	0	0	0	0	0	0	0	0	0	0	1	0	0	0	0	0	0	0	0	1	0	0	0	0	0	0	0	0	6	0	0	2	0	2	0	0	0	0	0	1	0	0
hsa-mir-615	0	0	0	0	0	0	0	0	0	0	0	0	0	0	1	0	0	0	0	0	0	0	0	0	0	0	0	0	0	0	0	0	0	0	0	0	0	0	0	0	0	0	0	0	0	0	0	0	0
hsa-mir-616	1	0	0	7	4	5	0	5	0	0	0	1	1	3	9	2	4	1	4	1	4	1	6	4	0	14	12	1	13	1	6	0	0	6	2	4	1	0	3	1	7	5	2	1	1	0	1	0	2
hsa-mir-6165	0	0	0	0	0	0	0	0	0	0	0	0	0	0	0	0	0	0	0	0	0	0	0	0	0	0	0	0	0	0	0	0	0	0	0	0	0	0	0	0	0	0	0	0	0	0	0	0	0
hsa-mir-617	0	0	0	0	0	0	0	0	0	0	0	0	0	0	0	0	0	0	0	0	0	0	0	0	0	0	1	0	0	0	0	0	0	0	0	0	0	0	0	0	0	0	0	0	0	0	0	0	0
hsa-mir-618	0	4	0	0	7	6	1	6	3	1	2	0	1	3	14	11	4	0	6	0	4	0	0	0	0	0	0	6	0	14	16	0	4	4	3	6	0	0	15	3	0	6	2	1	0	0	0	0	0
hsa-mir-619	0	0	0	0	0	0	0	0	0	0	0	0	0	0	0	0	0	0	0	0	0	0	0	0	0	0	0	0	0	0	1	2	0	0	0	0	0	0	0	0	0	0	0	0	0	0	0	0	0
hsa-mir-620	0	0	0	0	0	0	0	0	0	0	0	0	0	0	0	0	0	0	0	0	0	0	0	0	0	0	0	0	0	0	0	0	0	0	0	0	0	0	0	0	0	0	0	0	0	0	0	0	0
hsa-mir-621	0	0	0	0	0	0	0	0	0	0	0	0	0	0	0	0	0	0	0	0	0	0	0	0	0	0	0	0	0	0	0	0	0	0	0	0	0	0	0	0	0	0	0	0	0	0	0	0	0
hsa-mir-622	0	0	0	0	0	0	0	1	0	0	0	0	0	0	0	0	0	0	0	0	0	0	0	0	0	0	0	0	2	0	0	0	0	0	1	1	0	0	0	2	0	0	0	0	0	0	0	0	0
hsa-mir-623	0	0	0	0	0	0	0	0	0	0	0	0	0	0	0	0	0	0	0	0	0	0	0	0	0	0	0	0	0	0	0	0	0	0	0	0	0	0	0	0	0	0	0	0	0	0	0	0	0
hsa-mir-624	0	0	0	0	0	11	8	11	6	0	13	2	1	0	0	8	1	1	1	0	2	4	3	9	0	6	13	45	35	24	24	7	5	2	7	2	4	0	1	5	8	2	0	2	0	2	0	0	1
hsa-mir-625	1	9	1	1	4	7	1	11	1	4	2	1	4	4	5	2	2	0	7	0	4	15	11	13	0	16	22	1	19	4	19	4	3	0	3	6	5	0	4	1	20	8	6	8	12	1	2	3	10
hsa-mir-626	0	0	0	0	0	0	0	0	0	0	0	0	0	0	0	0	0	0	0	0	0	0	0	0	0	0	0	0	0	0	0	0	0	0	0	0	0	0	0	0	0	0	0	0	0	0	0	0	0
hsa-mir-627	0	16	5	15	18	15	12	71	7	2	15	10	15	3	39	13	13	8	22	4	6	359	114	93	4	136	304	25	34	19	20	23	6	10	21	14	15	0	6	4	74	20	30	6	34	5	0	4	12
hsa-mir-628	1	25	1	12	16	14	6	22	5	5	6	2	12	60	52	47	10	2	20	0	15	146	108	62	0	180	185	52	8	7	12	20	23	4	13	32	3	1	30	16	36	12	7	7	7	5	0	2	9
hsa-mir-629	198	235	169	203	277	392	386	574	128	60	285	212	183	183	395	399	146	51	273	64	326	376	477	897	10	574	1366	166	434	484	276	217	87	210	537	236	284	1	97	86	1024	480	553	268	673	45	129	38	190
hsa-mir-630	0	0	0	0	0	0	0	0	0	0	0	0	0	0	0	0	0	0	0	0	0	0	0	0	0	0	0	0	0	0	0	0	0	0	0	0	0	0	0	0	0	0	0	0	0	0	0	0	0
hsa-mir-631	0	0	0	0	0	0	0	0	0	0	0	0	0	0	0	0	0	0	0	0	0	0	0	0	0	0	0	0	0	0	0	0	0	0	0	0	0	0	0	0	0	0	0	0	0	0	0	0	0
hsa-mir-632	3	0	4	3	0	0	0	2	0	0	0	0	2	0	0	0	0	0	1	0	0	0	1	0	0	1	0	0	0	0	0	0	0	0	0	8	0	0	3	6	0	0	2	1	1	0	0	0	1
hsa-mir-633	0	0	0	0	0	0	0	0	0	0	0	0	0	0	0	0	0	0	0	0	0	0	0	0	0	0	0	0	0	0	0	0	0	0	0	0	0	0	0	0	0	0	0	0	0	0	0	0	0
hsa-mir-634	0	0	0	0	0	0	0	0	1	0	0	0	0	0	0	0	0	0	0	0	0	0	0	0	0	0	0	0	0	0	2	0	0	0	0	0	0	0	0	0	0	0	0	0	1	0	0	0	0
hsa-mir-635	0	0	0	0	0	0	0	0	0	0	0	0	0	0	0	0	0	0	0	0	0	0	0	0	0	0	0	0	0	0	0	0	0	0	0	0	0	0	0	0	0	0	0	0	0	0	0	0	0
hsa-mir-636	0	0	0	0	0	0	0	0	0	0	0	0	0	0	0	0	0	0	0	0	0	0	0	0	0	0	2	8	0	0	0	0	0	0	0	0	0	0	0	0	0	0	0	1	0	1	0	0	0
hsa-mir-637	0	0	0	0	0	0	0	0	0	0	0	0	0	0	1	0	0	0	0	0	0	0	0	0	0	0	0	0	0	0	0	0	0	0	0	0	0	0	0	0	0	0	0	0	0	0	0	0	0
hsa-mir-638	0	0	0	0	0	0	0	0	0	0	0	0	0	0	0	0	0	0	0	0	0	0	0	0	0	0	0	0	0	0	0	0	0	0	0	0	0	0	0	2	0	0	0	0	0	0	0	0	1
hsa-mir-639	0	0	0	0	0	0	0	0	0	0	0	0	0	0	0	0	0	0	0	0	0	0	2	0	0	0	2	0	0	0	0	2	0	0	0	4	0	0	0	0	0	0	4	1	0	0	0	0	0
hsa-mir-640	0	0	0	0	0	0	0	0	0	0	0	0	0	0	0	0	0	0	0	0	0	0	0	0	0	0	0	0	0	0	0	0	0	0	0	0	0	0	0	0	0	0	0	0	0	0	0	0	0
hsa-mir-641	0	4	0	3	7	0	3	18	0	0	4	4	3	3	8	2	4	0	5	0	5	10	5	14	2	28	23	4	10	1	12	6	6	0	8	0	3	0	0	3	10	6	10	5	8	0	0	0	0
hsa-mir-642a	0	19	0	0	2	6	7	10	0	0	3	2	3	0	0	5	2	0	6	0	5	4	2	0	0	1	6	8	12	4	8	2	3	4	14	4	10	0	3	9	8	18	18	12	23	2	1	2	5
hsa-mir-642b	0	0	0	0	0	0	0	0	1	0	1	0	0	0	0	0	0	0	0	0	0	0	0	0	0	0	0	0	0	0	0	1	0	0	1	0	0	0	0	0	0	0	2	0	0	0	0	0	1
hsa-mir-643	0	4	0	2	0	0	0	0	0	0	0	0	0	10	0	1	0	0	2	0	1	0	0	0	0	0	0	0	0	0	0	0	0	0	0	0	0	0	0	0	6	0	1	0	1	0	0	0	1
hsa-mir-644a	0	0	0	0	0	0	0	0	0	0	0	0	0	0	0	0	0	0	0	0	0	0	0	0	0	0	0	0	0	0	0	0	0	0	0	0	0	0	0	0	0	0	0	0	0	0	0	0	0
hsa-mir-645	0	0	0	0	0	0	0	0	0	0	0	0	0	0	0	0	0	0	0	0	0	0	0	0	0	0	1	0	0	0	1	0	0	0	0	0	0	0	0	0	0	0	0	0	0	0	0	0	0
hsa-mir-646	0	0	0	0	0	0	0	0	0	0	0	0	0	0	0	0	0	0	0	0	0	0	0	0	0	0	0	0	0	0	0	0	0	0	0	0	0	0	0	0	0	0	0	0	0	0	0	0	0
hsa-mir-647	0	0	0	0	0	0	0	0	0	0	0	0	0	0	0	0	0	0	0	0	0	0	0	0	0	0	0	0	0	0	0	0	0	0	0	0	0	0	0	0	0	0	0	0	0	0	0	0	0
hsa-mir-648	0	0	0	0	0	0	0	0	0	0	0	0	0	0	0	0	0	0	0	0	0	0	0	0	0	0	0	0	0	0	0	0	0	0	0	0	0	0	0	0	0	0	0	0	0	0	0	0	0
hsa-mir-649	0	0	0	0	0	0	0	0	0	0	0	0	0	0	0	0	0	0	0	0	0	0	0	0	0	0	0	0	0	0	0	0	0	0	0	0	0	0	0	0	0	0	0	0	0	0	0	0	0
hsa-mir-6499	2	10	1	53	2	0	1	12	3	7	6	9	19	14	4	10	7	2	19	4	16	50	17	7	0	32	17	16	24	10	18	16	11	17	15	10	18	0	7	10	252	163	108	54	93	0	3	0	11
hsa-mir-650	0	0	0	0	0	0	0	0	0	0	0	0	0	0	0	0	0	0	0	0	0	0	0	0	0	0	0	0	0	0	0	0	0	0	0	0	0	0	0	0	0	0	0	0	0	0	0	0	0
hsa-mir-6500	0	0	0	0	0	0	0	0	0	0	0	0	0	0	0	0	0	0	0	0	0	0	0	0	0	0	0	0	0	0	0	0	0	0	0	0	0	0	0	0	0	0	0	0	0	0	0	0	0
hsa-mir-6501	0	0	8	0	2	0	0	8	0	0	1	1	2	3	2	0	4	0	3	0	2	8	5	11	0	21	8	6	4	3	18	2	1	2	0	4	0	0	3	1	0	2	0	0	0	0	0	0	0
hsa-mir-6502	0	0	1	0	0	0	0	12	0	0	0	0	1	3	14	2	3	0	5	0	1	2	3	8	0	7	17	0	0	0	2	0	2	0	4	2	0	0	1	2	0	0	0	0	0	0	0	0	0
hsa-mir-6503	0	7	0	0	3	4	0	0	0	0	0	0	0	4	0	11	3	1	3	0	0	0	5	5	0	1	6	0	0	0	0	0	2	0	0	2	0	0	0	2	0	0	0	0	0	0	0	0	0
hsa-mir-6504	0	0	0	0	0	0	0	0	0	0	0	0	0	0	0	0	0	0	0	0	0	0	0	0	0	0	0	0	0	0	0	0	0	0	0	0	0	0	0	0	0	0	0	0	0	0	0	0	0
hsa-mir-6505	0	0	0	0	0	0	1	0	0	0	0	0	0	0	0	0	0	0	0	0	0	0	2	0	0	0	0	0	0	0	0	0	0	0	1	0	0	0	0	0	0	0	0	0	1	0	0	0	0
hsa-mir-6506	0	0	0	0	0	0	0	0	0	0	0	1	5	0	1	0	0	0	0	0	0	0	0	0	0	0	0	0	0	0	0	0	0	0	0	0	0	0	0	0	0	0	0	0	1	0	0	0	0
hsa-mir-6507	0	0	3	0	0	0	0	0	0	0	0	0	0	0	0	0	0	0	0	0	0	0	0	0	0	0	0	0	0	0	0	0	0	0	0	0	0	0	0	5	2	0	0	0	0	0	0	0	1
hsa-mir-6508	0	0	0	0	0	0	0	0	0	0	0	1	0	1	0	0	0	0	0	0	0	0	0	0	0	3	0	0	0	0	0	4	0	0	0	0	0	0	0	0	0	0	0	0	2	0	0	0	0
hsa-mir-6509	0	0	0	0	0	0	0	0	0	0	0	0	0	0	0	0	0	0	0	0	0	0	0	0	0	0	0	0	2	0	0	0	0	0	0	4	0	0	0	0	2	0	0	0	0	0	0	0	3
hsa-mir-651	23	66	27	62	8	85	9	232	2	5	5	53	48	31	222	63	84	28	114	29	58	239	212	441	4	197	462	51	89	33	64	114	48	254	235	172	166	0	35	25	342	112	60	20	66	10	13	7	38
hsa-mir-6510	0	24	2	8	8	9	1	4	1	2	0	6	11	10	18	10	4	3	11	1	10	42	4	13	2	23	46	12	22	2	14	29	4	10	11	6	9	0	14	14	25	93	49	32	37	4	4	1	12
hsa-mir-6511a-1	0	4	0	0	0	0	0	2	0	2	0	0	0	1	0	0	1	0	0	0	0	1	0	0	0	0	0	0	0	1	0	0	0	0	0	3	0	0	0	0	0	0	1	2	0	0	0	0	1
hsa-mir-6511a-2	0	1	0	0	0	0	0	0	0	1	0	0	0	0	0	0	0	0	0	0	0	1	0	1	0	2	1	0	0	0	0	0	0	0	0	0	0	0	0	0	0	0	3	1	0	0	0	0	1
hsa-mir-6511a-3	0	1	0	0	1	1	0	2	0	0	0	0	0	0	0	0	0	0	0	0	0	3	0	1	0	0	0	0	0	0	0	0	0	0	0	0	0	0	0	0	0	0	1	1	0	0	0	0	0
hsa-mir-6511a-4	0	0	0	0	0	0	0	2	0	1	0	0	1	1	0	0	0	0	0	0	0	1	0	0	0	0	0	0	0	0	0	0	0	0	2	0	0	0	0	0	0	0	0	1	1	0	0	0	0
hsa-mir-6511b-1	0	0	0	0	0	0	0	0	0	0	0	0	0	0	0	0	0	0	1	1	1	1	0	1	0	0	0	0	3	0	0	0	0	0	0	0	0	0	0	1	0	0	2	0	0	0	0	1	1
hsa-mir-6511b-2	0	1	0	0	0	0	0	0	0	0	0	0	0	0	0	0	0	0	2	0	0	1	0	0	0	1	1	0	2	1	0	0	0	0	0	0	0	0	0	0	0	0	1	1	0	0	0	0	0
hsa-mir-6512	7	2	4	30	7	11	0	28	0	7	0	8	6	1	20	6	4	4	11	0	8	34	17	11	0	3	19	6	30	2	26	16	0	22	16	16	5	0	3	4	34	10	1	2	7	2	0	1	9
hsa-mir-6513	1	10	3	6	4	6	1	10	4	2	2	4	4	2	6	7	5	1	7	0	0	20	5	10	0	12	5	4	6	1	0	6	5	4	5	10	0	0	2	1	10	4	4	0	2	1	0	0	6
hsa-mir-6514	1	0	0	4	1	14	1	0	1	0	1	2	1	0	2	6	2	1	3	0	0	2	0	2	0	3	2	0	0	1	0	2	0	0	2	0	1	0	2	0	6	2	1	0	0	1	2	0	2
hsa-mir-6515	44	16	32	29	9	2	44	20	18	4	10	14	8	7	4	8	13	3	18	1	4	24	27	16	2	19	21	4	26	0	24	18	1	24	11	6	13	0	11	4	16	6	3	3	15	2	1	1	7
hsa-mir-6516	1	7	0	1	2	8	2	2	2	2	0	0	0	5	6	2	6	0	13	0	2	16	1	4	0	3	32	6	6	8	11	6	5	2	5	8	3	0	5	8	36	20	12	1	6	1	0	2	2
hsa-mir-652	28	155	55	122	182	149	210	474	96	176	183	144	262	475	409	548	206	36	331	43	194	1855	549	663	36	1227	1102	567	266	209	463	248	292	188	174	172	193	2	297	139	254	190	190	331	265	34	54	18	193
hsa-mir-653	0	0	0	0	0	0	0	0	0	0	0	0	0	2	0	0	0	0	0	0	0	0	0	0	0	0	1	0	0	0	0	0	0	0	0	0	0	0	0	0	0	0	3	0	0	0	0	0	0
hsa-mir-654	0	0	0	0	2	2	0	0	0	0	0	0	0	0	0	0	0	0	0	0	1	0	2	0	0	0	0	0	0	0	0	0	0	0	0	0	0	0	0	4	8	4	0	0	1	1	0	2	17
hsa-mir-655	0	0	0	0	0	0	0	0	0	0	0	0	0	0	0	0	0	0	0	0	0	0	0	0	0	0	0	0	0	0	0	0	0	0	1	0	0	0	0	1	2	0	0	0	1	0	0	0	2
hsa-mir-656	0	0	0	0	0	0	0	0	0	1	0	0	0	0	0	0	0	0	0	0	0	6	0	0	0	0	0	0	0	0	0	0	0	0	0	0	0	0	0	1	0	0	0	2	0	1	0	0	2
hsa-mir-657	0	0	0	0	0	0	0	0	0	0	0	0	0	0	0	0	0	0	0	0	0	0	0	0	0	0	0	0	0	0	0	0	0	0	0	0	0	0	0	0	0	0	0	0	0	0	0	0	0
hsa-mir-658	0	0	0	0	0	0	1	0	0	0	0	0	0	0	1	0	0	0	0	0	0	0	0	0	0	0	0	0	0	0	0	0	0	0	0	0	0	0	0	0	0	0	0	0	0	0	0	0	0
hsa-mir-659	0	0	4	0	1	0	0	4	1	0	0	0	2	0	2	0	2	0	0	0	3	0	7	2	0	2	15	2	4	5	8	4	0	2	1	0	0	0	0	0	8	0	5	0	7	0	0	1	1
hsa-mir-660	603	2029	519	3082	752	3669	2932	4910	1372	715	2171	2906	2343	2273	4780	3548	2207	938	4535	741	3751	3965	4707	5556	52	3474	3777	762	1970	495	825	2206	1155	4822	4808	3293	2376	2	893	776	7246	3090	1669	303	2051	311	857	348	2192
hsa-mir-661	0	0	0	0	0	0	0	0	0	0	0	0	0	0	0	0	0	0	0	0	0	0	0	0	0	0	0	0	0	0	0	0	0	0	0	3	0	0	0	0	0	0	0	0	0	0	0	0	0
hsa-mir-662	0	0	0	0	0	0	0	0	0	0	0	0	0	0	0	0	0	0	0	0	0	0	0	0	0	0	0	0	0	0	0	0	0	0	0	0	1	0	0	0	0	0	0	0	0	0	0	0	0
hsa-mir-663a	0	0	0	0	0	0	0	0	0	0	0	0	0	0	0	0	0	0	0	0	0	0	0	0	0	0	0	0	0	0	0	0	0	0	0	0	0	0	0	0	0	0	0	0	0	0	0	0	0
hsa-mir-663b	0	0	0	0	0	0	0	0	0	0	0	0	0	0	0	0	0	0	0	0	0	0	0	0	0	0	0	0	0	0	0	0	0	0	0	0	0	0	0	0	0	0	0	0	0	0	0	0	0
hsa-mir-664a	24	45	14	33	51	36	18	62	11	29	15	31	41	59	48	64	32	7	47	14	48	111	76	71	4	112	149	30	62	50	34	48	27	32	51	39	24	0	40	48	134	70	74	65	73	4	10	5	22
hsa-mir-664b	2	24	4	3	7	8	19	8	1	13	3	3	4	10	8	7	3	0	5	0	19	18	9	8	0	43	32	12	32	11	63	20	8	2	4	6	3	2	28	38	15	10	17	11	5	1	7	0	2
hsa-mir-665	0	0	0	0	0	0	0	0	0	0	0	0	0	0	0	0	0	0	0	0	0	0	0	0	0	0	0	0	0	0	0	0	0	0	0	0	0	0	0	0	0	0	0	0	0	0	0	0	0
hsa-mir-668	0	0	0	0	0	0	0	0	0	0	0	0	0	1	0	0	0	0	0	0	0	0	0	0	0	0	0	0	0	0	0	0	0	0	0	0	0	0	0	0	0	0	0	0	0	0	0	0	0
hsa-mir-670	0	0	0	0	0	0	0	0	0	0	0	0	0	0	0	0	0	0	0	0	0	0	0	0	0	0	0	0	0	0	0	0	0	0	0	1	0	0	0	0	0	0	0	0	0	0	0	0	0
hsa-mir-671	7	10	4	13	11	6	5	8	1	6	3	2	5	3	10	11	2	2	13	0	9	10	10	12	0	17	26	2	24	9	53	6	1	4	0	14	2	0	17	6	40	53	4	21	12	0	1	0	5
hsa-mir-6715a	0	0	0	0	0	0	0	0	0	0	0	0	0	0	0	0	0	0	0	0	0	0	0	0	0	0	0	0	0	0	0	0	0	0	0	0	0	0	0	0	0	0	0	0	0	0	0	0	0
hsa-mir-6715b	0	0	0	0	0	0	0	0	0	0	0	0	0	0	0	0	0	0	0	0	0	0	0	2	0	0	0	0	0	0	0	0	0	0	0	0	0	0	0	0	0	0	0	0	0	0	0	0	0
hsa-mir-6716	0	0	0	0	0	0	0	0	0	0	0	0	0	1	0	0	0	0	0	0	0	0	0	0	0	0	0	0	0	0	0	0	0	0	0	0	0	0	0	0	0	0	0	0	0	0	0	0	2
hsa-mir-6717	0	0	1	5	4	0	0	4	2	0	0	4	0	0	0	0	1	0	2	0	0	0	0	0	0	1	1	0	2	0	2	16	0	2	2	4	0	0	0	0	0	2	0	8	0	0	0	0	0
hsa-mir-6718	0	0	0	0	0	0	0	0	0	0	0	0	0	0	0	1	0	0	0	0	0	0	0	0	0	0	0	0	0	0	0	0	0	0	0	4	0	0	0	0	0	0	0	0	0	0	0	0	0
hsa-mir-6719	0	0	0	0	0	0	0	0	0	0	0	0	0	0	0	0	0	0	0	0	0	0	0	0	0	0	0	0	0	0	0	0	0	0	0	0	0	0	0	0	0	0	0	0	0	0	0	0	0
hsa-mir-6720	0	0	0	0	0	0	0	0	0	0	0	0	0	0	0	0	0	0	0	0	0	2	0	0	0	1	0	0	0	0	0	0	1	0	0	0	0	0	1	0	0	0	0	0	0	0	0	0	3
hsa-mir-6721	0	0	0	0	0	0	0	0	0	0	0	0	0	0	0	0	0	0	0	0	1	0	0	0	0	0	0	0	0	0	0	0	0	0	0	0	0	0	0	0	0	0	0	0	0	0	0	0	1
hsa-mir-6722	0	0	0	0	0	0	0	0	0	0	0	0	0	0	0	0	0	0	0	0	0	0	0	0	0	0	0	0	0	0	0	0	0	0	0	0	0	0	0	0	0	0	0	0	0	0	0	0	0
hsa-mir-6723	0	1	1	1	0	0	1	0	0	0	2	1	0	1	0	0	0	0	0	0	3	0	0	0	0	1	0	0	0	0	0	7	0	0	1	0	0	0	0	0	15	0	0	0	0	0	0	0	1
hsa-mir-6726	0	0	0	0	0	0	2	0	0	0	0	0	0	2	0	0	0	0	0	0	0	0	0	0	0	0	2	0	0	0	0	0	0	0	0	0	0	0	0	0	0	0	0	0	0	0	0	0	0
hsa-mir-6727	0	0	0	0	0	0	0	0	0	0	0	0	0	1	0	0	0	0	0	0	0	0	0	0	0	0	0	0	0	0	0	0	0	0	0	0	0	0	0	0	0	0	0	0	0	0	0	0	0
hsa-mir-6728	0	0	0	0	0	0	0	2	0	0	0	0	0	0	0	0	0	0	0	3	0	0	0	3	0	0	0	0	0	0	0	0	0	0	0	2	0	0	0	0	0	0	0	0	0	0	0	0	0
hsa-mir-6729	0	0	0	0	0	0	0	0	0	0	0	0	0	0	0	1	0	0	0	0	0	0	0	0	0	0	0	0	0	0	0	0	0	0	0	0	0	0	0	0	0	0	0	0	0	0	0	0	0
hsa-mir-6730	0	0	0	0	0	2	0	0	0	0	0	0	0	0	0	1	0	0	0	0	0	0	0	0	0	0	0	0	2	0	0	0	0	0	0	0	0	0	0	0	0	2	0	0	0	0	1	0	0
hsa-mir-6731	0	0	0	0	0	0	0	0	0	0	0	0	0	0	0	0	0	0	0	0	0	0	0	0	0	0	0	0	0	0	0	0	0	0	0	0	0	0	0	0	2	0	0	0	0	0	0	0	0
hsa-mir-6732	0	0	0	0	0	0	0	0	0	0	0	0	0	0	0	0	0	0	0	0	0	4	0	0	0	0	1	0	0	0	0	0	0	0	0	0	0	0	0	0	0	0	0	0	0	0	0	0	0
hsa-mir-6733	0	0	0	0	0	0	0	6	1	0	2	3	3	0	2	0	0	0	4	0	2	0	0	1	0	0	4	0	0	0	0	0	0	2	0	10	0	0	0	1	4	6	0	0	2	0	0	0	1
hsa-mir-6734	0	15	4	2	5	2	5	13	6	7	3	2	6	3	6	0	1	0	2	0	2	18	5	1	0	3	1	2	8	3	4	4	3	2	5	0	0	0	1	0	4	8	4	0	12	0	4	1	10
hsa-mir-6735	0	0	0	1	0	2	0	2	0	0	0	0	0	1	0	0	0	0	0	0	0	0	2	0	2	0	0	0	0	0	0	0	0	0	0	0	0	0	1	0	0	0	0	0	0	0	1	0	0
hsa-mir-6736	0	0	0	0	1	0	0	0	0	0	0	0	0	0	0	0	0	0	0	0	0	2	0	0	0	0	0	0	0	0	0	0	0	0	0	0	0	0	0	0	2	0	4	0	0	0	0	0	0
hsa-mir-6737	0	0	0	0	0	0	0	0	0	0	0	0	2	0	0	0	0	0	0	0	0	0	0	0	0	0	0	0	0	0	0	0	0	0	0	0	0	0	0	0	0	2	0	0	0	0	0	0	1
hsa-mir-6738	0	0	0	0	0	0	0	0	0	0	0	0	0	0	0	2	0	0	0	0	0	0	0	0	0	0	0	0	0	0	0	0	0	0	0	0	0	0	3	0	0	0	0	0	0	0	0	0	0
hsa-mir-6739	0	0	0	0	0	0	0	0	0	0	0	0	0	0	0	0	0	0	0	0	0	6	0	0	0	0	1	0	0	0	0	0	0	0	0	0	0	0	0	0	2	0	0	0	0	0	0	0	0
hsa-mir-6740	0	8	0	0	0	2	0	1	0	0	0	0	0	3	0	0	3	0	0	4	1	0	2	0	0	0	0	0	0	0	8	4	0	0	4	0	0	0	0	0	0	2	0	4	3	0	2	0	0
hsa-mir-6741	0	0	0	0	0	0	0	0	0	0	0	4	1	0	0	0	0	0	0	0	0	0	0	0	0	0	0	0	0	0	0	0	0	0	0	0	0	0	0	0	0	0	0	0	0	0	0	0	0
hsa-mir-6742	0	0	0	0	0	0	0	0	0	0	0	0	0	0	0	0	0	0	5	0	0	2	0	1	0	0	2	0	0	0	0	0	0	0	0	0	0	0	1	0	0	2	2	0	2	0	0	0	0
hsa-mir-6743	0	0	0	0	0	0	0	0	0	0	0	0	0	0	0	0	0	0	0	0	0	0	0	0	0	0	0	0	0	0	0	0	0	0	0	0	0	0	0	0	0	0	0	0	0	0	0	0	0
hsa-mir-6744	0	2	3	0	1	0	1	0	0	0	0	0	0	1	2	0	0	0	0	0	0	0	0	0	0	0	0	0	0	0	0	0	0	0	0	0	0	0	0	0	0	0	0	0	0	0	0	0	0
hsa-mir-6745	14	11	0	2	3	0	0	0	0	0	5	1	7	0	4	0	1	0	2	0	0	0	2	0	0	1	0	0	6	1	0	6	0	2	0	0	0	0	0	2	0	0	1	1	0	0	1	0	1
hsa-mir-6746	0	0	0	0	0	0	0	0	0	0	0	0	0	0	0	0	0	0	0	0	0	0	0	0	0	0	0	0	0	0	0	0	0	0	0	0	0	0	0	0	0	0	0	0	0	0	0	0	0
hsa-mir-6747	0	0	0	3	1	0	0	0	0	0	0	0	0	0	4	4	0	0	0	0	0	12	0	0	0	0	0	0	0	0	0	0	0	0	0	0	0	0	0	0	0	0	1	0	2	0	0	0	0
hsa-mir-6748	0	0	0	0	2	0	0	0	0	0	0	0	0	0	0	0	0	0	0	0	0	0	3	0	0	0	0	0	0	0	0	0	0	0	0	0	0	0	0	0	0	0	0	0	0	0	0	0	0
hsa-mir-6749	0	1	0	0	0	0	0	0	0	0	0	0	0	0	0	0	0	0	0	0	0	0	0	0	0	0	0	0	0	0	0	0	0	0	1	0	0	0	0	0	0	0	0	0	0	0	0	0	0
hsa-mir-675	0	2	0	0	6	0	0	0	0	0	1	0	3	1	0	0	0	0	0	0	2	0	13	0	2	3	9	3	14	5	10	0	2	0	4	2	1	0	1	3	10	33	13	16	30	0	0	0	0
hsa-mir-6750	0	0	0	0	0	2	0	0	0	0	0	5	0	0	0	0	0	0	0	0	0	0	0	0	0	1	1	0	0	0	0	0	0	0	0	0	0	0	0	0	0	0	0	1	0	0	0	0	0
hsa-mir-6751	7	1	0	0	0	0	0	2	0	0	1	0	0	0	0	0	0	0	1	0	0	0	0	1	0	0	0	0	0	0	0	0	0	0	0	0	0	0	0	0	0	0	0	1	0	0	0	0	0
hsa-mir-6752	0	0	0	0	0	0	0	0	0	0	0	0	0	0	0	0	0	0	0	0	0	0	0	0	0	0	0	0	0	0	0	0	0	0	0	0	0	0	0	0	0	0	0	0	0	0	0	0	0
hsa-mir-6753	0	0	0	0	0	0	0	0	0	0	0	0	0	0	0	0	0	0	1	0	0	0	0	0	0	0	0	0	0	0	0	0	0	0	0	0	0	0	0	1	0	0	0	0	0	0	0	0	0
hsa-mir-6754	0	5	0	0	0	0	0	0	0	0	0	0	0	0	0	0	0	0	1	0	0	0	0	0	0	0	0	0	0	0	0	0	0	0	0	0	0	0	0	0	0	2	0	0	0	0	0	0	1
hsa-mir-6755	0	3	0	0	0	0	1	0	0	0	0	0	0	0	0	0	0	0	0	0	0	0	0	0	0	2	0	0	0	0	0	0	0	0	0	0	0	0	0	0	0	0	0	0	3	0	0	0	0
hsa-mir-6756	0	0	0	0	0	0	0	0	0	0	0	0	0	0	0	0	0	0	0	0	0	0	0	0	0	0	0	0	0	0	0	0	0	0	0	0	0	0	0	0	0	0	0	0	0	0	0	0	0
hsa-mir-6757	0	0	0	0	0	0	0	0	0	0	0	0	1	0	0	0	0	0	0	0	0	0	0	0	0	0	0	0	0	0	0	0	0	0	0	0	0	0	0	0	0	0	0	0	0	0	0	0	0
hsa-mir-6758	0	2	0	3	0	0	0	0	0	0	0	0	0	0	0	1	0	0	0	0	0	0	0	0	0	0	0	0	1	0	0	0	0	0	0	0	0	0	0	0	0	0	1	0	1	0	0	0	0
hsa-mir-6759	0	0	0	0	0	0	0	0	0	0	0	0	0	0	0	0	0	0	0	0	0	0	0	0	0	0	0	0	0	0	0	0	0	0	0	0	0	0	0	0	0	0	0	0	0	0	0	0	0
hsa-mir-676	4	0	1	18	0	2	8	2	1	1	4	7	5	10	14	9	2	1	7	5	6	14	5	1	0	12	8	4	8	3	4	10	0	4	2	2	3	0	3	1	18	2	0	0	7	1	1	1	2
hsa-mir-6760	0	0	0	0	0	0	0	0	0	0	0	0	0	0	0	0	0	0	0	0	0	0	0	0	0	0	0	0	0	0	0	0	0	0	0	0	0	0	0	0	0	0	0	0	0	0	0	0	0
hsa-mir-6761	3	0	0	0	1	0	3	0	0	0	1	0	0	0	0	0	0	0	0	0	3	0	0	0	0	2	2	0	8	0	0	0	0	0	0	0	2	0	0	0	2	0	0	0	1	0	0	0	0
hsa-mir-6762	0	0	0	0	0	0	0	0	0	0	0	0	0	2	0	0	0	0	0	0	0	0	3	0	0	0	0	0	0	2	0	0	0	0	0	0	2	0	0	0	0	0	0	0	0	0	0	0	0
hsa-mir-6763	0	0	0	0	0	0	0	0	0	0	0	0	0	0	0	0	0	0	0	0	0	0	0	0	0	0	0	0	0	0	0	0	0	0	0	0	0	0	0	0	4	0	0	0	0	0	0	0	0
hsa-mir-6764	0	0	7	0	0	0	0	0	1	0	0	0	0	0	0	0	0	1	0	0	0	2	0	0	0	0	0	6	0	0	0	6	0	0	0	0	0	0	2	0	0	0	0	0	0	0	0	0	0
hsa-mir-6765	0	0	0	0	0	0	0	0	0	0	0	0	0	0	0	0	0	0	0	0	0	0	0	0	0	0	0	0	0	0	0	0	0	0	0	0	0	0	0	0	0	0	0	0	0	0	0	0	0
hsa-mir-6766	0	0	0	0	0	0	0	2	0	0	0	0	0	0	0	0	0	0	0	0	0	0	0	0	0	0	0	0	0	0	0	0	0	0	0	0	0	0	0	0	0	0	0	0	0	0	0	0	0
hsa-mir-6767	0	4	0	0	0	0	0	0	0	0	0	0	0	0	0	0	0	0	0	0	0	0	0	0	0	1	0	0	0	0	0	0	0	0	0	0	0	0	1	0	0	0	0	0	0	0	0	0	0
hsa-mir-6768	0	0	0	0	0	0	0	0	0	0	0	0	0	0	0	0	0	0	0	0	0	0	0	0	0	0	0	0	0	0	0	0	0	0	0	0	0	0	0	0	0	0	0	0	0	0	0	0	0
hsa-mir-6769a	0	0	0	0	0	0	0	0	0	0	0	0	0	0	0	0	0	0	0	0	0	0	0	0	0	0	0	0	0	0	0	0	0	0	0	0	0	0	1	0	2	0	0	0	0	0	0	0	0
hsa-mir-6769b	0	0	0	0	0	0	0	0	0	0	0	0	0	0	0	0	0	0	0	0	0	0	0	0	0	0	0	2	0	1	2	0	0	0	0	0	0	0	1	1	0	2	1	5	0	0	0	0	0
hsa-mir-6770-1	0	0	0	0	0	1	0	0	0	0	0	0	0	0	0	0	0	0	0	0	0	0	0	0	0	1	0	0	0	0	0	0	0	0	0	0	0	0	0	0	0	0	0	0	0	0	0	0	0
hsa-mir-6770-2	0	0	0	0	0	1	0	0	0	0	0	0	0	0	1	0	0	0	1	0	0	0	0	0	0	0	1	0	0	0	1	0	0	0	0	0	0	0	0	1	0	0	1	0	0	0	0	0	0
hsa-mir-6770-3	0	0	0	0	1	0	0	0	0	0	0	0	1	0	1	0	0	0	0	0	0	0	0	0	0	0	0	0	0	0	1	0	0	0	0	0	0	0	0	0	0	0	0	0	0	0	0	0	1
hsa-mir-6771	0	0	0	0	0	0	0	0	0	0	0	0	0	0	0	0	0	0	0	0	0	4	0	0	0	0	0	0	0	0	0	0	0	0	0	0	0	0	0	0	0	0	0	0	0	0	0	4	0
hsa-mir-6772	1	0	0	1	0	0	0	0	0	0	0	0	2	0	0	1	0	0	2	0	0	0	0	2	0	0	1	0	0	1	0	0	0	0	1	0	0	0	1	0	0	2	0	0	2	0	0	0	0
hsa-mir-6773	0	0	0	0	0	0	0	0	0	0	0	0	0	0	0	0	0	0	0	0	0	0	0	0	0	0	0	0	0	0	0	0	0	0	0	0	0	0	0	0	0	0	0	0	0	0	0	0	0
hsa-mir-6774	0	0	0	0	0	0	0	0	0	0	0	0	0	0	0	0	0	0	0	0	0	0	0	0	0	0	0	0	0	0	0	0	0	0	0	0	0	0	0	0	0	0	0	0	0	0	0	0	0
hsa-mir-6775	0	0	0	0	0	0	1	0	0	0	0	0	0	0	0	0	0	0	0	0	0	0	0	0	0	0	0	0	3	0	0	0	0	0	0	0	0	0	0	0	0	0	0	0	0	0	0	0	0
hsa-mir-6776	0	0	0	0	0	2	0	0	0	0	0	0	0	0	0	0	0	0	0	0	0	0	0	0	0	0	0	0	0	0	0	0	0	0	0	0	0	0	0	0	0	0	0	0	1	0	0	0	0
hsa-mir-6777	0	4	4	0	5	0	0	6	0	0	0	0	2	0	0	0	1	0	5	0	1	12	0	1	0	0	2	8	0	0	2	0	1	0	3	0	0	0	0	0	0	0	7	4	3	0	0	0	1
hsa-mir-6778	0	0	0	0	0	0	0	0	0	0	0	0	0	0	0	0	0	0	0	0	0	0	0	0	0	0	0	0	0	0	0	0	0	0	0	0	0	0	0	0	0	0	0	0	0	0	0	0	0
hsa-mir-6779	0	0	0	0	0	0	0	0	0	0	0	0	0	0	0	0	0	0	0	0	0	0	0	0	0	0	0	0	0	0	0	0	0	0	0	0	0	0	0	0	0	0	1	0	1	0	0	0	0
hsa-mir-6780a	0	1	0	3	0	0	0	0	0	1	0	0	0	0	0	0	0	0	0	0	0	0	0	0	0	0	0	0	0	2	0	0	0	0	0	0	0	0	0	0	0	0	0	1	0	0	0	0	0
hsa-mir-6780b	0	0	0	0	0	0	0	0	0	0	0	0	0	0	0	0	0	0	0	0	0	0	0	0	0	0	1	0	0	0	0	0	0	0	0	0	0	0	0	0	0	0	0	0	0	0	0	0	0
hsa-mir-6781	0	0	0	0	0	0	0	0	0	0	0	0	0	1	0	0	0	0	0	0	0	0	0	0	0	0	0	0	0	0	0	0	0	0	0	0	0	0	0	0	0	0	0	0	0	0	0	0	0
hsa-mir-6782	0	0	0	0	0	0	0	0	0	0	0	0	1	0	0	0	0	0	0	0	0	0	0	1	0	0	0	0	0	0	0	0	0	0	0	0	0	0	0	0	0	0	0	0	0	0	0	0	0
hsa-mir-6783	0	0	0	0	0	0	0	0	0	0	0	0	0	0	0	0	0	0	0	0	0	0	0	0	0	0	0	0	0	0	0	0	0	0	0	0	0	0	0	0	0	0	0	0	0	0	0	0	0
hsa-mir-6784	0	1	0	3	0	0	0	0	0	0	0	0	0	1	0	0	0	0	0	0	0	0	0	0	0	0	0	0	0	0	0	0	0	0	0	0	0	0	1	1	0	0	0	0	0	0	0	0	0
hsa-mir-6785	0	0	0	0	0	0	0	0	0	0	0	0	0	0	0	0	0	0	0	0	0	0	0	0	0	0	0	0	0	0	0	0	0	0	0	1	0	0	0	0	0	0	0	0	0	0	0	0	0
hsa-mir-6786	0	0	0	0	0	0	0	0	0	0	1	0	0	0	0	0	0	0	0	0	0	0	0	0	0	0	0	0	0	0	0	0	0	0	0	0	0	0	0	0	0	0	0	0	0	0	0	0	0
hsa-mir-6787	0	0	0	0	0	0	0	0	0	0	0	0	0	0	0	0	0	0	0	0	0	0	0	0	0	0	0	0	0	0	0	0	0	0	1	0	0	0	2	0	0	0	0	0	0	0	0	0	0
hsa-mir-6788	0	0	0	0	0	0	0	0	0	0	0	0	0	0	0	0	0	0	0	0	0	0	0	0	0	0	0	0	0	0	0	0	0	0	0	0	0	0	0	1	0	0	0	0	0	0	0	0	0
hsa-mir-6789	0	0	0	0	0	0	0	0	0	0	0	0	0	0	0	0	0	0	0	0	0	0	0	0	0	0	0	0	0	0	0	0	0	0	0	0	0	0	3	0	0	0	0	0	1	0	0	0	0
hsa-mir-6790	0	0	0	0	0	0	0	0	0	0	0	0	0	0	0	0	0	0	0	0	0	0	0	0	0	0	0	0	0	0	0	0	0	0	0	0	0	0	0	0	0	0	0	0	0	0	0	0	0
hsa-mir-6791	0	0	0	0	0	0	0	0	0	0	0	0	0	0	0	0	1	0	0	0	0	0	0	0	0	0	1	2	0	0	8	0	0	0	0	0	0	0	3	0	0	0	0	0	0	0	0	0	0
hsa-mir-6792	0	0	0	0	0	6	0	0	0	0	0	0	0	0	0	0	0	0	1	0	0	0	0	0	0	0	0	0	0	0	12	0	1	0	0	0	0	0	0	0	2	0	0	0	0	0	0	0	1
hsa-mir-6793	0	0	0	0	0	0	0	0	0	0	0	0	2	0	0	1	0	0	2	0	0	0	0	2	0	0	3	0	0	0	2	0	0	0	0	0	0	0	0	0	2	0	2	0	5	0	0	0	0
hsa-mir-6794	0	0	0	0	0	0	0	0	0	0	0	0	0	0	0	0	0	0	0	0	0	0	0	0	0	0	0	0	0	0	0	0	0	0	0	0	0	0	0	0	0	0	0	0	0	0	0	0	0
hsa-mir-6795	1	4	0	4	1	0	0	0	0	1	0	4	3	0	0	2	0	0	1	0	2	0	0	0	0	0	1	0	2	2	0	0	0	2	3	0	3	0	0	0	4	2	1	2	0	0	0	0	1
hsa-mir-6796	0	0	0	0	1	0	0	0	0	0	0	0	0	0	0	0	0	0	0	0	0	0	0	0	0	0	0	0	0	0	2	0	0	0	0	0	0	0	0	0	0	0	0	0	0	0	0	0	0
hsa-mir-6797	0	0	0	0	0	0	0	0	0	0	0	0	0	0	0	0	0	0	0	0	0	0	0	0	0	0	0	0	0	0	0	0	0	0	0	0	0	0	0	0	0	0	0	0	0	0	0	0	0
hsa-mir-6798	0	0	0	0	0	0	0	0	0	0	0	0	0	0	0	0	0	0	0	0	0	0	0	0	0	0	2	0	0	0	0	0	0	0	0	0	0	0	0	0	0	0	0	1	0	0	0	0	0
hsa-mir-6799	0	0	0	0	0	0	0	2	0	0	0	0	0	0	0	0	0	0	0	0	0	0	0	1	0	0	0	0	0	0	0	0	0	0	0	0	0	0	0	0	0	0	3	0	3	0	0	0	0
hsa-mir-6800	0	0	0	0	0	0	0	0	0	0	0	0	0	0	0	2	0	0	0	0	1	0	0	0	0	0	0	0	0	0	0	0	0	0	0	0	0	0	2	1	4	0	0	0	0	0	0	0	0
hsa-mir-6801	0	0	0	0	0	0	0	0	0	0	0	0	0	0	0	0	0	0	0	0	0	0	0	0	0	1	0	0	0	0	0	0	0	0	0	0	5	0	0	0	0	0	0	0	0	0	0	0	0
hsa-mir-6802	0	0	0	0	0	0	0	0	0	0	0	0	0	0	0	0	0	0	0	0	0	0	0	3	0	0	0	0	0	0	0	0	0	0	0	0	0	0	0	0	0	0	0	0	0	0	0	0	0
hsa-mir-6803	0	0	0	0	0	0	0	0	4	0	0	0	0	0	0	1	0	0	0	0	0	0	0	1	0	0	1	0	12	0	0	0	0	0	0	2	0	0	0	1	0	4	0	2	3	0	0	0	0
hsa-mir-6804	0	0	0	0	0	0	0	2	0	0	0	0	0	0	0	0	0	0	0	0	0	0	1	0	0	0	0	0	0	0	0	0	0	2	0	0	0	0	0	0	2	0	0	0	0	0	0	0	0
hsa-mir-6805	0	0	0	0	0	0	0	0	0	0	0	3	0	0	0	0	0	0	0	0	0	0	0	0	0	0	0	0	0	2	0	0	0	0	0	0	0	0	0	0	0	0	0	0	0	0	0	1	0
hsa-mir-6806	2	1	0	5	0	0	0	0	0	0	0	0	0	0	0	1	1	0	1	0	0	0	3	3	0	2	3	0	0	0	2	4	1	0	0	0	0	0	0	1	2	4	0	1	0	0	0	0	0
hsa-mir-6807	0	0	0	4	0	2	0	4	0	0	2	0	0	0	0	0	0	0	0	0	1	8	2	0	0	0	1	0	4	0	14	8	0	0	1	4	0	0	1	0	0	0	0	0	0	0	0	0	0
hsa-mir-6808	0	0	0	0	0	0	0	0	0	0	0	0	0	0	0	0	0	0	0	0	0	4	0	0	0	1	0	0	0	0	0	0	0	0	0	0	0	0	0	0	0	0	2	0	0	0	0	0	0
hsa-mir-6809	0	0	0	0	0	0	0	0	0	0	0	0	0	0	0	0	0	0	0	0	0	0	0	0	0	0	0	0	0	0	0	0	0	0	0	0	0	0	0	0	0	0	0	0	0	0	0	0	0
hsa-mir-6810	0	0	0	0	0	0	0	0	0	0	0	0	0	0	0	0	0	0	0	0	0	0	0	0	0	0	0	0	0	0	0	0	0	0	0	2	0	0	0	0	0	0	0	0	0	0	0	0	0
hsa-mir-6811	0	0	0	0	0	0	0	0	0	0	0	0	0	0	0	1	0	0	0	0	0	0	0	0	0	0	0	0	0	0	0	0	0	0	1	0	0	0	0	0	0	0	0	0	0	0	0	0	0
hsa-mir-6812	0	0	0	0	0	0	0	0	0	0	0	0	0	0	0	0	0	0	0	0	0	0	0	0	0	0	0	0	0	0	2	0	0	0	0	0	0	0	0	0	0	0	0	0	0	0	0	0	0
hsa-mir-6813	0	0	0	0	0	0	0	0	0	0	0	0	0	1	0	0	0	0	1	0	0	0	5	1	0	1	1	0	4	0	0	0	0	0	0	0	0	0	0	0	0	0	0	0	0	0	0	0	0
hsa-mir-6814	0	0	0	0	0	1	0	0	0	0	0	0	0	0	0	0	0	0	0	3	0	0	0	0	0	0	0	0	0	0	0	0	0	0	0	0	0	0	0	0	0	0	1	0	0	0	0	0	0
hsa-mir-6815	0	0	0	0	0	0	0	0	0	0	0	0	0	0	0	0	0	0	0	0	0	0	0	0	0	1	0	0	0	0	0	0	0	0	0	0	0	0	0	0	0	0	0	0	0	0	0	0	0
hsa-mir-6816	0	0	0	0	1	0	0	2	0	0	0	0	0	0	0	0	0	0	0	0	0	2	0	0	0	2	1	0	0	2	2	0	0	0	2	4	0	0	0	0	2	0	1	0	0	0	0	0	0
hsa-mir-6817	0	1	0	3	0	0	0	0	0	0	0	0	0	0	1	0	0	0	0	0	0	0	0	0	0	0	0	0	0	0	0	0	0	0	0	0	0	0	6	0	0	0	0	0	0	0	0	0	0
hsa-mir-6818	0	0	0	0	0	0	2	0	0	0	0	0	0	1	2	0	1	0	0	0	0	0	0	0	0	0	0	0	0	0	2	0	0	0	1	0	0	0	0	0	0	2	0	0	2	1	0	0	0
hsa-mir-6819	0	0	0	0	0	0	0	0	0	0	0	0	0	0	0	0	0	0	0	0	0	0	0	0	0	0	0	0	0	6	0	0	0	0	0	0	0	0	0	0	0	0	0	0	0	0	0	0	0
hsa-mir-6820	0	0	0	0	0	2	0	2	0	0	0	0	0	0	0	0	0	1	0	0	0	0	1	1	0	2	0	0	0	2	0	0	0	0	0	0	0	0	0	0	0	0	2	0	0	0	0	0	2
hsa-mir-6821	0	5	0	0	2	0	0	2	0	0	0	0	0	3	0	0	0	0	0	0	1	4	2	0	0	5	0	0	0	0	0	0	0	0	0	0	0	0	5	3	0	2	3	0	0	1	0	0	4
hsa-mir-6822	0	0	0	1	0	0	0	0	0	0	0	0	0	0	0	0	0	0	0	0	0	0	0	0	0	0	0	0	0	0	0	0	0	0	0	0	0	0	0	0	0	0	0	0	0	0	0	0	0
hsa-mir-6823	0	0	0	0	2	0	0	0	0	0	0	0	0	0	0	1	0	0	0	0	0	0	0	0	0	0	1	0	0	0	0	0	0	0	0	0	0	0	0	0	0	0	0	0	0	0	0	0	0
hsa-mir-6824	0	0	0	0	0	0	0	0	0	0	0	0	0	2	0	0	0	0	0	0	0	0	0	0	0	0	0	2	0	0	0	0	1	0	0	0	0	0	0	0	0	0	0	0	0	0	0	0	0
hsa-mir-6825	0	0	0	0	0	0	0	0	0	0	0	0	0	0	0	0	0	0	0	0	0	0	0	0	0	0	0	0	0	0	0	0	0	0	0	0	0	0	0	0	0	0	1	0	0	0	0	0	0
hsa-mir-6826	0	0	0	0	0	0	0	2	0	0	3	0	2	0	0	2	0	0	1	0	1	1	4	0	0	11	1	0	0	0	0	0	0	0	0	0	0	0	0	0	0	0	0	0	1	0	1	0	0
hsa-mir-6827	0	0	0	2	0	2	0	4	0	0	1	0	2	1	2	0	0	0	0	0	0	6	0	1	0	1	3	8	2	2	0	2	3	0	0	0	0	0	0	0	0	2	1	0	1	0	0	0	3
hsa-mir-6828	0	0	0	0	0	0	0	0	0	0	0	0	0	0	0	0	0	0	0	0	0	0	0	0	0	0	1	0	0	0	0	0	0	0	0	0	0	0	0	0	0	0	0	0	1	1	0	0	0
hsa-mir-6829	0	0	0	0	0	0	0	0	1	0	0	0	0	0	0	0	0	0	0	0	0	0	0	0	0	0	0	0	0	0	0	0	0	0	0	0	0	0	0	0	0	0	0	0	0	0	0	0	0
hsa-mir-6830	0	0	0	0	0	0	0	0	0	2	0	0	0	0	0	0	0	0	0	0	0	0	0	0	0	0	0	0	0	0	0	0	0	0	0	0	0	0	0	0	0	0	0	1	0	0	0	0	0
hsa-mir-6831	0	0	2	0	0	0	0	0	0	0	0	0	0	0	0	0	0	0	0	0	0	0	0	0	0	0	0	0	0	0	0	0	0	0	0	0	0	0	0	0	0	0	0	0	0	0	0	0	0
hsa-mir-6832	0	0	0	0	0	8	0	0	1	0	1	1	0	0	0	0	0	0	0	0	0	0	0	0	0	0	0	0	0	0	0	0	0	0	0	0	0	0	1	0	2	0	0	0	0	0	0	0	0
hsa-mir-6833	0	0	0	0	0	0	0	6	0	0	0	0	0	1	1	0	0	0	0	0	0	0	0	2	0	0	0	0	0	0	1	0	0	0	1	0	0	0	2	0	0	2	0	0	0	0	0	0	0
hsa-mir-6834	0	0	0	0	0	0	0	0	0	0	0	0	0	0	0	0	0	0	0	0	0	0	0	0	0	0	0	0	0	0	0	0	0	1	0	0	0	0	0	0	0	0	0	0	0	0	0	0	0
hsa-mir-6835	0	0	0	0	0	2	0	0	0	0	0	0	0	0	0	0	0	0	0	0	0	0	0	0	0	0	0	0	0	0	0	0	0	0	0	0	0	0	0	0	0	0	0	0	0	0	0	0	0
hsa-mir-6836	0	0	0	0	0	0	2	0	0	0	0	0	0	0	0	0	0	0	0	0	0	0	0	0	0	0	0	0	0	0	0	0	0	0	0	0	0	0	0	0	0	0	2	0	0	0	0	0	0
hsa-mir-6837	3	2	0	5	0	0	0	0	0	0	0	0	1	0	3	1	0	0	0	0	2	4	3	4	0	3	3	0	0	0	0	10	2	0	1	2	1	0	2	0	2	0	0	2	0	0	0	0	0
hsa-mir-6838	0	0	0	0	0	0	0	0	0	0	0	0	0	4	0	0	0	0	1	0	1	0	1	2	0	3	0	0	0	0	0	0	0	0	0	0	0	0	0	0	0	0	0	0	0	0	0	0	0
hsa-mir-6839	0	0	0	0	0	2	3	4	0	0	2	0	0	0	0	0	2	1	3	0	0	2	2	1	0	3	3	0	6	3	2	0	0	4	1	0	3	0	0	2	0	6	1	1	4	0	0	0	0
hsa-mir-6840	0	0	0	0	0	0	0	0	0	0	0	0	0	0	0	0	0	0	1	0	0	0	0	0	0	0	0	0	0	0	0	0	0	0	0	0	0	0	1	0	0	0	0	0	0	0	0	0	0
hsa-mir-6841	0	0	0	0	0	0	0	0	0	0	0	0	0	0	0	0	0	0	0	0	0	0	0	0	0	0	0	0	0	0	0	0	0	0	0	0	0	0	0	0	0	0	0	0	0	0	0	0	0
hsa-mir-6842	0	12	0	0	0	0	5	4	1	2	5	0	0	1	4	8	0	0	4	0	2	4	10	16	2	24	21	16	2	6	21	0	5	0	0	6	3	0	25	2	8	0	2	1	4	0	0	0	1
hsa-mir-6843	0	0	0	0	0	0	0	0	0	0	0	0	0	0	0	0	0	0	0	0	0	0	0	0	0	0	0	0	0	0	0	0	0	0	0	0	0	0	0	0	0	0	0	0	0	0	0	0	1
hsa-mir-6844	0	0	0	0	0	0	0	0	0	0	0	0	0	0	0	0	0	0	1	0	0	0	0	0	0	1	0	0	0	0	0	0	0	0	0	0	0	0	0	0	0	0	0	0	0	0	0	0	0
hsa-mir-6845	0	0	0	0	0	0	0	0	0	0	0	0	1	0	0	0	0	0	0	0	0	0	0	0	0	0	0	0	0	0	0	0	0	0	0	0	0	0	0	0	0	0	0	0	0	0	0	0	0
hsa-mir-6846	0	0	0	0	0	0	0	0	0	0	0	0	0	0	0	0	0	0	0	0	0	0	0	0	0	0	0	0	0	0	0	0	0	0	0	0	0	0	0	0	0	0	0	0	0	0	0	0	0
hsa-mir-6847	0	0	0	0	0	0	3	0	1	0	0	2	0	0	0	0	0	0	1	0	2	0	1	0	0	7	0	0	0	1	0	0	1	2	1	0	0	0	0	0	0	0	0	0	0	0	0	1	2
hsa-mir-6848	0	0	0	0	0	0	0	0	0	0	0	0	0	0	0	0	0	0	0	0	0	0	0	0	0	0	0	0	0	0	0	0	0	0	0	0	0	0	0	1	0	0	0	0	0	0	0	0	0
hsa-mir-6849	0	0	0	0	0	0	0	0	0	0	0	0	0	0	0	0	0	0	0	0	0	0	0	0	0	0	0	0	0	0	0	0	0	0	0	0	0	0	0	0	4	0	0	0	0	0	0	0	1
hsa-mir-6850	0	0	0	0	0	0	0	0	0	0	0	1	0	0	0	1	0	0	0	0	1	0	0	1	0	0	0	0	0	2	0	0	0	0	0	0	0	0	0	0	0	0	0	0	0	0	0	0	0
hsa-mir-6851	0	3	0	0	0	0	0	0	0	1	1	0	0	0	0	0	0	0	0	0	0	0	0	0	0	1	0	0	0	0	0	1	0	0	0	1	0	0	0	0	0	0	0	0	0	0	0	0	0
hsa-mir-6852	0	0	0	0	0	2	0	0	0	2	1	0	0	2	1	1	0	0	0	0	2	4	1	0	0	5	3	0	0	0	0	0	0	0	0	0	0	0	2	0	0	2	0	1	1	0	0	0	0
hsa-mir-6853	0	1	0	0	0	0	1	2	0	0	0	0	0	0	0	1	0	0	0	0	0	0	0	0	0	0	0	0	0	0	0	0	0	0	0	0	0	0	0	0	0	0	0	0	1	0	0	0	0
hsa-mir-6854	3	0	0	0	1	0	0	0	0	0	0	0	0	0	2	0	1	0	1	0	1	2	4	0	0	11	2	0	0	0	2	0	0	0	1	0	0	0	0	0	0	0	0	0	1	0	0	0	0
hsa-mir-6855	0	1	0	0	0	0	2	0	0	0	0	0	0	0	0	0	0	0	1	0	0	0	5	2	0	2	5	0	0	1	0	0	0	0	0	0	0	0	0	0	0	0	0	0	0	0	0	0	0
hsa-mir-6856	0	0	0	0	0	0	0	0	0	0	0	0	0	0	0	0	0	0	0	0	0	0	0	0	0	0	0	0	2	0	0	0	0	0	0	0	0	0	0	0	0	0	0	0	0	0	0	0	0
hsa-mir-6857	0	0	0	0	0	0	0	0	0	0	0	0	0	0	0	0	0	0	0	0	0	0	0	0	0	0	0	0	0	0	0	0	0	0	0	0	0	0	0	0	0	2	0	0	0	0	0	0	0
hsa-mir-6858	0	0	0	2	10	0	2	0	0	0	0	0	5	0	0	1	1	0	2	3	1	2	4	3	0	4	1	0	0	3	0	0	0	2	1	2	0	0	0	0	0	2	0	0	0	0	2	0	0
hsa-mir-6859-1	0	0	0	0	0	0	0	0	0	0	0	0	0	0	0	0	0	0	0	0	1	0	0	0	0	0	0	0	0	0	1	1	0	0	0	0	0	0	0	0	0	0	0	0	0	0	0	0	0
hsa-mir-6859-2	0	0	0	2	0	1	0	0	0	0	1	0	0	1	1	0	0	0	0	0	0	1	1	1	0	0	0	1	0	0	0	0	0	0	0	0	0	0	1	0	0	1	0	0	0	0	0	0	0
hsa-mir-6859-3	0	0	0	1	0	0	0	0	0	0	0	0	0	0	1	0	0	0	0	0	0	1	0	0	0	0	1	0	0	0	1	2	0	0	0	0	0	0	0	0	1	1	0	0	0	0	0	0	0
hsa-mir-6860	0	0	0	0	0	0	0	0	0	0	0	0	0	0	0	0	0	0	0	0	0	0	0	0	0	0	0	0	0	0	0	0	0	0	0	0	0	0	0	0	0	0	0	0	0	0	0	0	0
hsa-mir-6861	0	0	0	0	0	0	0	0	0	0	0	0	0	0	0	0	0	0	0	0	0	0	0	0	0	0	0	0	0	0	0	0	0	0	0	0	0	0	0	0	0	0	0	0	0	0	0	0	0
hsa-mir-6862-1	0	0	0	0	0	0	1	0	0	0	0	0	0	0	0	0	0	0	0	0	1	0	1	0	0	1	0	0	0	0	0	0	0	0	0	0	0	0	0	0	0	0	0	0	0	0	0	0	0
hsa-mir-6862-2	0	0	0	0	0	0	1	0	0	0	1	0	0	0	0	0	1	0	0	0	0	0	1	0	0	0	0	0	0	0	0	0	0	0	0	0	0	0	0	1	0	0	0	0	0	0	0	0	0
hsa-mir-6863	0	0	0	0	0	0	0	1	0	0	0	0	0	0	0	0	0	0	0	0	0	0	0	0	0	0	0	0	0	0	0	0	0	0	0	0	0	0	0	0	0	0	0	0	0	0	0	0	0
hsa-mir-6864	0	0	0	0	0	0	0	0	0	0	0	0	0	0	0	0	0	0	0	0	0	0	3	0	0	0	3	0	0	0	4	0	4	0	2	4	0	0	0	0	1	0	0	0	0	0	0	0	0
hsa-mir-6865	0	0	5	0	0	0	0	0	0	0	0	0	0	0	0	0	0	0	0	0	0	0	0	0	0	0	0	0	0	0	0	0	0	0	0	0	0	0	0	0	0	0	0	0	0	0	0	0	0
hsa-mir-6866	0	8	3	2	0	2	0	0	1	1	2	0	1	4	9	0	2	0	4	0	1	6	0	2	0	3	2	0	4	4	0	0	0	0	4	0	0	0	0	0	2	0	1	5	2	0	0	0	1
hsa-mir-6867	3	2	7	5	3	0	4	0	2	2	0	0	0	0	0	0	0	0	1	0	0	8	4	2	0	0	3	6	4	4	18	6	1	0	2	0	0	0	0	0	4	0	2	4	5	0	0	0	0
hsa-mir-6868	0	0	0	0	0	0	0	0	0	0	0	0	0	0	0	0	0	0	0	0	0	0	0	0	0	0	0	0	0	0	0	0	0	0	0	0	0	0	0	0	0	0	0	0	0	0	0	0	0
hsa-mir-6869	0	0	0	0	0	0	0	0	0	0	0	0	0	1	0	0	0	0	0	0	2	0	0	0	0	0	0	0	0	0	0	0	0	0	0	0	0	0	0	0	2	0	0	0	0	0	0	0	0
hsa-mir-6870	0	0	0	0	0	0	0	6	0	1	0	0	0	0	2	0	0	0	1	0	0	4	0	0	0	0	2	0	0	0	0	0	0	2	1	0	0	0	0	0	0	0	0	1	0	0	0	0	0
hsa-mir-6871	0	0	0	0	0	0	0	0	0	0	0	0	0	0	0	0	0	0	0	0	0	2	0	1	0	0	0	0	0	0	4	0	0	0	0	0	0	0	0	0	0	0	0	0	0	0	0	0	1
hsa-mir-6872	0	0	0	0	0	0	0	0	0	0	0	0	0	0	0	0	0	0	0	0	0	0	0	0	0	0	0	0	0	0	0	0	0	0	0	0	0	0	0	0	0	0	0	0	0	0	0	0	0
hsa-mir-6873	0	0	0	0	0	0	0	0	0	0	0	1	0	0	0	0	0	0	0	0	0	0	0	0	0	0	0	0	0	0	3	0	0	0	0	0	0	0	0	0	0	0	0	0	0	0	0	0	0
hsa-mir-6874	0	0	0	0	0	0	0	0	0	0	0	0	0	0	2	1	0	0	0	0	0	2	0	1	0	1	1	0	0	0	0	0	0	0	0	0	4	0	0	1	0	0	0	0	0	0	0	0	0
hsa-mir-6875	0	0	0	0	1	0	0	0	0	1	0	0	0	0	0	0	0	0	0	0	0	0	0	0	0	0	0	0	0	0	0	2	0	0	0	6	0	0	0	0	0	0	0	2	0	0	0	0	1
hsa-mir-6876	0	0	0	1	0	2	0	0	0	0	0	0	0	0	0	0	0	0	0	0	0	0	0	0	0	0	1	0	0	2	0	0	0	0	0	0	1	0	2	0	0	0	0	0	0	0	0	0	0
hsa-mir-6877	0	0	0	0	2	0	0	2	0	0	0	2	0	0	4	3	0	0	0	0	0	1	4	1	0	2	2	0	0	0	0	4	1	0	0	12	0	0	0	0	4	0	5	0	6	0	0	0	0
hsa-mir-6878	0	0	0	0	1	0	0	2	0	0	0	0	0	0	0	1	0	0	0	0	0	0	0	0	0	0	0	0	0	0	8	0	0	0	0	0	1	0	0	1	0	0	0	0	0	0	0	0	0
hsa-mir-6879	0	0	0	0	0	0	0	0	0	0	0	0	0	0	0	0	0	0	0	0	0	0	0	0	0	0	0	0	0	0	0	0	0	0	0	0	0	0	0	0	0	0	0	0	0	0	0	0	0
hsa-mir-6880	0	0	0	0	0	0	0	0	0	0	0	0	0	0	0	0	0	0	0	0	0	0	0	0	0	0	0	0	0	0	0	0	0	0	0	0	0	0	0	0	0	0	1	0	0	0	0	0	0
hsa-mir-6881	0	0	0	0	0	0	0	0	0	0	0	0	0	0	0	0	0	0	0	0	0	0	0	0	0	0	0	0	0	0	0	0	0	0	0	0	0	0	1	1	0	0	0	0	0	0	0	0	0
hsa-mir-6882	0	15	6	11	1	4	0	8	0	1	0	2	1	8	4	8	0	0	8	0	7	6	1	12	0	3	6	0	6	0	6	2	4	8	11	7	1	0	1	1	10	10	1	0	8	2	0	0	2
hsa-mir-6883	0	0	0	0	0	0	0	0	0	0	1	0	0	0	0	0	0	0	0	0	0	0	0	0	0	0	0	0	0	0	0	0	0	0	0	0	0	0	0	0	0	0	0	0	0	0	0	0	0
hsa-mir-6884	2	3	0	0	1	0	0	0	0	0	0	0	1	0	0	0	0	0	0	0	1	0	0	0	0	0	0	0	0	0	0	0	0	0	0	0	0	0	0	0	0	0	0	0	1	0	0	0	0
hsa-mir-6885	0	0	0	0	0	0	0	0	0	0	0	0	0	0	0	0	0	0	0	0	0	2	0	0	0	0	2	0	0	0	3	0	0	0	0	0	0	0	0	0	0	0	0	0	0	0	0	0	0
hsa-mir-6886	0	2	0	0	0	0	2	0	0	0	0	0	0	0	0	0	1	0	0	0	0	0	0	0	0	0	0	0	0	0	0	0	0	0	0	2	0	0	0	0	0	0	0	0	0	0	0	0	0
hsa-mir-6887	0	0	1	0	0	2	0	6	0	0	0	0	0	5	0	2	1	0	0	0	1	0	1	0	0	1	3	0	5	2	6	4	0	0	1	1	0	0	0	1	12	2	3	5	0	0	2	0	2
hsa-mir-6888	0	0	0	1	0	2	0	0	0	0	0	0	3	0	0	5	2	1	8	0	6	0	0	0	0	3	3	0	12	1	0	0	0	0	2	0	1	0	4	0	3	2	1	1	6	1	0	0	0
hsa-mir-6889	0	0	0	1	4	0	0	0	0	0	0	0	3	0	0	0	0	0	2	0	0	0	0	1	0	2	0	0	0	1	0	0	0	0	0	0	0	0	0	0	0	0	0	0	0	0	0	0	0
hsa-mir-6890	0	0	0	0	0	0	0	0	0	0	0	0	0	0	0	1	0	0	0	0	0	0	0	0	0	0	0	0	0	0	0	0	0	0	0	0	0	0	0	0	0	0	0	0	0	0	0	0	0
hsa-mir-6891	0	0	0	0	0	0	0	0	0	0	0	0	0	0	0	0	0	0	0	0	0	0	0	0	0	0	0	0	0	0	0	0	0	0	0	0	0	0	2	0	0	0	0	0	0	0	0	0	1
hsa-mir-6892	0	0	0	0	0	0	0	0	0	0	0	0	2	0	0	0	1	0	4	0	0	0	0	1	0	0	2	0	0	0	4	0	0	0	0	0	0	0	2	0	0	0	0	0	0	0	0	0	0
hsa-mir-6893	0	0	0	0	0	0	0	0	0	0	0	0	0	0	0	0	0	0	0	0	0	0	0	0	0	0	0	0	0	0	0	0	0	0	0	0	0	0	0	0	0	0	0	0	0	0	0	0	0
hsa-mir-6894	0	0	0	0	0	0	0	2	0	1	0	3	0	0	0	0	3	0	0	0	0	2	0	0	0	0	3	0	0	0	0	0	0	0	0	0	0	0	0	0	0	0	5	0	1	0	0	0	0
hsa-mir-6895	0	0	0	0	0	0	0	0	0	0	0	0	0	0	0	0	0	0	0	0	0	0	0	0	0	0	0	0	0	0	0	0	0	0	0	0	0	0	2	0	0	0	0	0	0	0	0	0	0
hsa-mir-7-1	56	168	50	121	175	316	371	749	219	72	206	166	210	213	1408	505	719	138	1098	347	399	798	1057	1751	46	1950	2478	304	367	182	240	172	158	136	284	253	91	0	139	77	299	387	368	69	475	52	32	34	208
hsa-mir-7-2	34	86	42	66	154	212	355	623	202	10	177	153	154	158	1061	424	626	141	953	316	295	501	742	1445	23	1618	1968	246	256	162	156	112	133	98	194	182	52	0	88	48	219	297	277	58	379	33	29	27	122
hsa-mir-7-3	29	76	40	57	147	202	334	593	202	12	193	135	174	159	1097	405	644	116	930	294	323	471	819	1497	39	1615	2015	229	279	158	164	117	125	94	186	162	55	1	104	44	195	283	282	54	405	39	39	21	109
hsa-mir-708	20	94	29	160	181	314	94	800	63	52	76	88	161	219	819	482	471	135	863	92	535	559	449	581	13	637	1656	191	476	132	255	278	72	180	272	219	208	0	52	88	947	646	749	197	854	95	121	99	213
hsa-mir-7106	1	0	1	0	0	4	0	0	0	1	0	2	0	1	0	0	0	0	0	0	0	3	1	0	0	0	0	2	2	0	2	3	0	0	0	0	0	0	0	0	0	0	2	1	0	0	0	0	0
hsa-mir-7107	0	0	0	0	0	0	0	0	0	0	0	0	0	0	0	0	0	0	0	0	0	0	0	0	0	0	0	0	0	0	0	0	0	0	0	0	0	0	0	0	0	0	0	0	0	0	0	0	0
hsa-mir-7108	0	0	0	0	0	0	0	0	0	0	0	0	0	0	0	0	0	0	0	0	0	0	0	0	0	0	0	0	0	0	0	0	0	0	0	0	0	0	0	0	0	0	0	0	0	0	0	0	0
hsa-mir-7109	0	0	0	0	0	0	0	0	0	0	0	0	0	0	0	0	0	0	0	0	0	0	0	0	0	0	0	0	0	0	0	0	0	0	0	0	0	0	0	0	0	0	0	0	0	0	0	0	0
hsa-mir-711	0	0	0	0	0	0	0	0	0	0	0	0	0	0	0	0	0	0	0	0	0	0	0	0	0	0	0	0	0	0	0	0	0	0	0	0	0	0	0	0	0	0	0	0	0	0	0	0	0
hsa-mir-7110	0	0	0	0	0	0	0	0	0	0	0	0	0	0	0	0	0	0	0	0	0	0	0	0	0	0	0	0	0	0	0	0	0	0	0	0	0	0	0	0	0	0	0	0	0	0	0	0	0
hsa-mir-7111	0	0	0	0	0	0	0	0	0	0	0	0	0	0	0	0	0	0	0	0	1	0	1	0	0	2	1	0	0	0	0	0	0	0	0	0	0	0	0	0	0	2	0	0	0	0	0	0	2
hsa-mir-7112-1	0	0	0	0	0	0	0	1	0	0	0	0	0	0	0	0	0	0	0	0	0	0	0	0	0	0	0	0	0	0	0	0	0	0	0	0	0	0	0	0	0	0	0	0	0	0	0	0	0
hsa-mir-7112-2	0	0	0	0	0	0	0	1	0	0	0	0	0	0	0	0	0	0	0	0	0	2	0	0	0	0	1	0	0	0	1	0	0	0	0	0	0	0	0	0	0	0	0	0	0	0	0	0	0
hsa-mir-7113	0	0	0	0	0	0	0	0	0	0	0	0	0	0	0	0	0	0	0	0	0	0	0	0	0	0	0	0	0	0	0	0	0	0	0	0	0	0	0	0	0	0	0	0	0	0	0	0	0
hsa-mir-7114	0	0	0	0	0	0	0	0	1	0	0	0	0	0	0	0	0	0	0	0	0	0	1	0	0	2	0	0	0	0	0	0	0	0	0	0	0	0	0	0	0	0	0	0	0	0	0	0	0
hsa-mir-7150	0	0	0	0	0	0	0	0	0	0	0	0	0	0	0	0	0	0	0	0	0	0	0	0	0	0	0	0	0	0	0	0	0	0	0	0	0	0	0	0	0	1	0	0	0	0	0	0	0
hsa-mir-7151	0	0	0	0	0	0	0	0	0	0	0	0	0	0	0	0	0	0	0	0	0	0	0	0	0	0	0	0	0	0	0	0	0	0	0	0	0	0	0	0	0	0	0	0	0	0	0	0	0
hsa-mir-7152	0	0	0	0	0	0	0	0	0	0	0	0	0	0	0	0	0	0	0	0	0	0	0	0	0	0	0	0	0	0	0	0	0	0	0	0	0	0	0	0	0	0	0	0	0	0	0	0	0
hsa-mir-7153	0	0	0	0	0	0	0	0	0	0	0	0	0	0	0	0	0	0	0	0	0	0	0	0	0	0	0	0	0	0	0	0	0	0	0	3	0	0	0	0	0	0	0	0	0	0	0	0	0
hsa-mir-7154	0	0	0	0	0	0	0	0	0	0	0	0	0	0	0	0	0	0	0	0	0	0	0	0	0	0	0	0	0	0	0	0	0	0	0	0	0	0	0	0	0	0	0	0	0	0	0	0	0
hsa-mir-7155	0	2	0	0	3	2	0	0	0	0	0	0	0	1	0	2	0	0	0	0	0	1	2	0	0	0	0	0	0	1	0	0	0	2	0	4	0	0	0	0	0	2	1	0	3	0	0	0	1
hsa-mir-7156	0	0	0	0	0	0	0	0	0	0	0	0	0	0	0	0	0	0	0	0	0	0	0	0	0	0	0	0	0	0	0	0	0	0	0	0	0	0	0	0	0	0	0	0	0	0	0	0	0
hsa-mir-7157	0	0	0	0	0	0	0	0	0	0	0	0	0	0	0	0	0	0	0	0	0	0	0	0	0	0	0	0	0	0	0	0	0	0	0	0	0	0	0	0	0	0	0	0	0	0	0	0	0
hsa-mir-7158	0	0	0	0	0	0	0	0	0	0	0	0	0	0	0	0	0	0	0	0	0	0	0	0	0	0	0	0	0	0	0	0	0	0	0	0	0	0	0	0	0	0	0	0	0	0	0	0	0
hsa-mir-7159	0	0	0	0	0	0	0	0	0	0	0	0	0	0	0	0	0	1	0	0	0	0	0	0	0	0	0	0	0	0	0	0	0	0	0	0	0	0	0	0	0	0	0	0	0	0	0	0	0
hsa-mir-7160	0	0	0	0	0	0	0	0	0	0	0	0	0	0	0	0	0	0	0	0	0	0	0	0	0	0	0	0	0	0	0	0	0	0	0	0	0	0	0	0	0	0	0	0	0	0	0	0	0
hsa-mir-7161	0	0	0	0	0	0	0	0	0	0	0	0	0	0	0	0	0	0	0	0	0	0	0	0	0	0	0	0	0	0	0	0	0	0	0	0	0	0	0	0	0	0	0	0	0	0	0	0	0
hsa-mir-7162	0	0	0	0	0	0	0	0	0	0	0	0	0	0	0	0	0	0	0	0	0	0	0	0	0	0	0	0	0	0	0	0	0	0	0	0	0	0	0	0	0	0	0	0	0	0	0	0	0
hsa-mir-718	0	0	0	0	0	0	0	0	0	0	0	0	0	0	0	0	0	0	0	0	0	0	0	0	0	0	0	0	0	0	0	0	0	0	0	0	0	0	0	0	0	0	0	0	0	0	0	0	0
hsa-mir-744	111	550	178	488	302	147	132	184	72	135	85	108	155	117	196	149	74	31	190	50	168	784	352	202	12	291	316	349	631	218	485	357	125	149	209	219	145	0	230	175	838	770	441	328	437	26	69	13	228
hsa-mir-7515	0	0	0	0	0	0	0	0	0	0	0	0	0	0	0	0	0	0	0	0	0	0	0	0	0	0	0	0	0	0	0	0	0	0	0	0	0	0	0	0	0	0	0	0	0	0	0	0	0
hsa-mir-758	0	0	0	0	0	0	0	0	0	0	0	0	0	0	0	0	0	0	0	0	0	0	0	0	0	0	0	0	0	0	0	0	0	0	0	0	0	0	0	2	0	0	0	0	0	0	0	0	2
hsa-mir-759	0	0	0	0	0	0	0	0	0	0	0	0	0	0	0	0	0	0	0	0	0	0	0	0	0	0	0	0	0	0	0	0	0	0	0	0	0	0	0	0	0	0	0	0	0	0	0	0	0
hsa-mir-760	5	2	0	1	0	0	0	0	0	0	0	0	0	0	2	0	0	0	0	0	0	4	0	0	0	0	0	0	2	1	12	0	0	0	0	0	0	0	1	1	2	0	3	0	0	0	0	0	1
hsa-mir-761	0	0	0	0	0	0	0	2	0	0	0	0	0	1	0	0	0	0	0	0	0	0	0	0	0	0	0	0	0	0	0	0	0	0	0	0	0	0	0	0	0	0	0	0	0	0	0	0	0
hsa-mir-762	0	0	0	0	0	0	0	0	0	0	0	0	0	0	0	0	0	0	0	0	0	0	0	0	0	0	0	0	0	0	0	0	0	0	0	1	0	0	0	0	0	0	0	0	0	0	0	0	0
hsa-mir-764	0	0	0	0	0	0	0	0	0	0	0	0	0	0	0	0	0	0	0	0	0	0	0	0	0	0	0	0	0	0	0	0	0	0	0	0	0	0	0	0	0	0	0	0	0	0	0	0	0
hsa-mir-7641-1	0	0	0	0	0	0	0	0	0	0	0	0	0	0	0	0	0	0	0	0	1	0	0	0	0	0	0	0	0	1	2	4	0	0	0	0	0	0	0	0	0	0	0	0	0	0	0	0	0
hsa-mir-7641-2	0	0	0	0	0	0	0	0	0	0	1	0	0	0	0	0	1	0	0	0	0	0	0	0	0	1	0	1	7	2	11	2	0	0	0	0	0	0	0	0	0	1	1	0	2	0	0	0	1
hsa-mir-765	3	1	1	6	17	4	8	2	2	0	5	2	1	0	0	2	1	0	0	1	0	6	2	0	0	0	0	4	0	1	0	4	0	0	0	2	2	0	0	0	2	6	0	3	1	0	0	0	2
hsa-mir-766	8	36	8	16	118	2	6	20	4	2	9	11	27	55	27	44	2	6	8	4	22	268	65	60	4	62	66	48	35	61	59	6	6	2	7	2	2	0	8	7	19	25	101	96	44	2	5	0	4
hsa-mir-767	0	0	0	0	0	2	0	0	0	0	0	0	2	0	0	0	0	0	0	0	0	0	0	0	0	0	0	0	2	0	0	0	0	0	1	0	0	0	0	0	2	0	0	0	0	0	0	0	2
hsa-mir-769	210	269	179	197	322	172	199	883	72	22	135	218	244	151	487	224	133	62	278	64	154	812	868	1187	22	1001	1403	678	1240	696	1028	421	92	210	322	270	132	0	75	72	535	458	539	176	827	15	51	13	113
hsa-mir-770	0	0	0	0	0	0	0	0	0	0	0	0	0	0	0	0	0	0	0	0	0	0	0	0	0	0	0	0	0	0	0	0	0	0	0	0	0	0	0	0	0	0	0	0	0	0	0	0	0
hsa-mir-7702	0	0	0	0	0	0	0	0	0	0	0	0	0	0	0	0	0	0	0	0	0	0	0	0	0	0	0	0	0	0	0	0	0	0	0	0	0	0	0	0	0	0	0	0	0	0	0	0	0
hsa-mir-7703	0	0	0	0	0	0	0	0	0	0	0	0	0	0	0	1	1	0	0	0	0	0	1	2	0	0	0	0	6	0	0	0	0	0	0	0	0	0	0	0	2	0	1	0	0	0	0	0	0
hsa-mir-7704	0	0	0	0	0	0	0	0	0	0	0	0	1	2	2	0	0	0	0	1	0	1	2	0	0	1	1	2	0	1	4	0	0	0	0	0	0	0	0	0	0	0	0	0	3	0	0	0	0
hsa-mir-7705	8	3	4	2	13	8	21	24	20	1	26	16	22	15	27	5	23	12	37	12	24	26	14	27	0	24	30	26	70	49	182	111	3	39	33	44	34	0	26	49	60	65	31	33	69	2	9	0	13
hsa-mir-7706	75	44	30	38	26	18	20	30	4	18	9	25	18	8	24	14	6	2	22	1	28	30	36	24	0	31	35	48	78	22	54	38	7	18	23	18	18	0	18	12	86	42	32	21	30	2	10	0	20
hsa-mir-7843	0	0	0	0	0	0	0	0	0	0	0	0	0	0	0	0	0	0	1	0	0	0	0	0	0	0	0	0	0	0	0	0	0	0	0	0	0	0	0	0	0	0	0	0	0	0	0	0	0
hsa-mir-7844	0	0	0	0	0	0	0	2	0	0	0	0	0	0	2	0	0	1	0	0	1	4	0	2	0	2	2	2	2	2	2	2	0	4	2	0	0	0	0	0	0	0	0	0	0	0	0	0	0
hsa-mir-7845	0	0	0	0	0	0	0	2	0	0	0	0	0	0	0	1	0	0	0	0	0	0	6	0	0	0	0	0	2	0	0	0	0	0	0	1	0	0	0	0	0	0	2	0	0	0	0	0	0
hsa-mir-7846	0	0	0	0	1	0	1	2	0	0	0	0	0	0	0	0	0	0	1	0	0	4	0	0	0	0	3	0	0	0	4	0	1	0	0	4	0	2	6	1	0	0	0	0	0	0	0	0	0
hsa-mir-7847	0	0	0	0	0	0	0	0	0	0	0	0	0	0	0	0	0	0	0	0	0	0	0	0	0	1	0	0	0	0	0	0	0	0	0	0	0	0	3	0	0	0	0	0	0	0	0	0	0
hsa-mir-7848	0	0	0	0	0	0	0	0	0	0	0	0	0	0	0	0	0	2	0	0	0	0	2	0	0	4	7	0	1	1	0	0	0	2	3	0	0	0	1	2	0	0	0	0	0	1	0	0	0
hsa-mir-7849	0	0	0	0	0	0	0	0	0	0	0	0	0	0	0	0	0	0	0	0	0	0	0	0	0	0	0	0	0	0	0	0	0	0	0	0	0	0	0	0	0	0	0	0	0	0	0	0	0
hsa-mir-7850	0	0	0	0	1	0	0	0	0	0	1	0	0	0	2	0	0	0	0	0	0	0	1	4	0	10	8	2	0	0	0	0	3	0	0	4	0	0	1	1	0	0	0	0	0	0	0	0	0
hsa-mir-7851	0	0	0	0	0	0	0	1	0	0	0	0	0	0	0	0	0	0	0	0	0	0	0	0	0	0	1	0	0	0	0	0	0	0	1	0	0	0	0	0	0	0	0	0	0	0	0	0	0
hsa-mir-7852	0	0	0	0	0	0	0	0	0	0	0	0	0	0	0	0	0	0	0	0	0	0	0	0	0	0	0	0	0	0	0	0	1	0	0	0	0	0	0	0	0	0	0	0	0	0	0	0	0
hsa-mir-7853	0	0	0	0	0	0	0	0	0	0	0	0	0	0	0	0	0	0	1	0	0	0	0	0	0	0	0	0	0	0	0	0	0	0	0	0	0	0	0	0	0	0	0	0	0	0	0	0	0
hsa-mir-7854	0	0	0	0	0	0	0	1	0	0	2	1	0	0	2	1	4	0	2	0	1	0	0	0	0	2	0	2	6	0	0	8	0	0	0	4	1	0	0	0	2	22	0	1	0	0	0	0	0
hsa-mir-7855	0	0	0	0	0	0	0	0	0	0	0	0	0	0	0	1	0	0	0	0	0	0	0	0	0	0	0	0	0	0	0	0	0	0	0	0	0	0	0	0	0	0	0	0	0	0	0	0	0
hsa-mir-7856	0	0	0	0	0	0	0	0	0	0	0	0	0	0	0	0	0	0	1	0	0	0	0	0	0	0	0	0	0	0	0	0	0	0	0	0	0	0	0	0	0	0	0	0	0	0	0	0	0
hsa-mir-7973-1	0	0	0	0	0	0	0	0	0	0	0	0	0	0	0	0	0	0	0	0	0	0	0	0	0	0	0	0	0	0	0	0	0	0	0	0	0	0	0	0	0	0	0	0	0	0	0	0	0
hsa-mir-7973-2	0	0	0	0	0	0	0	0	0	0	0	0	0	0	0	0	0	0	0	0	0	0	0	0	0	0	0	0	0	0	0	0	0	0	0	0	0	0	0	0	0	0	0	0	0	0	0	0	0
hsa-mir-7974	0	0	0	0	0	0	0	0	0	0	0	0	0	0	0	0	0	0	0	0	0	0	0	0	0	0	0	0	0	0	0	0	0	0	0	0	0	0	0	0	0	0	0	0	0	0	0	0	0
hsa-mir-7975	2	1	1	1	0	0	0	2	0	0	1	0	0	0	0	0	0	0	1	1	0	6	1	0	1	0	0	1	1	0	12	2	0	0	0	0	0	2	1	1	4	9	0	0	3	0	0	0	1
hsa-mir-7976	0	0	0	0	0	0	0	0	0	0	0	0	0	0	4	0	0	0	0	0	0	4	0	1	0	0	0	0	0	0	0	0	0	0	0	0	0	0	0	0	0	0	0	1	0	0	0	0	0
hsa-mir-7977	1	3	2	2	9	1	0	8	0	2	0	1	3	6	4	5	0	0	1	0	7	15	2	0	12	6	0	8	6	5	12	5	0	2	2	1	0	0	1	3	10	7	84	46	10	5	1	2	3
hsa-mir-7978	0	0	0	0	0	0	0	0	0	0	0	0	0	0	0	0	0	0	0	0	0	0	0	0	0	0	0	0	0	0	0	0	0	0	0	0	0	0	0	0	0	0	0	0	0	0	0	0	0
hsa-mir-802	0	0	0	0	0	0	0	0	1	0	0	0	0	0	0	1	0	0	0	0	0	0	0	0	0	0	0	0	0	0	0	0	0	0	0	0	0	0	0	0	0	0	0	0	0	0	0	0	0
hsa-mir-8052	0	0	0	0	0	0	0	0	0	0	0	0	0	0	1	0	0	0	0	0	0	0	0	0	0	0	0	0	0	0	0	0	0	0	0	0	0	0	0	0	0	0	0	0	0	0	0	0	0
hsa-mir-8053	0	0	0	0	0	0	0	0	0	0	0	0	0	0	0	0	0	0	0	0	0	0	0	0	0	0	0	0	0	0	0	0	0	0	0	0	0	0	0	0	0	0	0	0	0	0	0	0	0
hsa-mir-8054	0	0	0	0	0	0	0	0	0	0	0	1	0	0	0	0	0	0	0	0	0	0	0	0	0	0	0	0	0	0	0	0	0	0	0	0	0	0	0	0	0	0	0	0	0	0	0	0	0
hsa-mir-8055	0	0	0	0	0	0	0	0	0	0	0	0	0	0	0	0	0	0	0	0	0	0	0	0	0	0	0	0	0	0	0	0	0	0	0	0	0	0	0	0	0	0	0	0	0	0	0	0	0
hsa-mir-8056	0	0	0	0	0	0	0	0	0	0	0	0	0	0	0	0	0	0	0	0	0	0	0	0	0	0	0	0	0	0	0	0	0	0	0	0	0	0	0	0	0	0	0	0	0	0	0	0	0
hsa-mir-8057	0	0	0	0	0	0	0	0	0	0	0	0	0	0	0	0	0	0	0	0	0	0	0	0	0	0	0	0	0	0	0	0	0	0	0	0	0	0	0	0	0	0	0	0	0	0	1	0	0
hsa-mir-8058	0	0	0	0	0	0	0	0	0	0	0	0	0	0	0	0	0	0	0	0	0	0	0	0	0	0	0	0	0	0	0	0	0	0	0	0	0	0	0	0	0	0	0	0	0	0	0	0	0
hsa-mir-8059	0	0	0	0	0	0	0	0	0	0	0	0	0	0	0	0	0	0	0	0	0	0	0	0	0	0	0	0	0	0	0	0	0	0	0	0	0	0	0	0	0	0	0	0	0	0	0	0	0
hsa-mir-8060	0	0	0	0	0	0	0	0	0	0	0	0	0	0	0	0	0	0	0	0	0	0	0	0	0	0	0	0	0	0	0	0	0	0	0	0	0	0	0	0	0	0	0	0	0	0	0	0	0
hsa-mir-8061	0	0	0	0	0	0	0	0	0	0	0	0	0	0	0	0	0	0	0	0	0	0	0	0	0	0	0	0	0	0	0	0	0	0	0	0	0	0	0	0	0	0	0	0	0	0	0	0	0
hsa-mir-8062	0	0	0	0	0	0	0	0	0	0	0	0	0	0	0	0	0	0	0	0	0	0	0	0	0	0	0	0	0	0	0	0	0	0	0	0	0	0	0	0	0	0	0	0	0	0	0	0	0
hsa-mir-8063	0	0	0	0	0	0	0	0	0	0	0	0	0	0	0	0	0	0	0	0	0	0	0	0	0	0	0	0	0	0	0	0	0	0	0	0	0	0	0	0	0	0	0	0	0	0	0	0	0
hsa-mir-8064	0	0	0	0	0	0	0	2	0	0	0	0	0	0	0	0	0	0	0	0	0	0	0	0	0	0	0	0	0	0	0	0	0	0	0	0	0	0	0	0	0	0	0	0	0	0	0	0	0
hsa-mir-8065	0	0	0	0	0	0	0	0	0	0	0	0	0	0	0	0	0	0	0	0	0	0	0	0	0	0	0	1	0	0	0	0	0	0	0	0	0	0	0	0	0	0	0	0	0	0	0	0	0
hsa-mir-8066	0	0	0	0	0	0	0	0	0	0	0	0	0	0	0	0	0	0	0	0	0	0	0	0	0	0	0	0	0	0	0	0	0	0	0	0	0	0	1	0	0	0	0	0	0	0	0	0	0
hsa-mir-8067	0	0	0	0	0	0	0	0	0	0	0	0	0	0	0	0	0	0	0	0	0	0	0	0	0	0	0	0	0	0	0	0	0	0	0	0	0	0	0	0	0	0	0	0	0	0	0	0	0
hsa-mir-8068	0	0	0	0	0	0	0	0	0	0	0	0	0	0	0	0	0	0	0	0	0	0	0	0	0	0	0	0	0	0	0	0	0	0	0	0	0	0	0	0	0	0	0	0	0	0	0	0	0
hsa-mir-8069	0	0	0	0	0	0	0	0	0	0	0	0	0	0	0	0	0	0	0	0	0	0	0	0	0	0	0	0	0	0	0	0	0	0	0	0	0	0	1	0	0	0	0	0	0	0	0	0	0
hsa-mir-8070	0	0	0	0	0	0	0	0	0	0	0	1	0	0	0	0	0	0	0	0	0	0	0	0	0	0	0	0	0	0	0	0	0	0	0	0	0	0	0	0	0	0	0	0	0	0	0	0	0
hsa-mir-8071-1	0	0	0	0	0	0	0	0	0	0	0	0	0	0	0	0	0	0	0	0	0	0	0	0	0	0	0	0	0	0	0	0	0	0	0	0	0	0	0	0	0	0	0	0	0	0	0	0	0
hsa-mir-8071-2	0	0	0	0	0	0	0	0	0	0	0	0	0	0	0	0	0	0	0	0	0	0	0	0	0	0	0	0	0	0	0	0	0	0	0	0	0	0	0	0	0	0	0	0	0	0	0	0	0
hsa-mir-8072	0	0	0	0	0	0	0	1	0	1	0	0	0	0	0	0	0	0	1	0	0	0	0	0	0	0	0	0	0	0	1	1	0	0	0	1	0	0	1	2	2	0	0	0	0	0	0	0	0
hsa-mir-8073	0	0	0	0	0	0	0	0	0	0	0	0	0	0	0	0	0	0	0	0	0	0	0	0	0	0	0	0	0	0	0	0	0	1	0	0	0	0	0	0	0	0	0	0	0	0	0	0	0
hsa-mir-8074	0	0	0	0	0	0	0	0	0	0	0	0	0	0	0	0	0	0	0	0	0	0	0	0	0	0	0	0	0	0	0	0	0	0	0	0	0	0	0	0	0	0	0	0	0	0	0	0	0
hsa-mir-8075	0	0	0	0	0	0	0	0	0	0	0	0	0	0	0	0	0	0	0	0	0	0	0	0	0	0	0	0	0	0	0	0	0	0	0	0	0	0	0	0	0	0	0	0	0	0	0	0	0
hsa-mir-8076	0	0	0	0	0	0	0	0	0	0	0	0	0	0	0	0	0	0	0	0	0	0	0	0	0	0	0	0	0	0	0	0	0	0	0	0	0	0	0	0	0	0	0	0	0	0	0	0	0
hsa-mir-8077	0	0	0	0	0	0	0	0	0	0	0	0	0	0	0	0	0	0	0	0	0	0	0	0	0	0	0	0	0	0	0	0	0	0	0	2	0	0	0	0	0	0	0	0	0	0	0	0	0
hsa-mir-8078	0	0	0	0	0	0	0	0	0	0	0	0	0	0	0	0	0	0	0	0	0	0	0	0	0	0	0	0	0	0	0	0	0	0	0	0	0	0	0	0	0	0	0	0	0	0	0	0	0
hsa-mir-8079	0	0	0	0	0	0	0	0	0	0	0	0	0	0	0	0	0	0	0	0	0	0	0	0	0	0	0	0	0	0	0	0	0	0	0	0	0	0	0	0	0	0	0	0	0	0	0	0	0
hsa-mir-8080	0	0	0	0	0	0	0	0	0	0	0	0	0	0	0	0	0	0	0	0	0	0	0	0	0	0	0	0	0	0	0	0	0	0	0	0	0	0	0	0	0	0	0	0	0	0	0	0	0
hsa-mir-8081	0	0	0	0	0	0	0	0	0	0	0	0	0	0	0	0	0	0	0	0	0	0	0	0	0	0	0	0	0	0	0	0	0	0	0	0	0	0	0	0	0	0	0	0	0	0	0	0	0
hsa-mir-8082	0	0	0	0	0	0	0	0	0	0	0	0	0	0	0	0	0	0	0	0	0	0	0	0	0	0	0	0	0	0	0	0	0	0	0	0	0	0	0	0	0	0	0	0	0	0	0	0	0
hsa-mir-8083	0	0	0	0	0	0	0	0	0	0	0	0	0	0	0	0	0	0	0	0	0	0	0	0	0	0	0	0	0	0	0	0	0	0	0	0	0	0	0	0	0	0	0	0	0	0	0	0	0
hsa-mir-8084	0	0	0	0	0	0	0	0	0	0	0	0	0	0	0	0	0	0	0	0	0	0	0	0	0	0	0	0	0	0	0	0	0	0	0	0	0	0	0	0	0	0	0	0	0	0	0	0	0
hsa-mir-8085	0	0	0	0	0	0	0	0	0	0	0	0	0	0	0	0	0	0	0	0	2	0	0	0	0	0	0	0	0	0	6	0	0	0	0	0	0	0	0	0	0	0	0	0	0	0	0	0	0
hsa-mir-8086	0	0	0	0	0	0	0	0	0	0	0	0	0	0	0	0	0	0	0	0	0	0	0	0	0	0	0	0	0	0	0	0	0	0	0	0	0	0	0	0	0	0	0	0	0	0	0	0	0
hsa-mir-8087	0	0	0	0	0	0	0	0	0	0	0	0	0	0	0	0	0	0	0	0	0	0	0	0	0	0	0	0	0	0	0	0	0	0	0	0	0	0	0	0	0	0	0	0	0	0	0	0	0
hsa-mir-8088	0	0	0	0	0	0	0	0	0	0	0	0	0	0	0	0	0	0	0	0	0	0	0	0	0	0	0	0	0	0	0	0	0	0	0	0	0	0	0	0	0	0	0	0	0	0	0	0	0
hsa-mir-8089	0	0	0	0	0	0	0	0	0	0	0	0	0	0	0	0	0	0	0	0	0	0	0	0	0	0	0	0	0	0	0	0	0	0	0	0	0	0	0	0	0	0	0	0	0	0	0	0	0
hsa-mir-873	0	0	2	7	7	0	0	2	0	0	0	0	0	2	0	0	0	0	0	0	0	6	13	11	2	18	18	6	0	2	18	3	11	4	0	1	1	0	7	2	14	0	1	4	7	0	0	2	6
hsa-mir-874	0	4	0	14	3	2	0	6	0	2	1	3	1	3	20	12	0	0	5	0	4	8	2	2	0	8	1	0	0	1	18	0	0	0	3	0	0	0	0	1	8	4	11	17	3	0	0	0	5
hsa-mir-875	0	0	0	0	0	0	0	0	0	0	0	0	0	0	0	0	0	0	0	0	0	0	0	0	0	0	0	0	0	0	0	0	0	0	0	0	0	0	0	0	0	0	0	0	0	0	0	0	0
hsa-mir-876	0	0	0	0	0	0	0	0	0	0	0	0	0	0	0	2	0	0	0	0	0	0	0	0	0	0	0	0	0	0	0	0	0	0	0	0	0	0	0	0	0	0	0	0	0	0	0	0	3
hsa-mir-877	11	35	4	13	8	13	8	12	0	22	1	3	4	13	15	27	1	1	11	1	8	55	16	12	0	7	19	0	6	1	0	7	2	8	7	0	3	0	2	2	19	6	5	12	12	5	4	0	5
hsa-mir-885	0	1	3	2	0	0	0	0	0	3	0	2	1	0	0	1	0	0	1	1	0	0	1	0	0	0	0	0	2	0	4	0	0	0	0	4	0	0	1	1	0	0	0	0	0	0	0	0	1
hsa-mir-887	0	23	13	3	8	0	0	0	0	0	1	8	1	0	8	1	2	0	4	6	1	6	4	7	0	2	4	2	14	5	16	16	0	0	0	0	1	0	1	0	14	12	6	10	17	1	0	1	8
hsa-mir-888	0	0	0	1	0	0	0	0	0	0	0	0	0	0	0	0	0	0	0	0	0	0	0	0	0	0	0	0	4	0	0	0	0	0	0	0	0	0	0	0	75	6	0	0	0	0	0	0	1
hsa-mir-889	0	0	0	2	0	0	0	0	0	0	0	0	1	0	0	0	0	0	0	0	0	0	0	0	0	0	0	4	0	0	1	0	0	0	0	0	0	0	0	4	4	2	3	0	0	2	0	3	33
hsa-mir-890	0	0	0	0	0	0	0	0	0	0	0	0	0	0	0	0	0	0	0	0	0	0	0	0	0	0	0	0	0	0	0	0	0	0	0	0	0	0	0	0	2	0	0	0	0	0	0	0	0
hsa-mir-891a	0	0	4	49	1	0	0	0	0	0	0	0	0	0	0	0	0	0	0	0	0	0	0	0	0	0	0	2	4	0	0	0	0	0	0	0	0	0	0	0	102	2	2	0	1	0	0	0	0
hsa-mir-891b	0	0	0	0	0	0	0	0	0	0	0	0	0	0	0	0	0	0	0	0	0	0	0	0	0	0	0	0	0	0	0	0	0	0	0	0	0	0	0	0	0	0	0	0	0	0	0	0	0
hsa-mir-892a	0	0	0	1	0	0	0	0	0	0	0	0	0	0	0	0	0	0	0	0	0	0	0	0	0	0	0	0	0	0	0	0	0	0	0	0	0	0	0	0	2	0	0	0	0	0	0	0	0
hsa-mir-892b	0	0	0	0	0	0	0	0	0	0	0	0	0	0	0	0	0	0	0	0	0	0	0	0	0	0	0	0	0	0	0	0	0	0	0	0	0	0	0	0	2	0	0	0	0	0	0	0	0
hsa-mir-892c	0	0	0	0	0	0	0	0	0	0	0	0	0	0	1	0	0	0	0	0	0	0	0	0	0	0	0	0	0	0	0	0	0	0	0	0	0	0	0	0	0	0	0	0	0	0	0	0	0
hsa-mir-9-1	6	17	12	79	26	11	4	11	0	7	5	5	3	9	17	9	5	0	11	7	10	30	16	13	0	16	26	10	2	5	16	5	2	2	4	17	4	0	7	0	54	283	34	42	75	235	12	214	2678
hsa-mir-9-2	7	8	5	86	22	13	6	13	2	4	4	2	6	9	26	4	6	1	11	14	7	29	25	16	0	11	24	12	7	4	8	8	0	7	9	10	2	0	4	2	45	290	35	43	75	237	10	210	2642
hsa-mir-9-3	7	10	10	78	15	12	4	16	0	5	3	6	6	12	21	6	2	2	12	9	15	29	7	14	0	15	17	10	5	1	10	5	5	1	7	7	1	0	5	4	54	265	32	39	69	244	14	206	2704
hsa-mir-920	0	0	0	0	0	0	0	0	0	0	0	0	0	0	0	0	0	0	0	0	0	0	0	0	0	0	0	0	0	0	0	0	0	0	0	0	0	0	0	0	0	0	0	0	0	0	0	0	0
hsa-mir-921	0	0	0	0	0	0	0	0	0	0	0	0	0	0	0	0	0	0	0	0	0	0	0	0	0	0	0	0	0	0	0	0	0	0	0	0	0	0	0	0	0	0	0	0	0	0	0	0	0
hsa-mir-922	0	0	0	0	0	0	0	0	0	0	0	0	0	0	0	1	0	0	0	0	0	0	0	0	0	0	0	0	0	0	0	0	0	0	0	0	0	0	0	0	0	0	0	0	0	0	0	0	0
hsa-mir-924	0	0	0	0	0	0	0	0	0	0	0	0	0	0	0	0	0	0	0	0	0	0	0	0	0	0	0	0	0	0	0	0	0	0	0	0	0	0	0	0	0	0	0	0	0	0	0	0	0
hsa-mir-92a-1	1780	2422	1990	4086	933	1537	412	822	210	5730	282	1135	1290	4606	1036	7438	693	432	1889	1300	10720	10060	5162	2856	103	9506	12833	702	1546	1267	1127	1306	782	952	2193	973	2236	7	1957	1280	6586	3122	5432	3796	2059	575	2984	613	11935
hsa-mir-92a-2	1332	1853	1546	2854	620	1215	256	572	149	4894	202	773	919	3526	752	5679	511	368	1442	964	8195	7741	3594	2099	100	6742	9529	561	1026	888	799	880	544	678	1616	722	1739	9	1595	1061	5082	2182	3960	2992	1531	472	2427	451	9729
hsa-mir-92b	3	44	17	17	12	13	0	0	2	50	2	2	4	42	14	40	13	4	33	7	62	36	28	9	0	37	56	9	9	13	22	8	1	12	13	6	4	0	57	44	73	52	42	71	17	17	24	12	195
hsa-mir-93	700	2069	734	3580	986	2235	854	1778	544	393	493	802	1412	945	1978	995	866	492	2753	355	2340	5561	4413	4497	72	10169	14482	2324	3562	1004	2062	3207	864	1470	1235	2700	1146	6	1824	967	6641	5578	2645	1077	3083	150	360	73	1023
hsa-mir-933	0	0	0	0	0	0	0	0	0	0	0	0	0	0	0	0	0	0	1	0	0	0	0	0	0	0	0	0	0	0	0	0	0	0	0	0	0	0	0	0	0	0	0	0	0	0	0	0	0
hsa-mir-934	0	0	0	0	0	6	0	4	1	1	0	0	0	0	14	7	2	0	4	0	2	8	2	3	0	10	12	4	0	0	2	0	0	0	0	6	4	0	7	1	2	4	3	8	4	0	0	0	0
hsa-mir-935	0	0	0	0	0	0	0	0	0	0	0	0	0	0	0	0	0	0	0	0	0	0	0	0	0	0	0	0	0	0	0	0	0	0	0	0	0	0	0	0	0	0	0	0	0	0	0	1	1
hsa-mir-936	0	0	0	0	0	0	0	0	0	0	0	0	0	0	0	0	0	0	0	0	0	0	0	0	0	0	0	0	0	0	0	0	0	0	0	0	0	0	0	0	0	0	0	0	0	0	0	0	0
hsa-mir-937	0	6	3	2	3	2	8	2	2	6	2	5	0	0	4	0	1	0	2	2	1	2	3	5	0	6	2	2	4	2	20	0	0	0	1	2	0	0	0	1	12	6	13	5	3	0	1	0	2
hsa-mir-938	0	0	0	0	0	0	0	0	0	0	0	0	0	0	0	0	0	0	0	0	0	0	0	0	0	0	0	0	0	0	0	0	0	0	0	0	0	0	0	0	0	0	0	0	0	0	0	0	0
hsa-mir-939	0	0	0	0	0	0	0	0	0	0	0	0	0	0	0	0	0	0	0	0	0	0	0	1	0	0	2	0	4	0	0	0	0	2	0	0	0	0	1	0	3	0	0	0	0	0	0	0	0
hsa-mir-940	0	7	1	0	0	2	0	0	0	0	0	1	5	6	0	0	2	0	0	0	8	14	8	0	0	1	6	0	4	2	0	2	0	0	0	1	0	0	2	0	2	8	8	2	1	0	0	0	0
hsa-mir-941-1	4	2	0	1	2	0	1	0	0	0	0	1	0	2	1	1	0	0	1	0	0	0	4	1	0	0	1	0	4	0	0	1	0	1	0	4	0	0	3	1	0	0	1	2	0	0	0	0	0
hsa-mir-941-2	1	2	0	0	0	0	0	0	0	0	0	1	0	0	0	0	0	0	0	0	0	0	0	0	0	0	0	0	3	0	0	0	0	1	0	5	0	0	1	1	0	0	0	0	0	0	0	0	0
hsa-mir-941-3	25	96	17	79	40	36	12	37	7	13	16	15	19	36	51	40	28	6	43	18	42	113	136	150	2	256	309	31	18	10	41	21	12	11	14	38	8	0	50	15	139	94	40	29	49	5	10	2	27
hsa-mir-941-4	65	213	64	171	87	55	46	65	11	29	28	28	45	49	105	66	47	15	88	25	65	242	288	258	3	456	561	84	28	31	97	37	28	31	29	66	24	0	80	39	266	189	87	61	84	5	18	2	68
hsa-mir-942	0	16	0	3	3	2	12	8	8	13	7	9	3	19	5	3	2	1	8	1	9	24	14	19	0	34	37	4	6	4	7	8	13	4	4	26	9	0	13	21	38	12	14	16	10	1	0	3	7
hsa-mir-943	4	0	0	2	2	2	0	0	1	0	0	0	0	0	2	0	0	0	0	0	0	0	2	3	0	4	4	0	0	1	8	0	0	0	1	0	0	0	0	0	2	7	0	1	1	1	0	0	0
hsa-mir-944	597	562	690	1139	337	994	1345	1657	459	126	532	617	744	552	1504	1032	719	305	1450	388	769	1509	1439	2564	31	1539	2702	454	1271	267	548	1279	288	1136	1506	704	703	1	252	211	2391	1326	663	218	1405	84	179	75	405
hsa-mir-95	34	269	21	205	93	448	77	480	18	40	51	138	126	150	455	319	210	99	587	92	541	491	262	356	9	282	701	99	170	26	45	114	43	147	213	87	88	0	49	60	1109	579	295	65	437	50	102	73	154
hsa-mir-96	0	7	4	26	2	16	67	50	19	7	9	26	39	50	98	61	70	9	98	14	34	498	185	229	8	174	238	18	8	2	18	74	56	78	90	12	56	0	16	8	24	18	8	14	20	11	6	10	16
hsa-mir-98	8137	8107	6883	10636	5849	5936	10750	9818	4186	816	5177	5186	6780	4510	9050	9428	5700	2274	12678	4169	5975	9765	13378	13416	137	15420	13578	2712	8217	1379	2912	6133	1184	4557	6391	3358	2220	9	1493	1235	8488	6829	3401	2072	8476	484	1606	439	2261
hsa-mir-99a	1597	6548	2345	5458	6767	2664	5872	10024	3011	2524	3458	2903	6904	10050	9908	9993	5719	1073	6941	1502	5514	35587	10549	9547	513	15481	10242	8834	8711	2465	10799	8237	2610	5313	3857	3029	3247	6	2467	1779	3662	4185	1771	4203	4055	913	791	563	3443
hsa-mir-99b	167	577	345	419	339	225	325	488	160	306	205	223	305	631	472	762	267	76	331	104	417	1374	576	505	21	997	970	758	514	236	916	314	93	158	112	132	94	1	186	144	532	415	447	1201	576	63	101	54	457
[truncated: 64 more columns]

## Sheet: Table S1B
Table S1B. Small RNA-seq Library preparation, sequencing & alignment statistics, QC analysis annotation & subject metadata used in analysis.
Sample ID	reads_in	reads_surviving	tRNA.mapped	tRNA.unmapped	hum5SrDNA.mapped	hum5SrDNA.unmapped	HumRibosomal.mapped	HumRibosomal.unmapped	Gvag.mapped	Gvag.unmapped	Liners.mapped	Liners.unmapped	hg19.mapped	hg19.unmapped	reads_surviving.percent	hg.unmapped.percent	hg.mapped.percent	mapped	mapped.percent	number_reads_mirs	number_reads_mirs.percent_surviving	number_reads_mirs.percent_hgmapped	SID	sub_id	Prep Batch	RIN RNA	Age	Race	UID	Time in the series	NUGENT_SCORE	PH	CST	QC_removal_stage
EM12_W5D2	32532234	22817295	11216204	11601106	438248	11162858	2292811	8870047	398289	8471758	1280223	7191535	4499861	2691674	70.1375	11.7966	19.7213	20125636	88.2034	1088097	4.76874	24.1807	EM12		8	5.1	NA		EM12_W5D2	30	0	4	V	NA
EM12_W5D3	41016168	32967127	11585839	21381303	450330	20930973	3091475	17839498	644864	17194634	2776183	14418451	9523024	4895427	80.3759	14.8494	28.8864	28071715	85.1506	1550995	4.70467	16.2868	EM12		25	5.1	NA		EM12_W5D3	31	0	4	V	NA
EM12_W5D4	28893963	20519481	10795492	9724004	354279	9369725	2427137	6942588	457534	6485054	1573847	4911207	3397400	1513807	71.0165	7.37741	16.5569	19005689	92.6227	1016235	4.95254	29.9121	EM12		8	6.2	NA		EM12_W5D4	32	0	4	V	NA
EM12_W5D5	30839462	25403748	7059369	18344394	275581	18068813	2967795	15101018	1063911	14037107	6619760	7417347	6055508	1361839	82.3742	5.36078	23.8371	24041924	94.6393	2352610	9.26088	38.8507	EM12		8	6.8	NA		EM12_W5D5	33	0	4.7	IV-A	NA
EM12_W5D6	34312340	28427360	8804377	19622998	635023	18987975	4696528	14291447	1687617	12603830	4860362	7743468	5885997	1857471	82.8488	6.5341	20.7054	26569904	93.466	1115707	3.92476	18.9553	EM12		25	6	NA		EM12_W5D6	34	1	4	III-A	NA
UAB003_W5D6	22476000	22461481	7202237	15259259	152474	15106785	1212886	13893899	2518126	11375773	6070907	5304866	3917583	1387283	99.9354	6.17628	17.4413	21074213	93.8238	1764483	7.8556	45.0401	UAB003		16	7.1	25	B	UAB003_W5D6	34	6	4	III-B	NA
UAB003_W6D1	62186381	43403542	18617056	24786501	270293	24516208	1346972	23169236	2927709	20241527	9693709	10547818	5577924	4969894	69.7959	11.4504	12.8513	38433663	88.5496	1256021	2.89382	22.5177	UAB003		22	6.3	25	B	UAB003_W6D1	36	4	4	III-B	NA
UAB003_W6D2	58817944	40641242	18113636	22527621	279548	22248073	2706282	19541791	4782747	14759044	2846467	11912577	8306074	3606503	69.0967	8.874	20.4375	37034754	91.126	2742217	6.74737	33.0146	UAB003		16	4.9	25	B	UAB003_W6D2	37	4	4	III-B	NA
UAB003_W6D3	20713642	13665454	6450851	7214618	162074	7052544	885490	6167054	1050173	5116881	1082628	4034253	1951345	2082908	65.9732	15.2421	14.2794	11582561	84.758	526531	3.85301	26.983	UAB003		22	3.7	25	B	UAB003_W6D3	38	3	4	III-B	NA
UAB003_W6D4	33148982	29848708	3629171	26219552	91637	26127915	404046	25723869	9362885	16360984	11556334	4804650	1176038	3628612	90.0441	12.1567	3.94	26220111	87.8434	444400	1.48884	37.7879	UAB003		5	6.3	25	B	UAB003_W6D4	39	2	4.7	IV-A	NA
UAB003_W6D5	38133030	26028632	12038808	13989839	218230	13771609	1078685	12692924	3133297	9559627	3704795	5854832	3184874	2669958	68.2574	10.2578	12.236	23358689	89.7423	736170	2.82831	23.1146	UAB003		22	6.6	25	B	UAB003_W6D5	40	4	4	III-B	NA
UAB003_W6D6	36326255	29554642	8455546	21099111	312786	20786325	1617410	19168915	5009978	14158937	4706173	9452764	5475446	3977318	81.3589	13.4575	18.5265	25577339	86.5425	1102119	3.72909	20.1284	UAB003		6	5.2	25	B	UAB003_W6D6	41	4	4	III-B	NA
UAB003_W6D7	33957830	27278785	9306197	17972603	470891	17501712	2250433	15251279	4489807	10761472	2491125	8270347	4789723	3480624	80.3314	12.7595	17.5584	23798176	87.2406	1270766	4.65844	26.5311	UAB003		6	4.1	25	B	UAB003_W6D7	42	4	4	III-B	NA
UAB003_W7D1	34752642	29720590	7931306	21789299	177360	21611939	1197388	20414551	9458360	10956191	733907	10222284	4870215	5352069	85.5204	18.008	16.3867	24368536	81.9921	1180823	3.97308	24.2458	UAB003		5	4.7	25	B	UAB003_W7D1	43	4	4	IV-B	NA
UAB003_W7D2	56260994	37841122	11924478	25916659	152487	25764172	2095628	23668544	6543780	17124764	1886751	15238013	10317877	4920136	67.26	13.0021	27.2663	32921001	86.998	2604419	6.88251	25.2418	UAB003		16	5.6	25	B	UAB003_W7D2	44	4	4	IV-B	NA
UAB003_W7D3	31530558	25904928	6878959	19025984	191317	18834667	1172468	17662199	6806808	10855391	412424	10442967	6077528	4365439	82.1582	16.8518	23.4609	21539504	83.1483	1990918	7.68548	32.7587	UAB003		5	4.9	25	B	UAB003_W7D3	45	5	4	IV-B	NA
UAB003_W7D5	20036604	15214840	3532392	11682463	55062	11627401	785331	10842070	3413885	7428185	273182	7155003	3567207	3587796	75.9352	23.5809	23.4456	11627059	76.4192	1334524	8.7712	37.4109	UAB003		19	6.1	25	B	UAB003_W7D5	47	6	4	IV-A	NA
UAB003_W7D6	9233757	7596956	1717201	5879770	30977	5848793	430179	5418614	2257656	3160958	59440	3101518	1191095	1910423	82.2737	25.1472	15.6786	5686548	74.853	514485	6.77225	43.1943	UAB003		19	6.3	25	B	UAB003_W7D6	48	5	4	IV-B	NA
UAB003_W7D7	44575760	35068550	6478866	28589699	131253	28458446	1940139	26518307	9703635	16814672	333912	16480760	7297209	9183551	78.6718	26.1874	20.8084	25885014	73.8126	2919097	8.32397	40.0029	UAB003		19	6.2	25	B	UAB003_W7D7	49	5	4	IV-B	NA
UAB003_W8D1	24427400	20729456	7989160	12740311	104334	12635977	3426877	9209100	2127117	7081983	241297	6840686	3305943	3534743	84.8615	17.0518	15.948	17194728	82.9483	1110034	5.35486	33.5769	UAB003		24	7	25	B	UAB003_W8D1	50	6	4	IV-B	NA
UAB003_W8D2	39723861	32901171	5473663	27427523	371201	27056322	2092566	24963756	11673892	13289864	218714	13071150	5419733	7651417	82.8247	23.2558	16.4728	25249769	76.7443	1876052	5.70208	34.6152	UAB003		4	6.3	25	B	UAB003_W8D2	51	6	4	IV-B	NA
UAB005_W4D7	72451738	53659526	16708672	36950869	688787	36262082	6855803	29406279	2623144	26783135	6182375	20600760	9338011	11262749	74.0624	20.9893	17.4023	42396792	79.0107	3394554	6.3261	36.352	UAB005		11	6.7	20	B	UAB005_W4D7	28	2	4	III-B	NA
UAB005_W5D1	34842016	27916124	6947363	20968776	278230	20690546	2179018	18511528	2745394	15766134	5198413	10567721	6299839	4267882	80.122	15.2882	22.567	23648257	84.7118	2820172	10.1023	44.7658	UAB005		6	7.1	20	B	UAB005_W5D1	29	4	4.7	III-B	NA
UAB005_W5D2	17138258	17113639	5088738	12024916	92162	11932754	610086	11322668	890713	10431955	2401998	8029957	5387451	2642506	99.8564	15.4409	31.4805	14471148	84.5592	3133305	18.3088	58.1593	UAB005		12	6.7	20	B	UAB005_W5D2	30	4	4.4	III-B	NA
UAB005_W5D3	111333618	90340364	26623754	63716625	770856	62945769	12032588	50913181	6657191	44255990	6659698	37596292	233768	290317	81.1438	0.321359	0.258764	52977855	58.6425	48170	0.0533206	20.6059	UAB005		11	4.9	20	B	UAB005_W5D3	31	5	4	III-B	Low_Coverage
UAB005_W5D4	33253666	28785897	5315504	23470408	177795	23292613	2026989	21265624	5197070	16068554	1707543	14361011	10449574	3911437	86.5646	13.588	36.301	24874475	86.412	3690368	12.8201	35.316	UAB005		6	6.1	20	B	UAB005_W5D4	32	6	5	IV-B	NA
UAB005_W5D5	22119534	22097170	2018204	20078981	205530	19873451	1778132	18095319	1050816	17044503	585131	16459372	11259983	5199389	99.8989	23.5297	50.9567	16897796	76.4704	4642910	21.0113	41.2337	UAB005		12	5.3	20	B	UAB005_W5D5	33	5	5	IV-B	NA
UAB006_W3D1	88746972	70486618	15071327	55415306	491070	54924236	8633464	46290772	12717024	33573748	17415091	16158657	10269471	5889186	79.4243	8.35504	14.5694	64597447	91.645	958164	1.35936	9.33022	UAB006		17	4.4	39	B	UAB006_W3D1	15	1	4	IV-B	No metataxonomic data
UAB006_W3D3	102747912	81078264	16186009	64892270	996345	63895925	18605193	45290732	10014608	35276124	17123610	18152514	11647544	6504970	78.9099	8.02308	14.3658	74573309	91.9769	2323026	2.86516	19.9443	UAB006		17	3.8	39	B	UAB006_W3D3	17	1	4	III-B	NA
UAB006_W3D4	23323825	23302161	2216737	21085439	901992	20183447	6772745	13410702	771830	12638872	6234075	6404797	3738961	2665836	99.9071	11.4403	16.0456	20636340	88.5598	709562	3.04505	18.9775	UAB006		12	4.8	39	B	UAB006_W3D4	18	0	4	III-B	NA
UAB006_W3D5	139346076	107477660	20334928	87142747	2540820	84601927	38659021	45942906	8048751	37894155	20480162	17413993	10145962	7268031	77.13	6.76236	9.44007	100209644	93.2376	1229003	1.1435	12.1132	UAB006		17	6.3	39	B	UAB006_W3D5	19	2	4	III-B	NA
UAB006_W3D6	107854982	81127430	18750238	62377207	1142006	61235201	19264075	41971126	9972649	31998477	11387258	20611219	8978986	11632233	75.219	14.3382	11.0678	69495212	85.6618	1757992	2.16695	19.579	UAB006		17	6.4	39	B	UAB006_W3D6	20	2	4.4	III-B	NA
UAB006_W3D7	14201158	14184315	4104260	10080070	21345	10058725	217358	9841367	2076494	7764873	1093558	6671315	2106814	4564501	99.8814	32.1799	14.8531	9619829	67.8202	567272	3.99929	26.9256	UAB006		12	8	39	B	UAB006_W3D7	21	5	5.3	III-B	NA
UAB006_W4D2	74410606	60239796	9737302	50502509	127775	50374734	2506182	47868552	11073847	36794705	3638430	33156275	17195821	15960454	80.9559	26.4949	28.5456	44279357	73.5052	1699187	2.82071	9.8814	UAB006		17	7.5	39	B	UAB006_W4D2	23	6	5.3	IV-B	NA
UAB006_W4D3	42204141	42186386	6933032	35253369	125217	35128152	842843	34285309	5146081	29139228	3096450	26042778	10698151	15344627	99.9579	36.3734	25.3592	26841774	63.6266	1994764	4.72845	18.6459	UAB006		12	7.5	39	B	UAB006_W4D3	24	6	5	IV-B	NA
UAB006_W4D4	98948748	76229318	13931414	62297919	209033	62088886	4943243	57145643	17045240	40100403	4355290	35745113	15160571	20584542	77.0392	27.0034	19.8881	55644791	72.9966	1430517	1.8766	9.43577	UAB006		17	7.1	39	B	UAB006_W4D4	25	6	5.3	IV-B	NA
UAB006_W4D5	30226983	30207699	3893444	26314270	95747	26218523	780895	25437628	2966286	22471342	1074907	21396435	8461842	12934593	99.9362	42.8189	28.0122	17273121	57.1812	954775	3.1607	11.2833	UAB006		12	8.1	39	B	UAB006_W4D5	26	6	5	IV-B	NA
UAB006_W4D6	48656107	41764013	3575656	38188372	78711	38109661	1175931	36933730	5267899	31665831	984360	30681471	94923	167217	85.8351	0.400385	0.227284	11177480	26.7634	2318	0.00555023	2.44198	UAB006		19	7	39	B	UAB006_W4D6	27	7	5.5	IV-B	Low_Coverage
UAB006_W4D7	48428392	39738355	5445719	34292651	134826	34157825	2241810	31916015	3426098	28489917	638481	27851436	8176254	19675182	82.0559	49.5118	20.5752	20063188	50.4882	579055	1.45717	7.08216	UAB006		19	7.2	39	B	UAB006_W4D7	28	8	5.5	IV-B	NA
UAB006_W5D1	41904915	32872677	5567818	27304874	252387	27052487	2986260	24066227	3079123	20987104	744459	20242645	3922295	16320350	78.4459	49.6472	11.9318	16552342	50.3529	482342	1.4673	12.2974	UAB006		19	6.6	39	B	UAB006_W5D1	29	9	5.5	IV-B	NA
UAB007_W3D7	70107600	55987846	17058073	38929788	759669	38170119	5325672	32844447	2368009	30476438	10116875	20359563	9798694	10560869	79.8599	18.8628	17.5015	45426992	81.1372	3145892	5.61888	32.1052	UAB007		16	6.6	20	B	UAB007_W3D7	21	2	4.4	III-B	NA
UAB007_W4D1	64926716	49413930	10446302	38967643	979384	37988259	15389788	22598471	2862289	19736182	10797091	8939091	6550279	2388812	76.1072	4.83429	13.2559	47025133	95.1657	2221745	4.49619	33.9183	UAB007		16	6.6	20	B	UAB007_W4D1	22	0	5	III-A	NA
UAB007_W4D2	37822235	31879427	5787559	26091883	1798706	24293177	6683831	17609346	1426665	16182681	9601200	6581481	4471424	2110057	84.2875	6.61887	14.026	29769385	93.3812	1476402	4.63121	33.0186	UAB007		4	6.8	20	B	UAB007_W4D2	23	0	4.7	III-A	NA
UAB007_W4D3	26314020	20100059	5762923	14337151	949464	13387687	6193350	7194337	636360	6557977	3127285	3430692	2479816	950876	76.3854	4.73071	12.3374	19149198	95.2694	580961	2.89034	23.4276	UAB007		5	6.9	20	B	UAB007_W4D3	24	0	5.3	III-A	NA
UAB007_W4D4	33336862	24488254	3747263	20741006	908428	19832578	8418353	11414225	1387161	10027064	2612188	7414876	5870749	1544127	73.457	6.30558	23.9737	22944142	93.6945	2027870	8.28099	34.5419	UAB007		18	5.4	20	B	UAB007_W4D4	25	0	5	V	NA
UAB008_W10D1	6117424	4494667	1088075	3406607	28915	3377692	255871	3121821	798178	2323643	365767	1957876	729498	1228378	73.4732	27.3297	16.2303	3266304	72.6707	220483	4.90544	30.2239	UAB008		2	7.6	35	B	UAB008_W10D1	64	8	4	NA	Low_Coverage
UAB008_W10D2	19466055	15454891	3063637	12391269	171772	12219497	1148415	11071082	3231629	7839453	428133	7411320	1852505	5558815	79.3941	35.968	11.9865	9896091	64.0321	445432	2.88214	24.0448	UAB008		1	7.9	35	B	UAB008_W10D2	65	9	5	NA	No metataxonomic data
UAB008_W9D5	11355588	8276355	1864607	6411763	19022	6392741	199504	6193237	1492442	4700795	417888	4282907	941184	1680134	72.8835	20.3004	11.372	4934647	59.6234	195597	2.36332	20.782	UAB008		2	7.2	35	B	UAB008_W9D5	61	9	5	NA	Low_Coverage
UAB008_W9D6	64053862	55635994	7338034	48297975	191149	48106826	1360544	46746282	16991697	29754585	3053118	26701467	5337950	21363517	86.8581	38.3987	9.59442	34272492	61.6013	1241731	2.23188	23.2623	UAB008		1	7.3	35	B	UAB008_W9D6	62	9	4.7	IV-A	NA
UAB008_W9D7	89542327	73096144	10883283	62212876	533046	61679830	2847582	58832248	16320530	42511718	2927746	39583972	8980707	30603265	81.6331	41.8671	12.2862	42492894	58.1329	1850249	2.53125	20.6025	UAB008		1	7.5	35	B	UAB008_W9D7	63	9	5	NA	No metataxonomic data
UAB015_W4D3	139020512	101713306	19224957	82488364	707867	81780497	4652317	77128180	19525689	57602491	13164961	44437530	11267284	33170246	73.1642	32.6115	11.0775	68543075	67.3885	3180390	3.12682	28.2268	UAB015		11	7.6	22	B	UAB015_W4D3	24	6	4.4	IV-B	NA
UAB015_W4D4	69866162	55172964	11784716	43388263	205906	43182357	3803729	39378628	10416855	28961773	6103970	22857803	7505084	15352719	78.9695	27.8265	13.6028	39820260	72.1735	1638144	2.96911	21.8271	UAB015		17	7.8	22	B	UAB015_W4D4	25	6	5.3	IV-B	NA
UAB015_W4D5	21237380	21214788	3362887	17851916	314685	17537231	2210399	15326832	3044888	12281944	2572180	9709764	1198323	2209407	99.8936	10.4145	5.64853	12703362	59.8797	391743	1.84656	32.6909	UAB015		12	6.6	22	B	UAB015_W4D5	26	4	5.5	IV-B	NA
UAB015_W4D7	77843978	62916328	13958429	48957914	349372	48608542	5275066	43333476	11645229	31688247	8123308	23564939	8428187	15136752	80.8236	24.0585	13.3959	47779591	75.9415	2666688	4.23847	31.6401	UAB015		17	7.8	22	B	UAB015_W4D7	28	4	5.3	IV-B	NA
UAB015_W5D1	114675896	89116770	16707860	72408925	309587	72099338	3700801	68398537	14616859	53781678	6878066	46903612	16530396	30373216	77.7119	34.0825	18.5491	58743569	65.9175	3778908	4.2404	22.8604	UAB015		11	7.8	22	B	UAB015_W5D1	29	6	5.3	IV-B	NA
UAB015_W5D2	23945858	19303612	3087988	16215639	128852	16086787	1733686	14353101	5359407	8993694	2602822	6390872	2766759	3624113	80.6136	18.7743	14.3329	15679514	81.2258	877289	4.54469	31.7082	UAB015		19	7.6	22	B	UAB015_W5D2	30	5	5.5	IV-B	NA
UAB015_W5D3	21414333	21399219	2742602	18656632	224457	18432175	2141715	16290460	5286354	11004106	2288806	8715300	3589225	5126075	99.9294	23.9545	16.7727	16273159	76.0456	1132778	5.29355	31.5605	UAB015		12	7.5	22	B	UAB015_W5D3	31	5	5.3	IV-B	NA
UAB015_W5D4	25442834	17878513	3026273	14852255	74631	14777624	828282	13949342	4970291	8979051	2271163	6707888	2774289	3933599	70.2693	22.0018	15.5174	13944929	77.9983	651027	3.64139	23.4664	UAB015		22	7.7	22	B	UAB015_W5D4	32	5	5.5	IV-B	NA
UAB015_W5D5	16093189	13153061	2661461	10491615	161632	10329983	1746898	8583085	3336021	5247064	852548	4394516	1620446	2774070	81.7306	21.0907	12.3199	10379006	78.9094	244044	1.85542	15.0603	UAB015		6	7	22	B	UAB015_W5D5	33	4	5.5	IV-B	NA
UAB015_W5D7	21886784	16598588	2446845	14151758	19288	14132470	543534	13588936	2962263	10626673	1676252	8950421	5378478	3571943	75.8384	21.5196	32.4032	13026660	78.4805	1255160	7.56185	23.3367	UAB015		19	8.3	22	B	UAB015_W5D7	35	4	5.3	IV-B	NA
UAB015_W6D1	25158267	20514154	7224587	13289582	632694	12656888	5573370	7083518	1935076	5148442	1396814	3751628	2310440	1441188	81.5404	7.02533	11.2627	19072981	92.9747	466623	2.27464	20.1963	UAB015		5	3.4	22	B	UAB015_W6D1	36	3	4.7	III-B	NA
UAB015_W6D2	22885084	17956978	5438329	12518664	247922	12270742	2810357	9460385	2079345	7381040	2261170	5119870	2750966	2368904	78.4659	13.1921	15.3198	15588089	86.808	933392	5.19793	33.9296	UAB015		19	6.3	22	B	UAB015_W6D2	37	3	4.7	III-B	NA
UAB015_W6D3	42635329	28776705	8695688	20081032	269009	19812023	2715985	17096038	4372305	12723733	3758044	8965689	4279916	4685773	67.495	16.2832	14.8728	24090947	83.7168	1284580	4.46396	30.0141	UAB015		22	7.6	22	B	UAB015_W6D3	38	3	5.3	IV-B	NA
UAB015_W6D4	27282650	22100705	7846209	14254511	315412	13939099	3227822	10711277	3052529	7658748	1947037	5711711	3374208	2337503	81.0064	10.5766	15.2674	19763217	89.4235	1158266	5.24086	34.327	UAB015		6	6.8	22	B	UAB015_W6D4	39	4	4.7	III-B	NA
UAB021_W1D4	62296932	51925956	8323737	43602234	80380	43521854	1001288	42520566	7719942	34800624	1014738	33785886	6089059	27696827	83.3523	53.3391	11.7264	24229144	46.6609	691438	1.33158	11.3554	UAB021		16	7.6	43	B	UAB021_W1D4	4	9	5.5	NA	No metataxonomic data
UAB021_W1D5	69990586	53714286	10491559	43222742	63990	43158752	920474	42238278	7512940	34725338	1296620	33428718	7371910	26056808	76.745	48.51	13.7243	27657493	51.49	810613	1.50912	10.996	UAB021		16	7.2	43	B	UAB021_W1D5	5	9	5.5	IV-B	NA
UAB021_W1D7	33479039	28414406	4076987	24337434	86804	24250630	785037	23465593	2638221	20827372	356711	20470661	3317026	17153635	84.8722	60.3695	11.6737	11260786	39.6306	270913	0.953435	8.16735	UAB021		6	7.4	43	B	UAB021_W1D7	7	10	5.5	IV-B	NA
UAB021_W2D2	30318886	25807419	3227028	22580406	80514	22499892	716646	21783246	3133718	18649528	253382	18396146	1761849	10558916	85.1199	40.9143	6.82691	9173137	35.5446	213058	0.825569	12.0929	UAB021		7	6.7	43	B	UAB021_W2D2	9	9	5.3	IV-B	Low_Coverage
UAB022_W7D5	36563444	27507423	4805831	22701607	60139	22641468	770593	21870875	7412128	14458747	639632	13819115	4605473	9213642	75.232	33.4951	16.7427	18293796	66.5049	1131803	4.11454	24.5752	UAB022		14	7.3	27	B	UAB022_W7D5	47	8	4.7	NA	No metataxonomic data
UAB022_W7D6	41160711	30484835	3881354	26603496	107480	26496016	749262	25746754	17678115	8068639	423339	7645300	1693169	5952131	74.0629	19.5249	5.55414	24532719	80.4752	200301	0.657051	11.8299	UAB022		21	6.1	27	B	UAB022_W7D6	48	5	5.5	IV-A	Low_Coverage
UAB022_W7D7	42577906	32834565	5036203	27798377	52747	27745630	1565956	26179674	8826359	17353315	1301929	16051386	4983820	11067566	77.1164	33.7071	15.1786	21767014	66.293	2047491	6.23578	41.0828	UAB022		15	7	27	B	UAB022_W7D7	49	8	5	NA	No metataxonomic data
UAB022_W8D1	34924000	24790111	3537876	21252250	156197	21096053	964413	20131640	7725955	12405685	665465	11740220	2606188	9134032	70.983	36.8455	10.513	15656094	63.1546	391097	1.57763	15.0065	UAB022		21	6.4	27	B	UAB022_W8D1	50	9	NA	IV-A	NA
UAB022_W8D2	38574913	26745253	5400716	21344552	66799	21277753	1032222	20245531	6341097	13904434	605939	13298495	5525211	7773284	69.3333	29.0642	20.6587	18971984	70.9359	1751954	6.55052	31.7084	UAB022		14	7.1	27	B	UAB022_W8D2	51	8	4	NA	No metataxonomic data
UAB055_W2D1	69308098	54292432	7584963	46707484	169381	46538103	2893171	43644932	7449098	36195834	598550	35597284	7523158	28074126	78.3349	51.7091	13.8567	26218321	48.2909	1431190	2.63608	19.0238	UAB055		17	7	29	B	UAB055_W2D1	8	9	NA	IV-B	NA
UAB055_W2D2	53814544	36192686	5772002	30420699	397846	30022853	3303742	26719111	5907604	20811507	554395	20257112	5090997	15166115	67.2545	41.9038	14.0664	21026586	58.0962	1075739	2.97226	21.1302	UAB055		21	5.9	29	B	UAB055_W2D2	9	9	5	IV-B	NA
UAB055_W2D3	18095544	12658628	2095998	10562645	74210	10488435	1220657	9267778	1671489	7596289	161550	7434739	2119718	5315021	69.9544	41.9873	16.7452	7343622	58.0128	563601	4.45231	26.5885	UAB055		17	6.5	29	B	UAB055_W2D3	10	9	4.7	IV-B	NA
UAB055_W2D4	42411228	26633055	3902685	22730385	197256	22533129	1912116	20621013	8312597	12308416	414994	11893422	2674484	9218938	62.7972	34.6146	10.042	17414132	65.3854	315265	1.18374	11.7879	UAB055		21	4.9	29	B	UAB055_W2D4	11	9	5	IV-B	NA
UAB055_W2D5	32290859	21263107	3118586	18144536	247232	17897304	2732029	15165275	5300608	9864667	323001	9541666	2072642	7469024	65.8487	35.1267	9.7476	13794098	64.8734	239758	1.12758	11.5677	UAB055		21	4.2	29	B	UAB055_W2D5	12	9	5	IV-B	NA
UAB055_W2D6	12254248	8399818	1294438	7105395	131502	6973893	1209017	5764876	1824768	3940108	107236	3832872	714438	3118434	68.5462	37.125	8.5054	5281399	62.8752	83235	0.990914	11.6504	UAB055		21	4.1	29	B	UAB055_W2D6	13	9	5.3	IV-B	Low_Coverage
UAB093_W6D5	76273203	61122186	23228675	37354922	1272269	36082653	9001010	27081643	3301228	23780415	2132506	21647909	14851814	6796095	80.1359	11.1189	24.2986	53787502	88	1973225	3.22833	13.2861	UAB093	REP2	25	6.7	31	W	UAB093_W6D5	40	0	4	NA	No metataxonomic data
UAB093_W6D6	21985925	17856396	6616617	11239794	319647	10920147	3362880	7557267	975361	6581906	547868	6034038	4502152	1531886	81.2174	8.57892	25.2131	16324525	91.4212	712469	3.98999	15.8251	UAB093		24	5.4	31	W	UAB093_W6D6	41	0	4	I-A	NA
UAB093_W6D7	49982271	34362232	6771838	27590409	256650	27333759	2186139	25147620	4700320	20447300	2677121	17770179	12190912	5579267	68.7488	16.2366	35.4776	28782980	83.7634	367957	1.07082	3.01829	UAB093		23	6.1	31	W	UAB093_W6D7	42	0	4	NA	No metataxonomic data
UAB102_W4D6	36671184	31887629	21976058	9911586	91932	9819654	738014	9081640	1431805	7649835	1826311	5823524	2673847	3149677	86.9555	9.87743	8.38522	28737967	90.1226	163869	0.513895	6.12859	UAB102		7	4.1	39	B	UAB102_W4D6	27	0	4	I-A	Low_Coverage
UAB102_W5D1	44290997	27014731	15383629	11631117	310830	11320287	1346111	9974176	879645	9094531	2081345	7013186	2787297	4225889	60.9937	15.6429	10.3177	22788857	84.3571	209244	0.774555	7.50706	UAB102		20	5.1	39	B	UAB102_W5D1	29	0	4	I-A	Low_Coverage
UAB102_W5D2	85493308	52403629	24486657	27916987	255347	27661640	6123006	21538634	1319257	20219377	4088859	16130518	4934206	11196312	61.2956	21.3655	9.41577	41207332	78.6345	545353	1.04068	11.0525	UAB102		24	5.2	39	B	UAB102_W5D2	30	0	4.4	NA	No metataxonomic data
UAB115_W3D7	55294770	38774256	7648136	31126135	375211	30750924	2288986	28461938	13094406	15367532	5605789	9761743	2813297	6948446	70.1228	17.9203	7.25558	31825825	82.0798	814705	2.10115	28.9591	UAB115		20	5.6	20	W	UAB115_W3D7	21	5	4.7	IV-B	NA
UAB115_W4D3	40066174	28971152	10690623	18280544	284347	17996197	885832	17110365	6752431	10357934	2544086	7813848	5309624	2504224	72.3083	8.64385	18.3273	26466943	91.3562	2065249	7.12864	38.8963	UAB115		20	5	20	W	UAB115_W4D3	24	6	4.7	III-B	NA
UAB115_W4D4	25844639	22041104	6369308	15671811	167526	15504285	1045771	14458514	7899492	6559022	1967406	4591616	3354402	1237214	85.2831	5.61321	15.2188	20803905	94.3869	1528764	6.93597	45.5749	UAB115		7	5.2	20	W	UAB115_W4D4	25	6	4.7	IV-B	NA
UAB115_W4D5	47059219	39967515	19946387	20021143	137449	19883694	3172191	16711503	5021253	11690250	2406856	9283394	6829370	2454024	84.9303	6.14005	17.0873	37513506	93.86	3186879	7.97367	46.6643	UAB115		24	5.8	20	W	UAB115_W4D5	26	6	4.4	NA	No metataxonomic data
UAB115_W4D6	26479305	20752719	8081651	12671083	81850	12589233	3984327	8604906	2446317	6158589	2907368	3251221	1999393	1251828	78.3734	6.03212	9.63437	19500906	93.968	555874	2.67856	27.8021	UAB115		13	6.2	20	W	UAB115_W4D6	27	1	4	III-B	NA
UAB115_W5D2	47900896	33301208	11247536	22053687	407231	21646456	1440630	20205826	8239310	11966516	2969304	8997212	6058508	2938704	69.5211	8.82462	18.1931	30362519	91.1754	2159365	6.48434	35.6419	UAB115		20	5.2	20	W	UAB115_W5D2	30	6	4	III-B	NA
UAB115_W5D3	23751391	20257553	6589597	13667971	183023	13484948	1374063	12110885	2006980	10103905	4059437	6044468	4524911	1519557	85.29	7.50119	22.3369	18738011	92.4989	1469304	7.25312	32.4714	UAB115		7	6.6	20	W	UAB115_W5D3	31	1	4	III-B	NA
UAB115_W5D5	15294238	10505448	2931625	7573838	47916	7525922	2623917	4902005	803824	4098181	2222180	1876001	1256073	619928	68.6889	5.90101	11.9564	9885535	94.0991	311729	2.96731	24.8177	UAB115		13	7.4	20	W	UAB115_W5D5	33	2	4	III-A	NA
UAB115_W5D7	40420304	27087178	6588617	20498576	637490	19861086	1168212	18692874	1827209	16865665	5526821	11338844	6550454	4788390	67.0138	17.6777	24.1829	22298803	82.3224	2648642	9.77821	40.4345	UAB115		20	4.8	20	W	UAB115_W5D7	35	1	4.7	III-A	NA
UAB116_W2D5	69376687	53988526	20327435	33661106	30779	33630327	278056	33352271	12214392	21137879	380500	20757379	3897064	16860315	77.8194	31.2294	7.21832	37128226	68.7706	269284	0.49878	6.90992	UAB116		21	NA	28	B	UAB116_W2D5	12	9	4.7	IV-B	NA
UAB116_W2D6	21929314	16597269	4872514	11724770	5917	11718853	141792	11577061	2317227	9259834	157093	9102741	4367855	4734886	75.6853	28.5281	26.3167	11862398	71.472	366622	2.20893	8.39364	UAB116		14	6.7	28	B	UAB116_W2D6	13	10	4.7	IV-B	NA
UAB116_W3D1	26297437	19804936	4794984	15009967	18951	14991016	184744	14806272	2981355	11824917	290612	11534305	5168782	6365523	75.3113	32.1411	26.0985	13439428	67.859	545121	2.75245	10.5464	UAB116		14	6	28	B	UAB116_W3D1	15	10	4.7	IV-B	NA
UAB116_W3D2	52295301	37399758	4705622	32694151	51688	32642463	624407	32018056	8367965	23650091	451968	23198123	4272483	18925640	71.5165	50.6036	11.4238	18474133	49.3964	603990	1.61496	14.1367	UAB116		20	6.3	28	B	UAB116_W3D2	16	10	4.4	IV-A	NA
UAB116_W3D3	17890337	13612474	1850445	11762044	40250	11721794	315418	11406376	3197066	8209310	127971	8081339	1227404	6853935	76.0884	50.3504	9.01676	6758554	49.6497	155597	1.14305	12.6769	UAB116		21	5.4	28	B	UAB116_W3D3	17	10	4.4	IV-A	Low_Coverage
UAB117_W7D1	20031392	14844063	2902041	11942037	228992	11713045	2542427	9170618	847890	8322728	4752324	3570404	2178308	1392096	74.104	9.37813	14.6746	13451982	90.622	265295	1.78721	12.1789	UAB117		18	8.2	36	B	UAB117_W7D1	43	0	5.3	NA	No metataxonomic data
UAB117_W7D2	17637490	14573026	5508152	9064889	178913	8885976	2737046	6148930	453583	5695347	2271172	3424175	2571883	852292	82.6253	5.84842	17.6482	13720749	94.1517	615864	4.22605	23.946	UAB117		24	8.2	36	B	UAB117_W7D2	44	0	4.7	III-B	NA
UAB117_W7D3	29414576	22508020	7866755	14641280	263698	14377582	2361608	12015974	981004	11034970	4976428	6058542	4620983	1437559	76.52	6.38687	20.5304	21070476	93.6132	1587186	7.05165	34.3474	UAB117		18	8.1	36	B	UAB117_W7D3	45	0	4.7	NA	No metataxonomic data
UAB117_W7D4	42186863	30655927	7855284	22800658	500537	22300121	2380148	19919973	2533445	17386528	7166154	10220374	6936133	3284241	72.667	10.7132	22.6257	27371701	89.2868	2505029	8.17143	36.1156	UAB117		23	5.9	36	B	UAB117_W7D4	46	0	4	III-B	NA
UAB121_W3D3	30069494	22314839	9392923	12921931	87907	12834024	2297044	10536980	3346252	7190728	1268540	5922188	2631082	3291106	74.2109	14.7485	11.7907	19023748	85.2516	1030009	4.6158	39.1477	UAB121		13	8.3	22	B	UAB121_W3D3	17	7	5.5	NA	No metataxonomic data
UAB121_W3D4	3985	3225	1239	2001	26	1975	321	1654	304	1350	187	1163	607	556	80.9285	17.2403	18.8217	2684	83.2248	196	6.07752	32.29	UAB121		24	8.1	22	B	UAB121_W3D4	18	7	5.3	IV-B	Low_Coverage
UAB121_W3D5	14611423	11491235	4771658	6719592	57046	6662546	2860738	3801808	780171	3021637	661860	2359777	1372468	987309	78.6456	8.59184	11.9436	10503941	91.4083	578011	5.03002	42.1147	UAB121		13	7.7	22	B	UAB121_W3D5	19	8	5.5	NA	No metataxonomic data
UAB121_W3D6	21214513	17022739	5582184	11440570	81922	11358648	994358	10364290	3382273	6982017	1027928	5954089	3693737	2260352	80.241	13.2784	21.6988	14762402	86.7217	1962418	11.5282	53.1283	UAB121		18	7.6	22	B	UAB121_W3D6	20	9	5.3	III-B	NA
UAB121_W3D7	7186842	5314049	1595490	3718574	80732	3637842	1239782	2398060	459097	1938963	475448	1463515	944734	518781	73.9414	9.76244	17.778	4795283	90.2378	423407	7.96769	44.8176	UAB121		13	7	22	B	UAB121_W3D7	21	7	5.3	NA	No metataxonomic data
UAB121_W4D2	5000	3883	1366	2532	56	2476	415	2061	201	1860	198	1662	842	820	77.66	21.1177	21.6843	3078	79.2686	263	6.77311	31.2352	UAB121		25	5.3	22	B	UAB121_W4D2	23	7	5.3	NA	Low_Coverage
UAB121_W4D3	21681243	16882272	4392691	12489596	178923	12310673	2678975	9631698	2991953	6639745	1464414	5175331	3572501	1602830	77.8658	9.49416	21.1613	15279457	90.5059	1554051	9.20522	43.5004	UAB121		13	7.3	22	B	UAB121_W4D3	24	4	5.3	III-B	NA
UAB121_W4D4	5120	3920	1191	2744	58	2686	451	2235	208	2027	181	1846	834	1012	76.5625	25.8163	21.2755	2923	74.5663	159	4.05612	19.0647	UAB121		24	8	22	B	UAB121_W4D4	25	4	5.3	NA	Low_Coverage
UAB121_W4D5	38921816	34323713	14900415	19423313	418122	19005191	2588748	16416443	1224237	15192206	1651563	13540643	9064483	4476160	88.1863	13.041	26.4088	29847568	86.959	4502512	13.1178	49.672	UAB121		25	7.7	22	B	UAB121_W4D5	26	5	5.5	III-B	NA
UAB121_W4D6	23742804	18267827	6013449	12254393	355421	11898972	4810806	7088166	1224499	5863667	1546305	4317362	3202158	1115204	76.9405	6.10474	17.5289	17152638	93.8953	1702024	9.31706	53.1524	UAB121		18	3.8	22	B	UAB121_W4D6	27	7	5.3	NA	No metataxonomic data

## Sheet: Table S1C
Table S1C. Post-QC log2 normalized small RNA-seq counts used to test and train Random Forest model
	let-7a-2	let-7a-3	let-7b	let-7c	let-7d	let-7e	let-7f-1	let-7f-2	let-7g	let-7i	miR-100	miR-101-1	miR-101-2	miR-103a-1	miR-103a-2	miR-106b	miR-107	miR-10a	miR-10b	miR-1180	miR-125b-1	miR-125b-2	miR-128-1	miR-128-2	miR-1291	miR-1293	miR-1307	miR-130a	miR-130b	miR-132	miR-140	miR-141	miR-142	miR-143	miR-146a	miR-146b	miR-147b	miR-148a	miR-148b	miR-149	miR-151a	miR-152	miR-155	miR-15a	miR-15b	miR-16-1	miR-16-2	miR-17	miR-181a-1
EM12_W5D2	14.554	14.7501	16.9933	15.0852	10.9331	8.73059	14.2415	13.1768	14.0936	15.7449	6.33102	6.62777	5.60372	10.9667	11.3284	6.20154	9.66156	7.11992	10.4608	5.68308	2.59298	6.03621	5.03435	4.20876	1.89474	7.02659	6.20261	3.75597	6.54509	3.07143	6.56234	12.7193	3.63783	5.18577	8.19594	8.93381	4.74375	12.2674	7.27442	3.24339	9.74066	8.19388	6.08953	2.74363	4.99137	9.26858	7.29374	5.87346	8.67106
EM12_W5D3	13.9561	14.5594	19.0899	14.779	10.5232	9.65501	14.3658	15.2401	15.9193	13.7851	8.934	6.27001	6.90586	12.0703	13.8078	9.01143	12.1216	12.7941	14.7903	8.27702	3.83572	8.27208	6.19342	7.96896	3.51678	9.28844	7.25079	4.90674	6.81558	5.65247	10.1796	10.3677	8.61623	9.43609	8.09901	8.86961	2.39217	11.6904	7.39677	5.0461	9.63825	7.64461	10.3791	5.90543	7.23406	10.737	12.7915	6.75737	11.3228
EM12_W5D4	13.9361	15.4515	18.247	15.343	12.4015	9.32484	11.9176	14.0502	12.4788	13.5013	7.93451	5.66084	6.07614	10.4006	13.0745	7.10829	10.3697	8.32185	13.315	5.11632	2.05114	9.04582	3.78354	3.61667	0.917664	5.36939	6.21388	4.00997	3.20339	6.31252	10.2642	10.8289	5.30258	7.802	5.99373	8.62204	4.33701	14.4995	10.6689	8.16129	10.8589	6.5954	5.69427	2.91165	7.53601	9.83455	10.0452	5.35935	11.0729
EM12_W5D5	14.3607	14.9204	17.7222	18.8715	11.333	10.7829	14.6354	14.2193	12.4417	13.7781	7.3271	7.96805	7.7213	13.6772	15.3014	10.1628	12.2644	11.5951	13.2823	9.21389	4.39649	8.06866	6.20721	8.1866	3.13622	6.39554	6.91433	8.90973	8.66784	10.3486	8.44533	11.1489	3.35188	4.11627	8.1416	11.8386	2.93467	14.2938	9.01216	8.54757	9.83479	7.11637	8.11263	6.56811	9.69791	10.3344	10.5154	7.69374	10.4773
EM12_W5D6	13.0195	16.9268	18.143	17.1965	11.9359	10.9201	14.5668	13.4294	12.383	14.0126	10.7395	5.69314	3.52406	10.6066	10.616	8.15868	8.49264	10.7809	12.799	5.58581	6.94856	6.72188	5.32065	5.82833	4.515	5.80845	7.52683	5.48445	3.74085	4.29874	11.8217	9.82448	6.05021	9.28204	7.19638	11.8838	5.53528	13.722	11.2142	7.8664	12.4747	7.43081	10.0707	6.83403	5.23836	8.76376	7.10435	7.72559	8.22091
UAB003_W5D6	13.7866	15.5311	15.4602	14.0977	10.8794	9.22061	15.8217	16.0069	11.5285	13.2473	4.92219	10.2243	8.75745	11.5199	10.9071	8.56239	11.8273	12.5708	12.626	7.01218	4.75333	6.98543	5.98932	6.12258	2.8714	6.21946	9.89684	6.15112	6.11839	6.10998	9.71432	12.2767	10.6636	8.66345	9.02386	8.93157	4.78593	12.9068	10.3834	7.91619	9.96654	9.36513	7.42185	7.5325	6.70708	10.3877	10.0568	9.69014	8.59705
UAB003_W6D1	15.236	13.2243	15.8167	12.9621	11.8934	7.52466	13.1193	16.183	11.4372	17.28	8.49769	9.07735	7.53145	10.8604	10.3478	4.74963	9.29745	9.31682	12.5683	5.30565	5.19947	6.08058	6.05818	5.84825	3.47768	5.89742	7.62599	3.27813	3.75783	2.96658	8.64517	8.42185	3.53287	5.70158	8.70236	11.3536	5.82452	14.0173	10.4828	4.85611	10.7337	7.74825	6.47195	3.82853	3.35057	9.6878	9.22737	5.55345	9.82427
UAB003_W6D2	13.124	12.9487	15.355	13.6355	11.9997	7.43648	15.6789	15.1014	13.2114	16.121	7.37088	10.7178	12.5254	14.772	11.6785	9.66502	10.3711	9.8063	13.5811	5.36163	6.38098	8.06202	7.00159	4.46425	7.38621	5.00614	10.5339	7.11902	9.52702	9.97006	12.1671	13.8442	10.3969	11.0431	9.278	11.6697	4.42831	13.9485	8.74505	6.36227	10.2	8.87092	6.68552	7.83563	6.82762	11.2092	12.5704	8.1453	8.6147
UAB003_W6D3	13.1969	14.1259	17.214	16.9352	8.1342	7.14411	15.4956	14.1129	13.356	12.5701	7.32568	5.53297	5.88164	13.2885	9.31798	6.90623	7.8791	7.71363	12.2678	4.62037	3.26909	4.24514	3.49693	2.4504	3.90256	6.20278	6.44338	1.86016	3.88547	5.51217	7.03963	4.03667	3.5562	3.8145	6.55874	8.93646	4.89148	11.8702	6.25763	4.5423	7.64635	6.90565	5.33349	3.57925	1.77556	8.07276	5.40394	5.16573	10.602
UAB003_W6D4	10.9737	11.5155	15.8735	15.682	8.07728	6.94553	9.65348	9.28148	7.79884	9.69115	7.57969	5.22184	6.88831	9.50356	8.78733	9.14651	10.1332	6.92337	10.5014	7.70329	5.25096	8.30692	4.85636	4.37927	5.01578	3.1971	8.35761	6.55939	8.47584	8.95733	5.46493	5.75428	8.37989	4.40148	8.26987	8.70092	4.1924	11.4775	5.41893	6.39859	7.73719	7.24587	6.47429	5.64318	5.47603	11.4856	11.7238	6.87784	7.99488
UAB003_W6D5	14.1897	13.8111	17.9058	15.5706	8.71337	9.89105	13.1322	13.4535	13.0209	15.3163	5.23918	6.82206	9.03255	12.3288	12.482	6.36724	11.6708	7.69021	14.8128	7.97343	7.08255	5.55897	6.22118	6.61783	5.59021	6.05927	8.46611	1.85483	6.59007	6.62326	6.94675	3.26823	6.45933	4.35941	10.2307	9.08956	7.05425	14.6431	6.12807	4.91551	11.3423	8.34101	5.86253	2.38334	2.4531	8.57863	5.2003	7.50029	9.16966
UAB003_W6D6	13.4895	12.3909	17.8326	16.4148	10.9643	7.62083	12.9558	13.5526	10.8691	13.3033	4.59188	6.28938	6.82489	10.2007	10.2005	8.52636	10.2047	8.63094	13.6856	5.26162	7.09508	7.34702	3.38815	3.31561	3.52817	5.12213	8.21053	5.41871	7.47606	6.25613	10.9521	13.4993	4.11236	6.9252	6.62931	8.30866	4.91819	15.9934	6.71595	7.65823	11.6141	9.33667	7.54229	4.57279	5.84677	9.52497	9.72286	6.46461	7.43605
UAB003_W6D7	14.0316	14.8628	18.9251	14.809	12.8043	7.98413	13.6544	13.8686	13.5498	14.7561	5.88928	10.2412	8.10721	12.1998	12.6008	10.8793	11.1572	9.9295	11.0836	3.75214	4.42957	7.19281	4.06645	5.47223	4.54401	5.90285	5.95129	3.49595	4.11492	6.41229	8.98691	11.9268	5.45848	6.75139	4.90206	7.50948	6.34007	13.8238	8.10104	7.92348	9.43894	8.78058	6.06285	7.11066	5.87657	9.10607	9.82176	9.56709	8.29277
UAB003_W7D1	11.0262	13.1478	15.843	14.7159	10.1831	6.87991	13.0832	12.6036	11.5442	12.0644	8.76124	7.12907	7.15323	12.2164	10.8455	7.39329	9.22011	7.90496	10.7341	4.80941	4.78882	9.39816	4.71092	6.62145	4.18499	5.56119	8.39177	5.54739	4.81757	7.44266	11.6043	11.2047	7.66235	11.8064	8.51853	11.472	5.47758	15.1473	10.7837	5.4472	7.80733	8.34291	9.39973	8.11646	6.75269	10.053	11.6248	8.83378	9.59027
UAB003_W7D2	14.219	13.7361	15.3418	14.6288	12.7308	6.63125	13.0214	14.859	13.7096	15.3017	9.79546	11.3821	11.2796	13.0782	13.8698	9.69931	11.2029	11.3538	15.1085	9.32451	5.73504	8.93764	7.35425	8.82957	7.71955	4.91882	10.401	5.78923	5.79294	7.01874	12.015	14.6211	12.3999	10.5804	9.08169	10.1076	5.91996	13.8213	9.02571	4.85636	9.21115	8.89209	8.08542	11.9958	9.24949	11.0643	11.6189	10.04	12.4267
UAB003_W7D3	14.8218	13.6385	15.7876	15.9182	12.1943	7.52256	15.5556	13.8613	10.151	13.5995	7.58896	7.45464	8.48248	12.0072	12.2551	8.71285	11.3152	8.91865	12.2965	7.62504	10.4932	7.58462	6.0395	5.67243	4.68942	4.08772	10.7097	9.0346	5.8259	7.62147	11.9494	11.217	11.6457	10.5005	9.56684	12.1414	4.53185	15.4861	11.1448	8.61479	14.0396	10.6204	10.055	8.44181	10.424	10.7975	14.7126	10.9415	12.2636
UAB003_W7D5	15.228	15.2589	14.4335	13.6977	9.87088	9.04422	12.6625	14.8512	12.4663	12.8707	8.88714	8.10017	8.19281	11.8195	11.609	8.5022	10.4626	10.2945	12.6429	5.25033	7.0372	5.37852	5.07425	4.18414	6.45589	2.89473	7.70548	8.40103	4.38171	8.30771	8.16861	12.1881	8.77341	7.01129	7.22104	10.2791	5.77303	13.9989	8.16931	4.95361	11.2994	8.12321	8.09917	9.49748	7.34671	10.851	12.6358	8.08614	8.52937
UAB003_W7D6	11.5168	14.574	12.8995	15.5321	10.6652	7.99064	13.0502	14.2919	11.6022	11.363	6.10916	6.45616	9.21625	9.91226	7.37987	7.45931	8.63771	7.62649	9.35595	4.93082	3.45662	4.27013	3.87633	3.30201	3.98465	3.28475	7.83996	5.77937	4.34159	6.36259	6.32358	9.9558	9.81973	5.99193	8.82833	10.5144	4.73578	13.1062	9.20671	4.58648	9.32751	9.94988	6.07547	9.40632	7.25149	11.0362	9.07021	6.00035	5.76657
UAB003_W7D7	15.8567	15.1641	16.3573	16.8879	10.5173	7.78771	14.7673	15.1208	15.8353	16.4533	7.18801	11.8481	9.42091	14.23	12.7816	8.31176	11.8106	10.6486	14.1857	5.69272	7.68118	8.69682	9.0346	5.11176	7.09998	7.4749	11.9964	8.22174	8.84333	5.97126	8.5802	13.4052	11.6858	8.68738	9.07897	9.72348	6.73462	14.4594	10.3431	5.31938	12.6025	9.9286	7.45087	8.48106	7.11267	11.204	11.0197	8.55105	8.7984
UAB003_W8D1	17.2177	15.7418	16.6359	13.4275	9.26625	5.35357	15.2852	12.9916	13.8062	15.6788	7.56757	9.70811	8.87774	12.5679	10.7164	8.36289	9.29397	5.5678	10.61	3.51712	2.08795	8.17222	6.5145	2.68646	1.82824	4.20659	5.94267	3.62773	3.0148	3.27813	6.56359	9.94517	7.33532	10.2694	7.08293	7.2242	2.67559	14.4176	11.4484	5.46817	8.36936	7.52895	5.56725	6.82259	5.47788	9.6813	10.6331	9.5762	11.5134
UAB003_W8D2	13.2216	12.7963	15.0855	13.5109	9.28782	6.48938	14.4729	12.8395	13.8275	14.0524	6.61651	8.23952	9.03916	12.5655	14.1932	7.61931	12.4961	9.86535	11.9635	5.61072	5.76567	7.49748	7.1395	5.84749	5.3351	6.7358	9.2254	7.25337	8.00414	9.78831	8.01681	14.2817	10.8946	11.2006	7.88719	8.10223	7.33404	14.7768	7.36323	6.13758	9.86435	8.55184	8.87758	8.05906	7.68662	10.7888	11.3683	8.98102	11.0501
UAB005_W4D7	15.0695	15.3272	17.947	17.3437	15.6872	12.8757	13.4452	14.9418	16.2459	15.8357	10.9252	7.54955	11.1917	12.4504	12.858	11.0931	14.4482	10.1362	10.1792	7.73498	7.27039	10.9746	8.77389	8.30589	6.49604	6.81558	10.3149	8.26492	7.52168	8.87898	11.1992	15.0369	10.8065	11.2017	10.8565	8.3331	6.09364	16.4024	10.5055	8.43866	10.8365	9.06549	11.7286	10.3849	10.4718	14.6235	14.2587	12.6428	12.6107
UAB005_W5D1	15.3063	15.7588	16.5307	15.4542	12.1918	10.5098	13.3144	13.7872	13.279	13.7505	8.73393	8.24418	10.9652	12.0402	14.1551	9.83414	11.8495	11.9708	13.1374	5.9289	6.04969	9.70229	6.14132	5.55569	6.2883	5.54024	9.70911	7.24347	8.17441	9.09684	12.7183	13.3282	11.3536	10.4528	12.1257	8.9086	6.28352	17.3353	11.4107	6.17146	11.1479	9.04933	9.7398	10.0927	8.81244	12.7171	11.6017	10.822	14.0715
UAB005_W5D2	14.9479	15.0551	17.9171	16.0961	13.8403	9.51345	13.3257	17.0153	13.5379	15.2037	12.7498	14.5673	10.6215	13.693	15.9084	11.591	10.6115	10.0047	14.2356	7.40247	6.64389	8.30724	7.27889	6.81582	2.6242	6.62198	9.30634	6.80032	7.15312	6.77192	10.5613	12.1657	11.2215	11.8523	10.1104	10.0032	6.49474	16.038	13.422	7.50377	10.3339	12.1157	12.163	9.22468	9.54357	12.8305	13.6363	12.4355	12.491
UAB005_W5D4	15.2547	14.6943	17.2754	14.4676	13.8481	10.679	15.7395	14.7867	13.8767	15.6716	9.92543	12.0265	9.6379	12.4723	12.8146	11.7269	10.6598	10.865	10.8614	7.78037	9.36946	10.9936	8.29068	6.14529	9.66603	4.23778	8.53661	7.89962	7.98415	10.2402	13.0893	15.2078	15.3718	16.5066	9.99522	11.4918	7.487	13.7859	11.0626	10.2401	14.0098	12.7394	11.4444	11.9836	9.91119	10.7733	12.9297	9.38116	13.0254
UAB005_W5D5	13.6982	15.4178	16.888	15.9424	14.6889	9.18415	17.0366	15.5165	14.348	15.3782	12.4959	13.1889	11.2223	16.4082	14.0617	10.2663	12.4065	13.1872	12.2256	5.29347	9.37007	8.3192	8.60742	8.72607	9.30813	5.03368	12.2004	8.18199	6.07139	8.44089	11.7549	12.9143	13.2802	15.156	8.58259	9.77718	8.25493	14.8437	13.2391	8.68529	13.1014	10.4876	10.3882	10.144	11.7843	13.9908	13.5184	9.98199	12.6734
UAB006_W3D1	14.3699	12.5994	12.1927	12.7979	9.59992	7.35347	12.2717	11.8549	11.8279	12.7077	8.86105	10.0007	9.40681	11.8528	11.8677	8.01253	8.47589	8.26385	10.3732	4.46799	6.11077	6.09763	4.5222	4.63161	5.0695	2.7712	8.20536	6.90805	6.2368	4.81975	12.0839	11.5775	12.0082	10.4638	5.99156	9.35612	5.07004	12.9656	10.8032	8.05242	9.96942	5.56544	9.75276	8.86293	8.85541	11.2136	9.99922	6.54577	10.7931
UAB006_W3D3	13.8142	15.9586	16.3237	14.6692	9.86284	8.67382	16.453	13.4814	11.9715	14.4501	8.69382	8.22946	10.5461	13.611	13.3805	8.42708	13.1627	10.5492	13.5944	8.69704	4.76038	6.2232	6.49074	5.82452	7.57517	9.7997	10.5201	9.0071	6.98938	4.47188	9.80602	10.5701	7.90935	8.02074	5.61536	9.8724	6.17241	13.1149	8.78107	7.09405	10.5306	7.23594	6.33474	7.24492	6.90158	12.7727	12.7132	7.56957	9.78824
UAB006_W3D4	13.3986	14.6077	14.934	12.0221	7.69391	7.14418	13.4885	11.5598	12.7331	12.2787	4.80947	7.18529	7.21523	10.1768	11.3433	9.09698	8.49056	9.17134	11.7819	4.87819	8.07743	9.64235	5.01983	1.35147	4.38801	4.24128	8.68757	4.90398	6.42636	6.64776	10.9719	10.3548	11.5689	10.0547	5.69437	10.046	4.89711	14.8978	7.6562	7.84375	11.2764	10.1487	6.50477	7.5172	4.5988	8.92696	11.9584	5.16184	11.751
UAB006_W3D5	13.3773	13.683	17.9525	16.2637	9.24853	7.69949	12.9308	15.0031	11.3891	14.7321	7.05591	6.80683	9.003	10.8354	10.8207	11.5502	10.1521	9.84002	11.9314	7.37341	6.93697	7.91965	7.90203	5.66137	8.87774	8.30642	11.1658	5.76638	6.17581	7.95193	8.17206	10.0645	9.05008	9.05568	4.55715	9.45402	9.42833	12.3217	7.87504	8.07047	10.6963	9.53526	6.47548	7.83289	5.25172	11.6583	10.9366	6.95545	12.1592
UAB006_W3D6	15.9185	13.6236	15.9884	17.6118	9.67588	10.7617	16.155	16.211	14.0633	15.9777	4.786	8.72233	9.69623	12.1968	14.7778	8.58521	9.76067	10.0107	11.9615	5.1569	5.66352	9.67518	8.74873	6.15273	6.14907	7.11597	9.66862	5.70485	7.69341	6.49477	8.97973	11.7404	6.68142	6.66711	5.30982	10.0085	10.1242	14.2368	9.17707	7.02983	11.6581	10.336	10.239	6.73761	8.11739	13.8661	12.3819	10.0983	10.2276
UAB006_W3D7	13.1964	11.4333	15.6993	13.5773	9.16868	7.42552	10.7357	10.9566	11.3182	12.315	3.02576	8.28093	8.88044	12.8627	10.4	10.281	7.92806	6.28435	9.8368	4.12199	3.56017	7.44899	5.32943	6.15683	5.40364	6.11046	6.25983	5.38806	8.08757	6.17668	10.1099	10.1065	8.6771	10.1663	3.25932	4.63649	3.24031	12.0845	8.81839	4.55715	7.35967	9.76514	6.79742	6.42715	7.04399	10.2648	9.89878	6.32138	8.45109
UAB006_W4D2	12.9374	14.3149	19.3347	16.3032	11.6091	6.48683	12.4888	10.977	14.14	12.6469	3.97092	11.5837	11.1575	13.9326	13.0407	10.192	9.87815	11.5592	12.6246	5.03889	5.56228	9.38437	5.40698	4.81682	2.11842	4.80947	6.55542	6.24687	6.73018	4.56816	10.1785	15.0138	7.23866	6.95386	7.16481	10.1096	7.79909	13.371	7.76459	6.18053	11.3891	9.08571	8.56869	7.15598	9.71228	11.4124	11.6555	8.63812	11.6399
UAB006_W4D3	12.9566	13.3186	15.8304	14.0766	9.26539	6.32067	12.4989	12.2946	14.0831	12.9067	4.29665	11.3351	9.27808	11.4488	12.1206	8.98403	12.5573	10.066	14.5774	5.49606	5.98199	7.32359	5.281	6.45651	5.06854	3.31426	7.11072	9.46849	7.23444	7.0411	8.92696	15.5592	8.01529	12.4754	8.62015	10.8198	6.79306	14.9172	11.8839	6.39051	9.5831	8.84783	8.33556	9.99003	8.09457	11.8976	12.3333	7.5617	9.82067
UAB006_W4D4	12.437	16.0011	16.3637	14.8452	11.246	9.08089	15.6561	16.2259	11.6346	13.7731	7.14839	8.1949	8.2859	9.94139	13.6079	11.7776	12.177	10.7156	14.5368	4.87057	4.24637	5.32225	6.9001	8.75398	6.1732	3.83737	9.10081	6.89387	7.21392	6.26166	11.0811	12.4345	10.894	11.693	6.53117	12.391	6.42791	16.1695	8.72292	6.77429	9.6831	8.44753	10.997	10.2037	8.27054	12.3615	12.453	8.92494	11.6844
UAB006_W4D5	13.7653	12.7137	15.1663	14.0317	8.29673	5.89231	12.0715	13.6238	10.4176	11.8069	3.7812	8.40025	8.36342	9.62973	12.2569	7.57488	9.50534	9.16235	11.6108	6.88655	4.84863	6.02803	4.76112	4.64447	5.58194	1.65225	9.89455	7.12936	7.44024	6.30353	11.4922	13.4802	9.69753	8.21645	3.36352	7.63278	7.2771	16.2883	9.93169	8.25478	8.82217	9.2178	4.78297	7.49748	6.2873	11.2496	10.7189	7.4121	7.94074
UAB006_W4D7	14.7149	13.0459	15.2848	13.4744	11.3082	7.38392	14.1608	12.8003	10.1454	14.5402	5.65037	9.88973	11.2414	14.1336	10.125	8.62922	7.13154	9.88876	9.32771	7.00467	7.12286	5.40722	9.46849	6.69024	5.26463	1.89478	7.85427	5.64476	7.07639	5.49046	8.38899	10.3416	9.3764	7.89543	4.63356	9.00399	5.10614	11.6169	8.15711	6.56001	10.9969	7.18324	6.53878	9.18412	6.13815	9.79067	11.5445	7.16541	11.6947
UAB006_W5D1	12.2001	11.6156	14.7629	12.4994	9.64641	5.86416	13.3748	13.5295	12.1823	11.6756	4.19794	7.46958	7.77286	11.7025	9.1114	7.06761	7.54239	9.13889	9.38628	5.54313	7.25811	4.71608	6.1818	5.68048	6.78074	2.42015	9.82393	5.00751	5.42339	6.03925	7.90616	11.338	10.1106	9.56556	5.87396	11.0602	4.84731	9.84152	8.98788	5.52085	11.3818	10.3136	6.2362	8.68885	6.34838	12.3296	10.6036	3.83282	8.87134
UAB007_W3D7	16.6673	13.6029	15.6001	14.9604	12.5083	10.2259	17.2233	14.5641	16.4529	15.1521	6.21992	11.4527	13.2533	14.2227	12.1616	13.116	14.8839	11.1361	14.9493	9.04019	6.29967	7.48238	9.47759	8.63531	9.52479	7.75004	11.6843	8.51697	12.0302	8.42032	9.67681	12.3763	9.12925	8.55096	7.88527	10.2478	6.17166	14.3311	11.5943	7.24177	11.8892	12.2159	6.06018	10.0684	10.9306	12.0865	14.2686	9.65673	10.6076
UAB007_W4D1	15.7937	13.7651	17.8832	14.4323	9.02664	8.60035	14.0603	14.413	13.2915	13.0209	6.12034	7.66887	10.4549	14.7637	14.1429	9.4289	12.0673	8.76637	12.5669	6.23949	7.23492	8.59209	6.5916	7.23714	5.31821	4.9752	10.0492	9.16185	7.40283	10.3495	9.82105	13.024	9.3861	8.242	10.4594	10.7175	10.0289	17.845	8.97033	8.50639	12.4629	8.6834	5.81917	9.99432	9.61684	12.8923	14.1792	9.53155	9.63679
UAB007_W4D2	13.4442	15.3656	14.6194	14.4641	10.9129	8.2984	12.6003	13.3868	14.866	12.4639	5.61703	9.00211	10.6833	12.3787	14.6287	11.143	11.02	9.00733	14.9311	6.7318	4.4085	5.84949	5.35076	4.65824	7.25621	5.78211	11.5162	8.57371	8.82266	9.16293	10.0602	10.448	5.81439	5.41096	6.01957	9.97738	6.67631	15.6045	8.25713	7.35875	9.63067	7.84173	6.32126	6.4972	5.81017	10.9155	11.2154	10.5776	11.4365
UAB007_W4D3	15.1442	15.0715	16.2389	15.5118	11.1434	7.86004	11.2743	12.9124	12.4527	11.4949	4.71726	4.32349	4.55146	10.6581	10.6451	9.43398	10.0571	9.34671	11.067	7.02558	7.02108	7.82477	4.8485	6.55001	6.49216	4.07691	8.29836	4.85906	6.33904	6.96763	6.76527	9.35839	4.67023	6.47616	4.99006	8.36679	7.963	12.6719	6.36299	10.4993	11.0593	9.57429	8.53921	4.82223	4.10185	10.9952	8.75727	6.24574	11.4061
UAB007_W4D4	13.3659	13.3999	15.736	14.0852	13.1874	11.2441	13.4335	14.0604	13.3452	16.3521	5.76783	7.36628	7.16786	12.3303	14.5908	11.9023	10.7642	12.3842	13.7878	7.39883	4.74728	4.91493	8.2598	5.05328	5.06537	7.38244	8.87772	4.0083	8.82235	4.90877	11.5947	11.8268	3.55369	5.44858	6.02243	10.4039	8.28746	15.3926	10.4944	8.29487	11.7876	8.57504	5.72945	5.64226	4.76187	11.8648	10.0484	10.3442	10.2533
UAB008_W10D2	11.7264	10.0666	16.4112	12.4158	8.34044	9.62599	9.94221	13.9605	12.3116	13.4868	5.85626	6.48761	5.75961	10.1341	11.1784	6.5524	8.61989	7.75993	10.1529	3.74395	3.57068	7.74007	7.27441	5.61652	2.12068	2.56014	5.78631	4.31178	6.74179	4.92075	5.83887	12.3404	6.20683	6.33173	3.17364	6.5378	6.11046	12.9971	9.90884	5.66236	8.71407	7.28649	5.65037	8.52897	8.50311	8.75281	10.0592	8.38774	9.13253
UAB008_W9D6	12.5969	12.2582	17.3787	13.9787	12.2191	9.91655	12.3467	14.2046	10.9928	11.685	9.51348	10.8541	7.90457	11.2338	11.7429	6.83403	10.6712	11.3017	10.8765	6.56627	6.23626	7.75821	8.93932	9.13696	2.37614	4.93178	11.1631	10.2178	6.79302	8.80234	9.21762	13.7639	7.89405	8.22397	4.40772	9.89645	3.93412	13.7666	8.07828	5.7184	9.26242	7.09552	4.82383	7.16603	8.68535	10.0906	10.5194	6.65655	9.44914
UAB008_W9D7	16.9969	17.4702	16.1036	15.6623	13.8387	10.8264	14.6333	12.7639	11.8662	11.0308	6.3401	12.0325	8.06447	14.6764	14.3174	7.89147	11.6413	11.3298	12.0935	6.23495	6.65197	8.8842	6.97256	10.1302	8.56729	2.94192	9.382	9.70844	6.5463	7.37857	8.62714	13.1456	10.0842	11.3774	9.41975	9.08273	4.92345	14.6082	11.8058	5.94211	10.9161	10.1634	8.09408	10.7489	8.71459	10.7905	14.4155	8.37601	10.8798
UAB015_W4D3	14.4951	15.9003	15.0797	14.0402	11.3509	8.15854	12.9046	12.8949	12.3643	12.4998	10.0192	10.8014	10.1914	14.6742	12.5066	9.18885	11.2671	9.95249	13.5156	8.7068	7.65682	6.15593	6.17237	8.17576	6.64407	5.76783	12.5557	9.58482	7.75124	10.5382	12.3446	12.5631	11.4517	13.8698	8.68361	10.5451	5.58985	15.6606	12.1883	7.57769	10.7145	9.76544	8.23437	11.7129	11.5047	14.5832	13.5608	10.028	10.8881
UAB015_W4D4	16.3169	14.8753	14.5234	16.8174	10.6825	8.71848	14.3954	15.484	15.7459	16.3913	9.36456	9.15031	9.61598	11.635	11.6816	7.20757	12.9591	11.5514	13.6662	8.08977	6.19591	6.37795	9.43014	4.89875	5.51908	5.93029	9.35216	7.51214	8.14117	5.33296	9.13192	11.2775	9.13645	7.30001	6.21575	9.88194	4.70069	13.1748	9.03008	8.34931	11.8212	8.2424	7.17386	9.5853	7.31895	13.227	11.4002	8.49538	9.33887
UAB015_W4D5	13.1467	13.2755	14.1029	11.8558	8.277	6.88612	10.4816	11.1562	10.3727	12.1931	4.40387	5.46969	5.71006	9.13975	9.13995	6.26405	9.79588	6.3591	8.31973	4.85828	7.01549	5.57788	5.67228	2.59406	4.0335	3.29185	9.04325	4.31168	7.12919	5.57491	5.80058	9.66761	8.40844	7.52117	1.97308	8.07943	2.6242	14.3606	9.46888	7.57749	10.5868	6.22353	2.58815	4.95895	5.70274	8.49348	7.88295	6.88527	6.68653
UAB015_W4D7	17.0349	14.2489	18.2906	15.4231	11.5428	9.33887	15.3388	15.138	15.7899	14.6814	8.09115	9.04283	9.45568	14.6295	15.7874	10.9664	10.5754	9.04561	9.45917	5.78676	5.60319	9.02189	7.83071	5.3327	5.35241	5.86903	8.23363	6.8999	7.27417	5.75885	7.50601	11.7912	6.57896	4.73131	4.77391	11.0518	6.68605	15.6461	9.06015	6.76664	11.4429	11.7135	7.57679	6.64577	7.61267	13.3481	10.2793	8.29398	10.1895
UAB015_W5D1	13.7622	13.9959	16.1738	14.1561	12.1076	7.96629	13.6642	12.7599	15.2871	16.0165	9.60435	11.3339	10.1379	12.7029	13.1252	9.46726	10.6687	9.26546	10.4407	6.52956	7.80249	8.87748	9.89116	8.83216	6.77798	6.30943	9.00217	8.2784	11.3212	7.14055	10.3981	16.4771	12.404	12.4006	10.1219	8.76949	8.38508	15.1418	10.7002	5.99624	10.1783	13.2174	9.19117	9.9875	10.6269	15.6392	13.5961	12.1927	11.2356
UAB015_W5D2	11.8172	12.4276	16.9363	12.4406	8.36383	7.42706	12.7894	13.7231	14.3625	11.8781	5.79983	7.04972	8.05217	11.6319	13.3031	7.94913	11.013	11.8633	14.3374	5.68114	2.85767	6.53806	5.09444	6.91931	1.81026	6.87223	6.02102	5.28756	7.25513	4.37879	8.17794	10.7517	6.45911	6.73172	6.52453	8.05334	3.74355	11.9254	6.73423	4.02007	8.53005	8.47433	7.89742	5.12659	6.25842	10.3283	12.2945	6.90932	10.0354
UAB015_W5D3	11.6854	13.2327	16.2055	12.6531	11.5166	7.00226	10.1001	12.3713	11.3137	12.3074	6.27034	8.87785	9.42788	10.6303	13.3151	7.248	9.42864	9.20974	12.4351	4.04603	5.94931	9.35393	5.71873	4.92093	4.40272	3.33971	6.83134	6.10305	6.94745	8.07721	11.6199	11.3296	10.2856	10.6105	6.65515	8.34979	6.26003	15.9285	11.8414	9.1411	10.0564	9.70466	6.40266	6.32885	9.93266	13.2766	13.2523	9.202	11.881
UAB015_W5D4	11.637	12.1733	14.7782	15.8911	8.69475	8.38756	12.5709	12.106	10.8966	11.8188	5.04591	7.67239	7.68036	11.6187	13.2906	7.6642	9.42143	11.7715	12.1033	7.57518	3.83266	5.31821	4.92465	6.58531	1.42973	3.54654	6.38155	7.92496	8.63397	7.15737	6.81429	5.30565	6.08704	5.52618	7.71274	10.5835	3.59411	12.8911	7.99949	7.01745	7.77741	6.34407	7.37618	2.242	4.14357	6.32652	5.74884	6.83305	8.95354
UAB015_W5D5	10.4132	14.2932	16.5224	14.9424	9.76106	8.35515	11.29	10.1781	8.65007	11.1094	7.46256	5.73245	3.1695	8.65105	8.67654	5.93478	6.21488	8.32607	10.1665	4.63605	7.0808	5.84489	4.03603	4.93802	5.38587	3.29777	6.39772	4.14357	3.27863	4.36564	7.99092	8.57432	4.979	7.2275	3.24089	8.8022	5.26873	11.2472	8.76461	6.57112	10.735	6.05202	7.23869	6.25537	4.97173	7.97484	6.48961	6.1542	6.83852
UAB015_W5D7	12.8735	14.6526	14.5898	13.3581	9.67365	7.44049	14.6182	14.7888	11.1616	12.2626	6.21061	10.7005	9.42584	10.819	10.2857	8.6407	11.1787	12.5826	11.6213	4.745	4.55221	5.87677	5.2868	5.288	2.8714	4.73578	8.69927	6.46298	6.58898	2.77655	9.77877	12.5149	11.953	9.55195	5.85519	9.00776	4.63161	12.5544	10.9356	5.85135	9.64345	8.84253	5.69773	7.48481	6.39713	9.80968	9.4881	8.73164	8.40099
UAB015_W6D1	14.3975	12.3873	14.3417	11.1484	11.489	7.52162	11.6313	14.7799	9.37403	13.7922	7.93375	6.69634	4.72332	9.55448	9.03926	4.50615	7.70881	8.10853	9.9016	5.47304	6.74472	7.0514	8.14998	7.2771	5.2333	4.21585	7.35664	4.69265	4.6033	4.77391	7.01562	10.7639	3.03735	5.37183	4.24407	9.94477	5.64161	12.4731	9.40384	7.82432	9.95697	7.85946	7.24173	5.11345	7.93554	11.8732	12.3839	6.11079	8.99246
UAB015_W6D2	11.7526	11.5929	13.3094	11.559	10.8402	6.24757	14.0628	13.461	11.5997	13.7996	6.31138	7.10115	8.65312	13.3527	10.2867	8.01753	9.08075	8.13923	10.4778	4.35339	3.31945	6.12214	6.5667	4.33922	6.12159	3.08487	8.37667	6.70743	8.4038	8.50311	10.3301	12.5587	7.91472	8.35515	6.7539	10.795	3.27999	11.8803	7.4966	6.7678	9.04642	7.90316	5.75499	4.78572	5.79997	9.78715	11.1901	6.17241	7.52214
UAB015_W6D3	14.7157	15.6564	18.0781	17.7526	9.87315	9.20722	16.5494	15.1804	14.6536	12.4882	7.53207	6.82381	7.35848	14.8222	10.8584	8.41604	9.39618	8.95251	12.2651	5.43083	3.95452	5.13465	6.21912	5.7965	7.15273	5.87346	7.71913	5.33832	6.98956	7.77369	8.46847	5.83399	8.2217	7.90118	7.10349	10.5952	6.16068	13.8693	8.28705	7.13178	8.28565	8.55851	7.20974	3.57925	4.65748	10.3253	8.46394	6.86033	12.0423
UAB015_W6D4	12.7941	13.3131	15.4226	15.4542	9.32778	7.06861	12.7804	12.4921	11.5744	11.7205	7.5899	6.30571	8.50624	12.2116	11.4948	9.8152	11.9358	8.16373	10.447	8.13589	4.08847	8.5956	4.56588	4.47688	6.35084	4.03395	9.28116	6.36097	8.66997	7.34059	8.05239	9.03256	7.27355	6.49889	8.32627	11.5377	5.80472	12.924	7.98636	7.76534	8.93351	8.29133	6.73462	5.93478	5.88826	11.8309	11.9754	8.56422	8.69985
UAB021_W1D4	13.4109	13.1055	17.4874	13.6977	8.85627	9.23296	11.8375	12.1897	12.0739	13.6813	2.37252	10.0635	12.2681	12.7226	12.8899	8.03945	13.7406	7.694	13.1767	8.70463	4.99238	6.71179	8.77486	9.58583	3.76341	5.41458	9.06109	7.17931	10.1692	6.7196	5.54659	9.44783	10.1839	7.04677	8.33082	6.9516	7.72825	14.7501	6.17874	4.37855	10.1781	9.78723	5.73047	8.91226	8.69964	12.9665	10.2872	8.44492	8.42022
UAB021_W1D5	11.4593	10.4272	16.1166	13.8737	10.331	5.95574	11.1648	11.761	10.2004	11.5062	2.18784	9.04096	9.48389	10.7524	10.729	9.74652	12.2317	8.55427	12.2644	5.24395	5.53107	8.51675	6.43008	6.80633	1.50207	4.09969	9.72769	9.85258	11.7995	4.60942	10.1378	15.6617	8.83035	8.78188	6.75243	6.86556	5.52782	14.9843	5.83986	7.36706	10.5035	10.597	8.13756	6.97149	7.41926	9.77143	9.94302	6.7703	6.87071
UAB021_W1D7	11.5886	12.4009	17.0444	12.0397	10.8962	5.9441	10.2323	10.5732	10.7708	11.6203	2.68272	9.84219	7.43227	10.5077	10.9325	9.6945	11.2975	8.38508	8.03969	3.17123	3.43397	6.81346	6.70055	8.21361	2.69109	3.8364	4.58001	5.97021	5.88664	4.5981	5.68069	11.2516	5.63232	5.66062	3.36772	5.03368	4.0287	12.1033	5.98129	6.24857	6.908	6.95683	6.75737	6.37795	5.64486	7.38728	8.15168	6.87208	6.50459
UAB022_W7D5	11.0548	13.1868	15.0005	13.7853	10.8113	8.29932	13.2313	12.7907	12.4048	11.8827	9.50558	9.29095	9.33664	12.3107	11.0139	8.67997	9.86622	8.3908	9.48075	4.29518	3.53931	7.83755	6.49155	8.84785	4.68727	5.07137	8.85728	8.00908	7.49138	6.32934	11.7715	12.3223	9.75529	11.9034	8.54543	11.2199	7.41268	14.5339	10.6205	6.55607	7.40759	7.98994	11.5523	9.49746	8.00096	10.772	12.3402	10.7979	9.87102
UAB022_W7D7	14.9014	14.4012	15.2117	14.9347	13.2408	7.95702	13.1444	14.8894	13.5107	13.9088	6.48299	9.09042	8.98113	12.4667	13.2331	9.46391	11.0024	10.7714	13.9556	9.15877	3.30186	7.75333	8.15971	9.42304	7.06638	4.60877	8.55511	6.08028	6.3692	5.38463	10.2316	13.8702	11.1644	8.5212	7.07847	9.92441	5.45084	12.0443	7.31233	4.88699	8.56212	7.89749	9.59695	9.90615	10.1975	10.4895	11.1199	8.60147	11.816
UAB022_W8D1	12.4239	11.2139	12.938	13.6982	10.5214	5.90667	13.5438	11.7824	8.68471	11.6706	5.12102	6.86145	8.05749	10.4544	10.7848	6.87284	9.52377	7.34947	9.2631	5.45459	8.05207	5.2069	5.4315	4.78297	7.23363	1.7531	9.64077	6.55849	4.53274	5.48444	11.6526	4.64735	10.4019	9.45735	7.65074	11.9547	2.97613	13.338	8.58948	6.64249	11.0137	6.69647	12.0015	1.60958	3.20482	5.18359	8.59469	7.84915	11.8504
UAB022_W8D2	15.6117	15.6893	14.9452	13.8942	11.3315	11.2256	12.6381	14.9167	13.0041	13.3187	10.8929	9.33595	9.42459	12.9217	12.7192	10.3691	11.1553	11.3303	11.9214	7.23533	8.3643	6.66059	7.75628	6.63542	8.97149	4.19206	8.66968	11.2321	7.08003	9.53815	10.5165	12.1983	12.2694	10.3858	7.2147	11.6525	5.31228	14.6263	9.24086	6.38538	11.5355	8.73492	12.3955	10.9618	9.87414	12.7624	14.5453	9.39264	11.1584
UAB055_W2D1	13.1484	16.1916	14.7288	17.1374	12.7832	10.3816	14.1498	15.4782	12.8642	12.8125	6.85958	9.66181	12.4443	12.1435	9.54869	10.6296	10.5229	9.06487	10.4235	6.01217	5.89351	6.33299	7.45435	6.57958	8.54646	5.16922	10.4481	8.56403	7.54135	6.97793	9.06038	10.8925	13.9804	10.3638	8.83306	12.6776	5.88577	14.6911	11.1303	5.94469	10.5026	10.4225	9.78706	12.068	10.282	14.2684	12.2542	7.48086	9.54048
UAB055_W2D2	14.8731	14.144	15.3347	16.1765	9.73736	7.88783	13.1694	13.4879	14.554	15.3829	7.06472	11.3898	8.92903	13.4934	12.0805	6.7003	10.6039	9.30169	12.4202	5.74614	7.25783	7.79802	9.45515	6.03682	8.14185	6.58145	11.6741	7.11328	8.35042	6.53336	8.53783	6.44434	10.1703	9.60518	5.82076	8.98475	5.65529	14.1607	9.68739	5.79784	11.0159	8.0028	8.16629	3.11826	2.95338	6.98946	6.27509	5.9984	9.1513
UAB055_W2D3	15.4778	14.021	16.2542	12.7669	9.21899	5.09865	13.1318	11.0324	10.6137	14.3448	7.33445	10.3285	9.40656	13.0601	11.1627	10.5452	8.87146	4.95789	9.23973	4.4527	4.35816	7.91334	9.18124	4.26416	4.48728	3.47768	6.78775	4.76937	5.33298	3.81265	7.78115	9.96712	10.5585	11.2205	5.02681	6.86537	3.62956	12.5987	8.17729	6.12166	8.77477	7.5897	7.90394	7.45755	7.60906	11.6295	12.6161	9.79139	13.673
UAB055_W2D4	11.3644	10.9401	13.2697	12.1529	7.61616	5.2665	11.8663	10.1001	11.5794	11.9224	4.78509	6.73537	7.50515	10.4458	12.1793	5.26645	10.0267	7.40927	9.1557	4.92465	4.82186	5.56051	6.98274	5.71715	3.20653	4.28367	7.88768	3.86933	6.11762	7.80807	6.54167	6.57514	9.68823	10.6596	4.7095	6.55551	5.603	12.1668	4.6707	5.36106	7.64881	5.10061	9.56231	0.748062	2.48993	5.09715	5.4811	4.56896	10.6952
UAB055_W2D5	11.7148	11.9473	14.5435	14.5304	11.62	9.90872	9.6728	11.1426	12.9207	12.2588	5.21806	4.79684	8.37165	8.98269	9.45458	7.19757	9.8709	7.50747	8.2926	5.10968	4.63995	7.21736	7.16667	7.06534	4.43125	3.72363	7.48959	4.06174	4.60053	5.37537	7.95325	5.73083	7.11308	7.67683	6.64776	5.74172	3.90101	13.008	6.84486	5.69124	7.54705	5.00751	10.4286	0.891282	2.21016	6.70414	6.25049	7.31097	10.5596
UAB093_W6D5	15.7911	16.225	16.0723	15.6105	12.0391	10.4016	14.0919	14.5055	14.3173	13.609	5.09645	5.45018	7.94854	11.1748	13.2859	8.95896	11.0054	11.3834	13.648	6.63636	5.69333	8.66425	4.65204	4.56461	4.23729	6.33758	8.79098	5.88353	7.36885	6.63169	11.4677	10.3162	5.95491	5.05253	7.99905	9.16445	6.22292	16.5815	11.0496	7.11623	11.5943	7.8808	5.97652	6.3013	5.23383	9.63757	8.61083	9.15715	11.0378
UAB093_W6D6	15.0716	15.1694	16.8561	15.7474	13.331	8.82301	13.0947	16.6609	13.7045	13.0446	8.42543	8.66024	4.74987	10.9686	13.2006	8.37989	8.30279	7.34033	12.3307	7.59842	3.14012	6.3107	5.4482	5.50537	2.34425	6.71129	7.06741	4.20711	4.2088	4.11743	6.96103	8.15337	3.32646	4.11772	4.57374	8.60584	3.3541	13.2609	11.2525	8.32134	8.75462	8.9328	7.05502	3.31928	5.41161	8.60051	9.39315	8.67792	7.57163
UAB093_W6D7	12.1679	11.6302	14.6404	11.8801	10.9372	7.98242	12.475	11.5198	10.395	12.2896	4.61024	7.15032	4.69452	8.88799	9.20158	9.13889	7.20788	9.74652	9.90411	6.8272	7.17566	7.8687	5.58792	3.63756	4.25027	3.74085	6.22784	4.12374	4.80692	5.69285	10.7595	10.2983	12.2593	13.1542	7.1313	10.3361	3.39082	10.4749	6.31243	8.55085	11.4292	7.99064	8.94008	7.28853	5.50163	7.07602	9.17319	5.2572	9.29712
UAB102_W5D2	12.5882	14.3065	15.9243	15.5215	12.4578	7.00514	15.0204	13.3823	13.3968	13.093	8.34193	6.89866	4.62734	12.5442	10.1369	6.35864	9.70614	10.0576	11.97	4.72678	5.10217	5.50583	3.77562	3.37684	5.41497	3.57484	8.49899	4.18195	1.13332	3.12292	6.05203	9.13666	6.50085	8.25049	4.4791	6.99347	5.33697	11.9689	10.2241	5.75187	9.81937	5.26162	5.83253	5.21137	6.80206	7.95581	7.39458	4.7033	7.45165
UAB115_W3D7	14.713	12.9314	12.3183	12.9862	9.99779	7.51328	12.1466	11.6376	12.3589	13.0647	9.84295	10.6929	10.2012	12.0123	11.9673	6.86514	8.77661	8.93904	8.38226	4.72691	4.61584	5.34677	6.56298	6.45547	6.14491	3.19495	8.48432	7.05373	6.5549	7.48511	11.8255	6.10568	12.485	11.5447	7.66174	10.2887	4.2133	13.9884	11.96	7.42219	8.37603	5.48835	11.6759	5.41458	6.53451	8.74483	7.2224	6.03501	11.2099
UAB115_W4D3	13.9591	16.1014	16.5229	15.1189	10.6529	8.81815	16.0473	13.013	12.4026	15.5908	13.6543	9.94	12.3027	13.7814	13.5687	8.02146	14.3515	9.31282	10.8567	7.93554	4.17722	5.59956	6.92873	6.16698	7.18067	8.73357	10.4639	9.80736	8.22338	7.90058	11.1111	6.44356	11.9738	12.5977	8.22541	9.04906	4.74322	13.702	9.44863	5.52635	8.95968	7.29767	8.83117	4.9534	5.36254	10.8719	10.16	7.59645	10.8318
UAB115_W4D4	16.0452	17.2594	17.5392	14.7358	9.70245	9.1979	14.8884	12.9744	14.5796	14.8561	8.74848	8.1274	8.12851	11.2719	12.408	9.33373	10.5817	8.44957	10.1544	5.81353	4.096	10.043	5.05126	2.33867	4.33621	5.8795	7.82671	6.58827	7.53657	9.49178	9.57332	13.3706	11.6547	10.7793	7.18173	10.4702	3.56576	16.4808	9.70328	5.74531	11.5207	11.2297	8.06313	8.35502	5.94927	10.0941	13.1055	5.57776	12.5845
UAB115_W4D5	16.3427	16.6368	19.2044	18.0238	10.8745	9.04811	15.19	17.1255	15.2978	16.9568	8.20194	8.59889	10.9363	11.4993	11.4969	11.4132	12.1458	9.40336	10.9953	6.64922	4.15665	7.17981	7.68064	5.2558	5.01316	8.55363	9.07676	6.43577	5.85631	9.86093	7.39017	12.5762	10.1648	10.6581	7.96953	10.4458	5.61767	15.2925	12.3705	5.95306	9.76069	10.3492	8.03203	9.36687	7.27489	12.2811	11.486	8.16181	11.9921
UAB115_W4D6	12.904	10.6997	13.2665	14.9394	8.25498	8.98174	13.9452	14.0119	12.6542	14.5417	8.74253	8.25915	9.35566	10.0007	12.6014	7.01614	7.49711	7.02166	7.9565	4.32005	6.85955	8.66997	5.71019	3.19109	3.33566	4.93835	7.39396	4.05494	5.87973	5.63631	8.91634	11.4923	6.86979	7.63257	5.30982	5.82452	7.64392	11.5615	7.66954	5.03292	9.2425	9.01809	8.38184	6.36597	5.45853	12.2338	10.6423	8.85574	7.06905
UAB115_W5D2	15.6956	13.9065	17.7746	16.3416	10.796	10.4115	13.6683	13.7606	13.7612	15.3239	9.69586	9.40041	10.0142	15.3781	12.8563	10.7498	10.2368	8.46508	11.4146	7.52758	5.20887	8.98687	6.68307	7.8432	4.62162	8.35687	8.12343	7.45971	9.25455	9.47703	11.249	6.66754	7.50321	11.0032	7.74116	7.7571	5.76863	14.0366	10.1124	6.59698	8.90962	10.5052	9.2231	2.79224	1.86771	8.05309	6.48225	7.6234	9.4471
UAB115_W5D3	14.2333	15.5748	19.5038	16.6043	12.3302	8.5293	13.6586	12.0635	14.7855	13.3582	7.84151	10.557	10.3124	14.0339	13.0863	9.88372	9.12205	10.4136	9.8533	5.10503	4.87517	9.01821	4.81266	4.62023	6.27412	4.34964	6.64786	4.52063	3.94545	5.05779	12.0245	13.8015	7.71891	9.82931	8.22275	9.25882	6.372	12.3584	8.51079	6.08104	11.1132	7.63436	11.8195	5.4603	8.32699	10.0668	10.2472	8.4127	11.7927
UAB115_W5D5	9.73942	10.1379	12.3587	10.5449	8.00977	4.3846	10.2412	9.93447	11.9401	10.3446	9.16399	9.24184	7.36639	9.27786	10.0639	7.38126	9.38388	6.50593	9.55407	4.32691	5.4315	5.58313	2.17465	4.42147	3.36485	2.40451	5.2452	5.34061	3.54654	3.04633	7.93749	13.7161	6.26398	10.2807	7.01549	5.80472	5.82833	9.97132	9.0489	4.4879	7.7369	7.61504	6.90262	7.19731	3.84161	8.52868	8.91608	5.95233	6.37627
UAB115_W5D7	13.956	17.5062	16.6059	16.0769	12.0496	10.8282	17.8019	18.2728	13.2997	15.8327	12.9175	8.64683	8.87772	10.9001	14.5345	10.7883	13.2626	10.6012	12.9533	5.14709	5.07425	6.29098	5.99744	7.60427	9.75168	4.59136	9.53138	5.68756	5.18332	8.14767	12.0864	7.21193	8.02042	11.4209	8.40489	11.9927	5.3153	16.6165	9.82195	7.52276	9.94234	8.11818	12.6965	6.62827	4.745	8.20903	6.82585	9.14824	11.6711
UAB116_W2D5	11.6791	10.5456	13.5282	13.634	6.70569	5.24133	10.3779	11.7807	8.90749	10.662	3.49436	5.72506	5.65065	8.3434	10.9102	5.18092	9.07918	7.86527	10.7424	6.55849	2.54996	4.29831	4.78112	4.75122	2.77872	2.07549	9.52556	6.1797	6.54413	5.41662	9.83108	5.82473	7.12807	6.54097	1.89154	6.52823	5.27575	14.7234	8.02531	6.79495	5.88933	5.58856	4.67186	1.42761	0.806175	6.61649	5.47226	4.03498	6.06079
UAB116_W2D6	12.9989	11.3566	14.0014	12.9628	9.25554	5.62861	12.3917	11.1314	8.96688	13.5682	5.42701	10.3035	11.4537	13.1826	9.1792	6.84079	7.52322	8.55753	8.86182	6.22849	6.69041	4.73979	8.51016	5.1742	0.597326	1.06175	6.43674	5.47304	7.15477	4.1624	6.85512	9.49245	8.36003	6.6186	2.85767	7.92326	2.79817	11.2875	7.17756	4.94828	9.47358	6.38973	4.41949	10.1396	6.1062	9.3013	11.0648	6.48489	8.91114
UAB116_W3D1	10.7499	10.2023	14.3529	12.2962	8.66572	6.8558	12.2153	12.4517	11.0511	12.0431	7.28604	8.74565	9.1445	12.0486	9.4858	6.89825	8.7984	9.5611	10.0129	5.75187	8.25339	5.50189	6.82408	6.10755	4.30205	2.97073	10.0016	6.96638	6.86498	5.62445	7.6562	12.1167	10.6343	9.95471	4.45695	9.36456	4.15949	10.4943	9.71722	5.10006	11.1717	10.2759	6.38568	10.0871	7.27031	12.9046	11.1352	6.06368	9.18471
UAB116_W3D2	13.1301	10.0554	13.5151	14.2615	8.60364	7.35425	13.9088	11.1364	13.2122	13.0577	6.30803	9.60775	11.3424	11.6073	9.52258	9.29994	13.4218	7.95874	12.0518	6.74331	5.63631	6.41884	7.32071	6.58324	4.34757	4.63276	9.58267	5.9268	9.47685	5.17057	7.47313	6.20861	5.78853	8.39736	4.47225	7.64938	3.55821	12.8706	9.81295	4.21519	8.24207	8.17308	3.50577	2.80153	5.4277	6.97694	8.69943	5.6391	7.68168
UAB117_W7D1	13.5631	11.5119	16.7133	13.3024	6.58695	6.3064	10.8317	11.0646	9.35666	9.87492	3.33566	1.39818	4.93835	10.2469	9.64606	5.68069	8.242	6.23051	9.31661	4.22894	3.89914	5.48055	2.72558	2.77837	2.41194	3.70489	6.58199	6.31252	3.11943	4.60845	5.79983	8.31051	3.91475	1.77556	6.85315	7.65073	6.07711	13.1804	4.07708	5.06572	10.1883	4.92595	2.6242	5.99774	6.81496	8.6493	10.076	4.02231	6.42227
UAB117_W7D2	14.6878	16.6065	15.7016	16.5145	10.5131	7.85804	12.4282	13.0598	15.1388	11.4944	5.18692	6.24029	7.99556	9.75695	12.0488	8.34193	9.93921	5.83893	12.7756	6.56203	1.47257	4.22544	3.12344	3.03304	2.48004	5.84373	7.8687	5.09491	3.94658	5.08799	6.9156	9.81084	5.08255	4.47663	5.08704	7.82404	2.35999	13.6749	7.53396	3.97835	7.86756	4.87175	4.46856	4.55139	4.92708	7.88418	8.17723	6.69478	9.26368
UAB117_W7D3	16.2766	16.229	18.2381	17.9345	11.4734	7.82956	12.2139	13.8123	12.869	12.7589	2.87307	6.26841	6.32341	10.9308	10.9029	9.17841	11.8735	10.1052	12.3875	7.76221	4.5099	6.75297	3.89772	5.52664	3.29777	5.09715	7.75395	5.99054	5.6497	5.18881	6.1387	11.6524	3.10289	4.12199	5.54454	9.65201	6.45589	14.0273	6.15924	8.39632	10.9805	9.03735	7.16843	6.28371	5.30942	11.8948	9.63151	6.05859	11.6617
UAB117_W7D4	13.9382	13.9774	17.562	16.323	13.6244	11.7779	13.2218	13.838	13.1464	16.5059	6.82527	6.90417	6.36801	11.6138	13.859	11.2759	10.8668	12.0129	13.0986	7.802	6.29598	6.21148	7.47233	3.9467	4.03446	7.82216	8.50665	5.16827	7.87302	4.85187	11.0035	12.4442	2.91933	3.94437	6.05528	10.4495	6.19051	15.3703	9.70015	7.18581	11.3891	7.59264	5.43098	6.08763	5.80707	11.4264	9.67799	9.01827	10.8098
UAB121_W3D3	12.0906	10.4278	16.1764	12.7734	9.86804	8.87517	11.0403	15.0861	14.0156	14.6713	10.0613	7.98345	7.62619	12.1924	13.1424	7.46778	10.5195	6.85699	8.69422	5.25527	6.84873	8.83389	7.30225	5.51908	3.8476	3.43234	6.93306	5.07556	7.79807	4.30344	7.63335	14.8516	6.22189	6.35112	4.55623	5.54864	7.7741	12.7697	11.1599	6.71775	9.32261	9.22215	4.57363	11.2626	9.38581	9.99453	11.3566	10.7434	9.27305
UAB121_W3D5	10.356	10.0168	14.5367	11.641	11.0233	5.98231	11.6144	13.5558	10.4314	11.1013	11.5646	10.6532	7.71401	10.6889	11.2045	6.05511	9.1436	8.86281	7.9244	4.99695	5.16751	6.89777	3.37024	4.0335	0.67697	0.882439	9.81617	8.50311	4.9774	4.58847	8.73858	15.1522	5.9776	4.44289	4.80567	7.46256	4.02735	11.6428	8.17705	4.61941	8.10268	6.77623	3.45532	7.32325	6.70819	8.47104	8.83994	6.86704	6.06686
UAB121_W3D6	17.0658	17.507	15.809	15.97	13.7971	9.38617	15.2509	13.3199	12.0485	11.3801	8.36309	11.3885	7.4822	14.6832	14.2782	7.61225	11.3726	11.2127	12.0883	5.84434	4.34574	7.30277	4.1527	7.10479	3.7578	2.37231	8.13649	7.55827	5.60622	5.47665	9.5548	13.0057	12.5183	12.242	10.6801	9.72122	3.59626	13.9909	11.3137	4.21641	10.5795	9.44965	9.27389	11.044	9.15786	10.5892	14.1812	8.23696	10.8432
UAB121_W3D7	11.7156	13.1106	12.1165	11.4035	8.80605	4.73131	10.5009	10.5111	9.17891	9.52327	9.2253	7.52786	6.51024	12.4019	10.2716	5.35781	8.62163	6.18312	10.685	5.70158	5.19891	3.58273	2.52901	4.32409	3.03735	2.03586	9.5965	5.92769	4.05175	8.19701	8.69601	10.0264	5.73652	8.62781	7.21708	7.49529	3.34758	11.9243	9.13619	4.98912	8.45598	6.92853	4.2088	7.62962	7.05119	10.4119	9.35575	7.36429	7.66052
UAB121_W4D3	16.1283	14.671	14.6066	16.9819	11.8129	8.13678	13.7516	14.8517	15.0628	16.6874	12.5971	10.6423	10.9006	12.2216	12.2627	8.06447	13.8162	9.91194	12.2205	8.10906	8.18107	8.49766	9.38581	5.2069	8.29921	4.41498	10.6558	8.45319	8.25568	7.65138	12.0459	11.7171	12.235	11.3372	6.33739	8.92285	4.4169	13.0564	10.1521	9.04422	11.4761	8.47887	8.9813	11.3778	8.20741	14.1169	12.5155	9.24165	11.3518
UAB121_W4D5	18.4525	18.5623	18.7079	16.8402	12.6193	10.521	15.2612	15.8118	16.294	16.7538	9.42866	8.07743	8.06994	12.2523	12.1851	9.47883	14.3025	9.60273	12.0065	6.96763	7.78844	9.33209	8.6601	5.46817	3.96413	8.79316	11.2027	7.30122	9.38267	7.68327	8.61662	13.7432	8.93606	8.6606	7.56018	12.0751	3.99572	18.597	14.7286	9.77916	13.3315	8.65053	4.79376	8.12445	7.59785	10.6252	10.0789	8.68681	9.62049
UAB121_W4D6	17.8933	15.0941	19.2452	16.5249	12.0273	9.43272	15.6434	15.3656	15.806	14.1718	9.02651	7.31223	7.73818	13.8296	14.9607	10.2112	9.79818	9.32324	10.6072	6.10345	5.63063	9.67739	8.04053	5.4603	4.17635	5.70849	8.15059	6.7678	6.80705	4.76553	6.12419	11.5103	6.77515	5.74267	7.19849	11.7753	5.0588	15.0421	8.091	6.17902	11.1145	10.3681	7.55317	5.49247	6.20721	12.1471	9.14549	6.32263	10.163
[truncated: 123 more columns]

## Sheet: Table S1D
Table S1D. Importance metrics and p-values for the Random Forest variable selection
miRNA	% Increase Mean Squared Error	% Increase Mean Squared Error- pvalue	Increase Node Purity	Increase Node Purity- pvalue
miR-193b	9.60101	0.00219561	0.777565	0.00199601
miR-203b	7.41912	0.00199601	0.491196	0.00279441
miR-320b-1	4.57277	0.00578842	0.243785	0.0271457
miR-223	4.02748	0.00918164	0.188176	0.0193613
let-7a-2	3.61256	0.00998004	0.143851	0.0582834
miR-1180	3.46447	0.0139721	0.123018	0.0670659
miR-183	3.19351	0.0169661	0.1173	0.0499002
miR-486	2.93589	0.0177645	0.13896	0.145509
miR-142	2.80735	0.0167665	0.122634	0.0812375
miR-199a-1	2.67637	0.0229541	0.0682282	0.187026
miR-574	2.6122	0.0283433	0.0727177	0.194611
let-7e	2.53005	0.0253493	0.0673482	0.247305
miR-152	2.47214	0.0333333	0.0647209	0.293014
miR-708	2.41091	0.0283433	0.054298	0.328144
miR-197	2.37323	0.0265469	0.0760039	0.294611
miR-224	2.2768	0.0331337	0.0574632	0.319561
miR-203a	2.2046	0.0397206	0.0804136	0.187625
miR-664a	2.15755	0.0399202	0.0586337	0.286228
miR-98	2.11669	0.0453094	0.0493048	0.346707
miR-320a	2.05476	0.0393214	0.062965	0.311178
miR-15a	1.9952	0.0451098	0.0423354	0.302794
miR-19b-2	1.94165	0.0548902	0.0372626	0.484631
miR-221	1.8912	0.058483	0.0286362	0.608184
miR-143	1.85622	0.0546906	0.0275881	0.562275
miR-103a-2	1.79063	0.059481	0.0274247	0.703194
miR-196b	1.75488	0.0652695	0.0269234	0.466267
miR-10b	1.71755	0.0656687	0.0275255	0.545309
miR-629	1.67818	0.0666667	0.061618	0.308383
miR-27a	1.64925	0.0724551	0.0248484	0.598204
miR-30c-1	1.62875	0.0802395	0.0412764	0.468862
miR-324	1.5951	0.0826347	0.0379441	0.438723
miR-125b-2	1.56269	0.0892216	0.0398685	0.508982
miR-339	1.53876	0.0816367	0.0487701	0.388822
miR-20a	1.49102	0.0948104	0.0304468	0.485828
miR-330	1.46115	0.0966068	0.0199336	0.626946
miR-941-3	1.44619	0.0956088	0.0218059	0.696008
miR-186	1.4274	0.0928144	0.0328056	0.523154
miR-378a	1.41404	0.102994	0.0415539	0.423752
miR-30a	1.38173	0.102196	0.0275245	0.585429
miR-320c-2	1.35359	0.111577	0.0253522	0.610579
miR-128-2	1.32708	0.113373	0.0277345	0.650499
miR-375	1.2955	0.116766	0.0348154	0.506387
miR-128-1	1.27373	0.117365	0.0361309	0.400798
miR-125b-1	1.23967	0.129341	0.0376986	0.435729
miR-3065	1.2227	0.126347	0.0240168	0.752096
miR-24-2	1.19399	0.141517	0.0191001	0.694411
miR-423	1.1541	0.128942	0.033444	0.533533
miR-4510	1.13222	0.142914	0.0252832	0.644311
miR-362	1.10381	0.148503	0.0252592	0.609182
miR-130a	1.08606	0.148303	0.0192744	0.783234
let-7a-3	1.06141	0.153693	0.0212659	0.66986
miR-1293	1.04102	0.152096	0.0289609	0.598403
miR-500a	1.01102	0.163872	0.0317754	0.466267
miR-199b	0.98183	0.171058	0.0484443	0.421158
miR-3607	0.964636	0.172056	0.0221621	0.601597
miR-24-1	0.930498	0.181238	0.0293192	0.539122
miR-342	0.91568	0.182635	0.0244885	0.586228
miR-16-1	0.903525	0.173453	0.021966	0.652894
miR-141	0.884452	0.178643	0.0291847	0.674451
miR-365a	0.857037	0.186228	0.0200206	0.7002
miR-29c	0.823837	0.199202	0.0198832	0.615968
miR-27b	0.79566	0.191617	0.0134804	0.794611
let-7i	0.773139	0.213174	0.0160846	0.748902
miR-181b-2	0.746449	0.221357	0.0316878	0.476447
miR-941-4	0.730187	0.21976	0.0244208	0.641517
miR-205	0.694748	0.220958	0.0244932	0.599002
let-7d	0.676877	0.223952	0.016553	0.797804
miR-196a-2	0.645949	0.236926	0.0247106	0.625549
miR-95	0.616167	0.2501	0.0222473	0.701198
miR-3613	0.602712	0.255689	0.0172017	0.728543
miR-30b	0.564414	0.238723	0.00879602	0.936527
miR-1291	0.540087	0.279641	0.0141156	0.812774
miR-99b	0.527025	0.266068	0.0186607	0.788822
miR-101-1	0.50403	0.276248	0.0207939	0.680639
miR-3615	0.489243	0.277046	0.0299492	0.5998
miR-320b-2	0.467184	0.27006	0.029829	0.527545
miR-582	0.437464	0.270259	0.0222256	0.651297
let-7b	0.417465	0.28523	0.0273976	0.604591
miR-320c-1	0.402241	0.285828	0.0184031	0.733533
miR-140	0.365624	0.303792	0.0145892	0.782834
miR-19b-1	0.34033	0.307984	0.0183323	0.708583
miR-191	0.323664	0.30998	0.0170969	0.714571
miR-26b	0.291276	0.320359	0.0178367	0.761677
miR-148b	0.263172	0.331936	0.0141612	0.805988
miR-29b-1	0.23225	0.341517	0.0139844	0.766866
miR-944	0.210754	0.344511	0.0267868	0.628543
miR-92a-1	0.200999	0.338723	0.0186627	0.713573
miR-26a-2	0.187422	0.355689	0.0139165	0.793812
miR-185	0.149302	0.365469	0.0223975	0.646906
miR-16-2	0.130748	0.362675	0.0169262	0.705389
let-7f-1	0.115243	0.358283	0.0222374	0.744711
miR-101-2	0.079085	0.378244	0.0119725	0.868862
miR-107	0.0544489	0.397206	0.0105578	0.882435
miR-769	0.035808	0.400599	0.0211836	0.645309
miR-19a	0.0178523	0.395808	0.0167906	0.753293
miR-193a	0.00538485	0.402994	0.0307109	0.589022
miR-192	-0.0230086	0.404192	0.0182853	0.701996
miR-181a-2	-0.0368658	0.421756	0.0221236	0.65988
miR-7-2	-0.0638261	0.425749	0.0149139	0.778044
miR-210	-0.0783691	0.423154	0.0145917	0.820559
miR-532	-0.104063	0.438922	0.0234332	0.660878
miR-345	-0.121825	0.438523	0.0162406	0.756287
miR-194-2	-0.148933	0.454491	0.0194229	0.772655
miR-23a	-0.165105	0.459281	0.0121453	0.833932
miR-502	-0.175038	0.461078	0.0117008	0.872056
miR-200c	-0.199404	0.45988	0.0210865	0.758483
miR-30e	-0.212963	0.482236	0.0235551	0.634331
miR-28	-0.24083	0.494212	0.00835571	0.926946
miR-365b	-0.26606	0.49501	0.0129698	0.810579
miR-452	-0.28405	0.498802	0.0174407	0.751497
miR-148a	-0.300672	0.506188	0.0151908	0.800798
miR-29a	-0.318657	0.503593	0.0194481	0.696008
miR-92a-2	-0.346484	0.508982	0.00879165	0.937325
miR-455	-0.371519	0.518962	0.00876972	0.923553
miR-222	-0.398965	0.530739	0.00990467	0.91996
miR-374a	-0.429144	0.527944	0.0147473	0.841118
miR-26a-1	-0.452922	0.546707	0.0131328	0.829142
miR-181b-1	-0.472939	0.551098	0.0101403	0.916966
miR-182	-0.490969	0.540719	0.0238781	0.693014
miR-151a	-0.509067	0.562076	0.0113948	0.874451
miR-184	-0.528499	0.571856	0.0145037	0.794611
miR-149	-0.561288	0.581238	0.0114374	0.846906
miR-200a	-0.584129	0.596008	0.024228	0.626148
let-7g	-0.599596	0.593014	0.01744	0.753493
miR-181d	-0.627277	0.606387	0.0157727	0.780639
miR-200b	-0.66403	0.611377	0.0168454	0.726148
miR-93	-0.684937	0.619162	0.0114205	0.888024
miR-15b	-0.696113	0.612974	0.0147191	0.796407
miR-454	-0.71203	0.621557	0.0128039	0.827545
miR-3653	-0.739433	0.620758	0.0202068	0.749102
miR-361	-0.755752	0.647505	0.0102576	0.895409
miR-744	-0.796842	0.654491	0.0151348	0.770659
miR-598	-0.812256	0.661876	0.0243358	0.610778
miR-7-1	-0.848536	0.668064	0.0144437	0.800798
miR-660	-0.865785	0.672655	0.0271081	0.498403
miR-106b	-0.901828	0.681437	0.0120514	0.83513
let-7c	-0.927403	0.698004	0.0179388	0.750299
miR-31	-0.954925	0.699202	0.0107179	0.873453
miR-2110	-0.966392	0.692814	0.0155711	0.782236
miR-181c	-0.99184	0.705389	0.0137024	0.814172
miR-155	-1.02228	0.738723	0.0152516	0.803992
let-7f-2	-1.04633	0.736128	0.0172008	0.76008
miR-100	-1.07187	0.756287	0.0137761	0.772655
miR-17	-1.10527	0.748104	0.0161883	0.75509
miR-7-3	-1.14594	0.755888	0.0118176	0.830938
miR-146a	-1.16712	0.756687	0.0185089	0.757086
miR-425	-1.20159	0.784032	0.0141589	0.769062
miR-181a-1	-1.22493	0.778044	0.0132369	0.843313
miR-30d	-1.2566	0.797206	0.0173248	0.747904
miR-652	-1.28454	0.798204	0.0171861	0.748503
miR-146b	-1.31901	0.817565	0.0151449	0.800599
miR-429	-1.34849	0.811577	0.0109623	0.896407
miR-147b	-1.37574	0.824152	0.0138932	0.822754
miR-21	-1.41758	0.846108	0.0154992	0.772056
miR-99a	-1.44153	0.845309	0.0111308	0.894012
miR-25	-1.4858	0.860679	0.0184472	0.687226
miR-23b	-1.5189	0.862675	0.0154032	0.816168
miR-335	-1.57254	0.876447	0.0138098	0.802595
miR-30c-2	-1.61381	0.876048	0.011096	0.883832
miR-132	-1.6544	0.891617	0.0124452	0.846906
miR-374b	-1.73926	0.899002	0.0111848	0.853094
miR-103a-1	-1.78048	0.914571	0.0136325	0.836327
miR-22	-1.83626	0.926547	0.0157319	0.761677
miR-421	-1.8938	0.938323	0.0135932	0.80519
miR-340	-1.94914	0.946707	0.0143022	0.784232
miR-1307	-2.02979	0.953493	0.0106729	0.883832
miR-130b	-2.09832	0.958882	0.0168073	0.752096
miR-34a	-2.20494	0.969461	0.0163816	0.802794
miR-10a	-2.40555	0.984032	0.0091324	0.91497

## Sheet: Table S1E
Table S1E. Experimentally validated gene targets for each of the miRNAs for which expression is associated with Lactobacillus proportion, see methods
	miRNA	Targets
	miR-193b	AKR1C2,CCND1,ESR1,ETS1,KRAS,MAX,MCL1,NF1,PLAU,PRAP1,SHMT2,SMAD3,YWHAZ
	miR-203b	NA
	miR-320b-1	NA
	miR-223	ABCB1,Arid4b,ARTN,ATM,CAPRIN1,CARM1,CCL3,CDC27,CDK2,CFTR,CHUK,CXCL2,CYB5A,E2F1,ECT2,EPB41L3,FBXW7,FOXO1,FOXO3,HSP90B1,IGF1R,Il6,IL6,LIF,LMO2,Lpin2,MEF2C,NFIA,NFIX,PARP1,PAX6,POLR3G,PRDM1,PTBP2,RHOB,SCARB1,SLC2A4,SP1,SP3,STAT5A,STMN1,TAL1,TOX
	miR-183	AANAT,AKAP12,BMI1,BTRC,DKK3,EGR1,EZR,FOXO1,GSK3B,IDH2,ITGB1,KIF2A,LRP6,NFIL3,PDCD4,PPP2CB,PPP2R4,SMAD4,SNAI2,ZEB1,ZFPM1

## Sheet: Table S1F
Table S1F. IPA pathway analysis results (z-scores)
	LJ_BCS.4	LJ_BCS.13	LJ_BCS.22	LI_BCS.4	LI_BCS.13	LI_BCS.22	LC_BCS.4	LC_BCS.13	LC_BCS.22	GV_BCS.4	GV_BCS.13	GV_BCS.22
4-1BB Signaling in T Lymphocytes	0	1.63299	0.707107	2	0	1	1.34164	1.26491	0	2	0	0
Activation of IRF by Cytosolic Pattern Recognition Receptors	0	0	0	0.333333	0.447214	-0.816497	1	-0.774597	-0.816497	1.50756	-1	0
Acute Myeloid Leukemia Signaling	1	1.38675	1	0	0	0	0.377964	-0.654654	-0.538816	0	0	0
Acute Phase Response Signaling	0	0	0	2.98481	3.35659	2.49615	2.13809	0.648886	0	2.9824	3.4641	1.88982
Aldosterone Signaling in Epithelial Cells	1.88982	-0.632456	-0.5	0	0	0	1.13389	0	-0.185695	0	0	0
AMPK Signaling	0	0	0	0	0	0	0.632456	-0.870388	-1.73205	0	0	0
Androgen Signaling	1.63299	-1.73205	-0.904534	0	0	0	1.63299	-0.27735	-0.5	0	0	0
Angiopoietin Signaling	-0.447214	1.38675	1.26491	0	0.447214	0	0	0	0	0.377964	0	0
Antioxidant Action of Vitamin C	-1.63299	-0.774597	0.5	-1.89737	-1.13389	-2.64575	-2.52982	0	1.62221	-2.33333	0	0
Apoptosis Signaling	0	0	0	-0.301511	0.377964	0.707107	0	-0.218218	0.707107	-0.377964	0.447214	0
April Mediated Signaling	0	0	0	1	0	0.377964	0.377964	0.83205	-0.242536	0.816497	0	0
Aryl Hydrocarbon Receptor Signaling	0	1.13389	0.333333	0	0	0	0	-0.377964	0	0	0	0
ATM Signaling	1.34164	-0.57735	-3	0	0	0.447214	2	-1.22474	-2.19089	0	0	0
B Cell Activating Factor Signaling	0	0	0	1.88982	0	1.34164	1	1.26491	0.27735	2	0	0
B Cell Receptor Signaling	0	0	0	3.7097	1.41421	0.301511	3.1305	0.149071	-0.128037	2.82843	0	0
Basal Cell Carcinoma Signaling	1	0	-0.377964	0	0	0	0	0	0	0	0	0
BMP signaling pathway	1.34164	0.534522	-0.5	0	0	0	2.23607	0	-1.73205	0	0	0
Calcium-induced T Lymphocyte Apoptosis	0	0	0	2	0	0	0	0	0	0	0	0
CD27 Signaling in Lymphocytes	1.13389	0.333333	0.774597	1.66667	0	0	1.13389	0.471405	-0.426401	0	0	0
CD40 Signaling	0.301511	0	0.471405	0.57735	-0.447214	0.333333	0.301511	0	-0.870388	0.377964	0	0
Cell Cycle Regulation by BTG Family Proteins	1	0.816497	0	0	0	0	0	0	0	0	0	0
Cell Cycle: G1/S Checkpoint Regulation	1.89737	0.774597	-1.38675	0	0	0	1.26491	1.87663	0.377964	0	0	0
Cell Cycle: G2/M DNA Damage Checkpoint Regulation	0	0	0	0	0	0	2.23607	1.60591	1.09109	0	0	0
Ceramide Signaling	0	0	0	1.88982	2.82843	1.63299	0	0	0	0	0	0
Cholecystokinin/Gastrin-mediated Signaling	0	0	0	3.20713	0.377964	0	3.20713	2.2	1.71791	1.88982	1	0
Coagulation System	0	0	0	0.447214	1.63299	0	0	0.333333	1.26491	1.34164	0	0
Colorectal Cancer Metastasis Signaling	1.21268	0.142857	0.648886	2.06474	0.83205	1.69775	1.22474	0.130189	-0.777778	3	2.33333	1.63299
Complement System	0	0	0	0	0	1	0	0	0	0	0	1
Cyclins and Cell Cycle Regulation	0	0	0	0	0	0	-2.44949	-2.6	-0.96225	0	0	0
Cytotoxic T Lymphocyte-mediated Apoptosis of Target Cells	0	0	0	-1	0	0	0	0	0	0	0	0
Death Receptor Signaling	-0.632456	-3	-1.04257	-0.534522	1.26491	-0.707107	-0.83205	-2.1974	-1.85164	0.904534	-0.447214	0
Dendritic Cell Maturation	0	0	0	3.63803	1.88562	2.5	2.67261	1.80839	-0.132453	4.47214	2.7136	1.13389
EGF Signaling	0	0	0	0	0	0	1.34164	-0.534522	-0.57735	0	0	0
Endothelin-1 Signaling	0	0	0	-0.301511	-1	0	1.5	-0.685994	-1.96946	0	0	0
ErbB2-ErbB3 Signaling	-0.377964	0.707107	0.333333	0	0	0	0	0	0	0	0	0
ERK/MAPK Signaling	0	0	0	0	0	0	0	0	0	2.12132	0	0
ERK5 Signaling	0	0	0	2.23607	0	0	0	0	0	0	0	0
Estrogen-Dependent Breast Cancer Signaling	1.13389	0.534522	0	0	0	0	0	0	0	0	0	0
Estrogen-mediated S-phase Entry	-2.23607	-1.26491	0.816497	0	0	1	-2	-2.67261	-1.06904	0	0	0
Fc Epsilon RI Signaling	0	0	0	0	0	0	0	0	0	0	0	0
FcÎ³ Receptor-mediated Phagocytosis in Macrophages and Monocytes	0	0	0	0.707107	1.13389	0	0	0	0	0.447214	0	0
fMLP Signaling in Neutrophils	0	0	0	0	0	0	0	0	0	0.816497	0	0
Glioblastoma Multiforme Signaling	0	0	0	0	0	0	0.774597	-0.174078	-0.83205	0	0	0
Glioma Invasiveness Signaling	0	0	0	1.88982	0	0	1.63299	1.41421	0	0	0	0
Glioma Signaling	0	0	0	0	0	0	-0.447214	-2.04124	-0.845154	0	0	0
GNRH Signaling	1.89737	-1.34164	-0.96225	0	0	0	1.73205	-1.4	-1.85164	0	0	0
Granzyme B Signaling	0	0	0	0	0	0	0	-1	-0.333333	0	0	0
GÎ±q Signaling	0	0	0	0	0	0	0	0	0	1.34164	0	0
HGF Signaling	1.50756	0.57735	1.80739	0	0	0	0.57735	0.208514	-0.493197	0	0	0
HMGB1 Signaling	3.35659	2.98481	2.44949	3.5	2.11058	1.73205	3.63803	2.47487	0.5547	3.4641	2.82843	0
Huntingtons Disease Signaling	0	0	0	0	0	0	1.26491	0.19245	0.308607	0	0	0
Hypoxia Signaling in the Cardiovascular System	0	1.13389	-0.377964	0	0	0	2	2.33333	1.73205	0	0	0
iCOS-iCOSL Signaling in T Helper Cells	0	0	0	2.33333	0.447214	0	0	0	0	0	0	0
IGF-1 Signaling	0	0	0	-1.13389	-2	0	0	0	0	0	0	0
IL-1 Signaling	0	0	0	2.7136	2.23607	1.88982	2.33333	-0.426401	-0.898027	2.64575	2	1
IL-17A Signaling in Airway Cells	0.333333	0.301511	0.57735	0	-1	-0.447214	0	-0.471405	-1.09545	0.447214	0	0
IL-22 Signaling	0	0	0	0	0	0	0	-1.13389	-2.49615	0	0	0
IL-6 Signaling	1.80739	1.88982	1.34164	3.1305	1.50756	0.904534	2.18282	1.29777	1.38675	3.29983	2.82843	0
IL-8 Signaling	0	0	0	2.32379	1.73205	1.94145	1.78885	1.23443	0	2.52982	2.44949	2.23607
IL-9 Signaling	0.816497	0	0.707107	0.707107	-0.816497	0	0	0.5	-0.229416	1.63299	0	0
ILK Signaling	0	0	0	2.66789	0.333333	-0.301511	2.35702	1.20605	0.124035	2.64575	0	0
Induction of Apoptosis by HIV1	-0.707107	-1.5	-0.5	-0.534522	0.377964	0	-0.57735	-1.22474	-1.13389	0.333333	0.447214	0
Inflammasome pathway	0	0	0	1.63299	0	2	2	1	0.333333	2.23607	0	0
Inhibition of Angiogenesis by TSP1	0	0	0	0	0	-0.447214	0	-1.13389	-1.38675	0	0	0
iNOS Signaling	2	0.534522	0.377964	2.23607	2.23607	1.88982	2.44949	0.774597	0.447214	2.82843	2	1.34164
Interferon Signaling	0	-2.33333	-2.3094	2	2.44949	1.63299	0	-1.50756	-0.774597	3	0	-1.88982
JAK/Stat Signaling	1	0.727607	0.27735	0	0	0	0.707107	0.2	-0.316228	1.41421	0	0
Leukocyte Extravasation Signaling	0	0	0	1.41421	0.534522	1.80739	0	0	0	2	1.66667	1.63299
LPS-stimulated MAPK Signaling	2.52982	0.57735	0.727607	0	0	0	1.89737	0.229416	-0.169031	0	0	0
LPS/IL-1 Mediated Inhibition of RXR Function	0	0	0	1	1.13389	-1.13389	0	0	0	1	0.377964	0
LXR/RXR Activation	0	0	0	-1.94145	-1.29099	-1.26491	-0.333333	-1.63299	-2.55604	-2	-2.13809	0
Lymphotoxin Î² Receptor Signaling	0.377964	-0.333333	0.301511	1	-1	0	0.377964	0.5	0.625543	1	0	0
Macropinocytosis Signaling	0	0	0	0	-1	0	0	0	0	0	0	0
Melatonin Signaling	2.23607	-1.89737	-1.21268	0	0	0	0	0	0	0	0	0
MIF Regulation of Innate Immunity	0.816497	0.707107	0.816497	2.23607	1.34164	1.34164	1.88982	1.89737	0.229416	2.23607	0	0
MIF-mediated Glucocorticoid Regulation	1	0.816497	1.34164	2	2	2	2	1.63299	0	2.23607	0	0
Mitotic Roles of Polo-Like Kinase	0	0	0	0	0	0	0	-3.57771	-2.68328	0	0	0
Neuregulin Signaling	0	0.57735	0	1.89737	1.13389	-0.377964	0.333333	0	-0.730297	2	1	0
NF-ÎºB Activation by Viruses	0	0	0	0	0	0	0	0	0	2	2	0
NF-ÎºB Signaling	0.727607	-0.480384	-0.538816	1.96116	1.60591	1.06904	0.727607	-0.83205	-2.06559	1.88562	2.3094	0.816497
NGF Signaling	0	0	0	0	0	0	1.13389	0.377964	-0.308607	0	0	0
Nitric Oxide Signaling in the Cardiovascular System	0	0	0	0	0	0	0	0	0	0	0	0
Non-Small Cell Lung Cancer Signaling	0	0	0	0	0	0	-0.816497	-1.60357	-1	0	0	0
Notch Signaling	0	-0.816497	-0.707107	0	0	0	0	-1	0	0	0	0
NRF2-mediated Oxidative Stress Response	2.33333	3.1305	3.77964	2.12132	1.66667	1.26491	2.49615	1.51186	0.948683	0	0	0
Oncostatin M Signaling	0	0	0	0	0	0	0	-0.377964	-1.06904	0	0	0
OX40 Signaling Pathway	0	0	0	-0.447214	0	-0.447214	0	0	0	0	0	0
p38 MAPK Signaling	-0.301511	0.179605	-0.625543	2.32379	1.88982	0.333333	1.38675	0	-1.09322	3.20713	2.23607	0.707107
p53 Signaling	0.774597	-0.258199	-1.34164	1.41421	0.447214	0.816497	0.57735	0	-0.493197	0	0	0
Pancreatic Adenocarcinoma Signaling	1	1.70561	0.471405	1.38675	0.57735	1.34164	0	0.730297	-0.617213	2.12132	2	0
PCP pathway	1	1.94145	0	0	0	1.13389	1.88982	0.774597	-0.852803	0	0	0
PDGF Signaling	0	0	0	0	0	0	0.707107	1.41421	0.333333	0	0	0
PEDF Signaling	1.13389	0.5	0.727607	-0.377964	-1.34164	0	0.816497	0	-0.522233	0	0	0
PI3K Signaling in B Lymphocytes	0	0	0	2.88675	0.816497	0.632456	2.49615	1.22474	1.1209	3	1	0
PI3K/AKT Signaling	0.333333	2.23607	1.34164	0	0	0	0	0	0	1.63299	0	0
PKCÎ¸ Signaling in T Lymphocytes	0	0	0	3.05085	1.13389	1.13389	0	0	0	2.44949	0	0
PPAR Signaling	-0.333333	-1.56893	-1.21268	-3.15296	-2.3094	-0.904534	-1.38675	-1.09545	-0.870388	-3.05085	-2.52982	0
PPARÎ±/RXRÎ± Activation	0.301511	-1.97566	-1.63299	-0.27735	0	-0.333333	0.27735	-0.57735	-0.666667	-1.63299	0.447214	0
Production of Nitric Oxide and Reactive Oxygen Species in Macrophages	0	0	0	3.15296	2.66789	1.88562	3.29983	1.73205	1.21268	3.60555	2.64575	1.63299
Prolactin Signaling	1	0	0.301511	0	0	0	0.707107	0	0	1	0	0
Protein Kinase A Signaling	0	0	0	-0.229416	-2.5	-0.83205	0	0	0	0	0	0
RANK Signaling in Osteoclasts	2.3094	0.5	0.942809	2.3094	0.447214	0.816497	2.3094	0.96225	0	2.44949	0	0
Relaxin Signaling	0	0	0	0	0	0	0	0	0	0.816497	1	0
Retinoic acid Mediated Apoptosis Signaling	0	0	0	0	2.23607	0	0.816497	-0.688247	-0.625543	2	0	0
Role of BRCA1 in DNA Damage Response	0.447214	-2.4004	-3.35659	0	0	0	0.447214	-1.87663	-2.74563	0	0	0
Role of CHK Proteins in Cell Cycle Checkpoint Control	0	0	0	0	0	0	0	0	-0.727607	0	0	0
Role of IL-17F in Allergic Inflammatory Airway Diseases	2	1.13389	0.816497	2.64575	0	1	2.44949	2.13809	1.60357	2.82843	0	0
Role of NANOG in Mammalian Embryonic Stem Cell Pluripotency	0	0	0	1.34164	-1	0	0	0	0	0	0	0
Role of Oct4 in Mammalian Embryonic Stem Cell Pluripotency	0	-1	0	0	0	0	0	-1	0	0	0	0
Role of Pattern Recognition Receptors in Recognition of Bacteria and Viruses	2.12132	0	-0.852803	3.05085	1.89737	0.816497	2.33333	1.22474	0.480384	3.4641	1.88982	0
Role of PI3K/AKT Signaling in the Pathogenesis of Influenza	0	0	0	0.377964	-0.447214	-1	0	0	0	0.447214	0	0
Role of RIG1-like Receptors in Antiviral Innate Immunity	0	-0.632456	-0.707107	0.816497	0	0	0	-0.377964	0.301511	2.23607	0	0
Sphingosine-1-phosphate Signaling	0	0	0	1	-0.333333	0.377964	1.41421	1.96116	1.20605	0	0	0
STAT3 Pathway	0	0	0	-1	0	0	0	0	0	0	0	0
Sumoylation Pathway	0	0	0	0	0	0	0.632456	1.73205	-0.762493	-0.447214	0	0
Tec Kinase Signaling	0	0	0	0	0	0	1.06904	1.5667	0	2.44949	0	0
Telomerase Signaling	0.333333	0.534522	0.727607	0	0	0	-0.377964	-0.242536	-0.377964	0	0	0
TGF-Î² Signaling	0	0	0	1.41421	0	1	0	0	0	0	0	0
Th1 Pathway	0	0	0	1	-0.816497	-1	0	0	0	1.13389	0	0
Th2 Pathway	0	0	0	0.707107	-0.377964	-0.447214	0	0	0	0	0	0
Thrombopoietin Signaling	1.41421	0.301511	0.904534	0	0	0	0	0	0	0	0	0
TNFR1 Signaling	0.333333	-0.258199	0.301511	0.301511	1	0.377964	0.57735	-0.218218	0.426401	1.13389	0	0
TNFR2 Signaling	0.816497	0.707107	0.377964	1.13389	1	0.377964	1	1.1547	1.73205	1.13389	1	0
Toll-like Receptor Signaling	0.816497	0.258199	-0.57735	2.49615	2.33333	1.66667	1.41421	-0.894427	-1.22474	2.52982	2.12132	2.23607
TREM1 Signaling	0	0	0	3.31662	1.41421	2.12132	1.66667	1.52753	0.96225	3.60555	1.88982	0
Tumoricidal Function of Hepatic Natural Killer Cells	0	0	0	-1	0	0	0	-1	-0.333333	0	0	0
TWEAK Signaling	-1.13389	-0.904534	0.632456	-1.26491	0	-0.707107	-1.66667	-1.69775	-1.21268	-1.13389	0	0
Type I Diabetes Mellitus Signaling	0	0	0	1.60357	2.12132	2.64575	0	0	0	2.52982	2.23607	0
Type II Diabetes Mellitus Signaling	0	0	0	0	0	0	1.41421	-0.6	-0.800641	1.63299	2	0
UVA-Induced MAPK Signaling	0	0	0	1.34164	0	0	2.12132	-2.04124	-2.72218	0	0	0
UVC-Induced MAPK Signaling	0	0	0	0	0	0	0	0	-0.942809	0	0	0
VDR/RXR Activation	0	0.57735	0.333333	0.707107	1.34164	0	1	0.57735	0.688247	1.63299	1	0
Wnt/Ca+ pathway	1.34164	0.632456	0.534522	0	0	0	0	0	0	0	0	0
Wnt/Î²-catenin Signaling	0.27735	0.365148	0.688247	0	0	0	0	0	0	0	0	0
Î±-Adrenergic Signaling	0	0	0	0	0	0	0	0	0	0	0	0
