# Supplementary material for: The Cervicovaginal Microbiota-Host Interaction Modulates Chlamydia trachomatis Infection
Source: mBio. 2019 Aug 6;10(4):e01548-19. doi: 10.1128/mBio.01548-19 (PMC6692509; doi:10.1128/mBio.01548-19)
Supplement: TABLE S2 [file mBio.01548-19-st002.xlsx]

## Sheet: Table_S8
Table S7. Clinical Studies Demographics
			Controls (n=99)	CHARM (n=142)	SENTINEL (n=31)	HMP (n=15)
	Age	< 18 years	0 (0)	42 (31.0)	0 (0)	0 (0)
		18 - 24 years	20 (20.2)	91 (62.8)	11 (35.5)	5 (33.3)
		> 24 years	79 (79.8)	9 (6.2)	20 (64.5)	10 (66.7)
	Ethnicity	African American	99 (100)	125 (87.4)	7 (22.6)	13 (86.7)
		Caucasian	0 (0)	6 (4.2)	21 (67.7)	2 (13.3)
		Other	0 (0)	12 (8.4)	3 (9.7)	0 (0)
