# Supplementary material for: The Cervicovaginal Microbiota-Host Interaction Modulates Chlamydia trachomatis Infection
Source: mBio. 2019 Aug 6;10(4):e01548-19. doi: 10.1128/mBio.01548-19 (PMC6692509; doi:10.1128/mBio.01548-19)
Supplement: TABLE S3 [file mBio.01548-19-st003.xlsx]

## Sheet: Table_S10
Table S8. Ribo-reduced RNA-seq Library preparation, sequencing & alignment statistics.
		aligned	non_aligned	aligned.percent
	VK2_GVAGINALIS_BCS_13HR_rep1	3483930	4807299	42.0195
	VK2_LCRISPATUS_BCS_13HR_rep2	3024389	4728391	39.0104
	VK2_LJENSENII_BCS_13HR_rep2	2974822	5081054	36.9274
	VK2_LINERS_BCS_13HR_rep2	1729117	2818605	38.0216
	VK2_GVAGINALIS_BCS_13HR_rep2	3155228	4981628	38.777
	VK2_MEDIA_BCS_13HR_rep1	2030629	4103040	33.1063
	VK2_LCRISPATUS_BCS_22HR_rep1	1416161	4094299	25.6995
	VK2_LJENSENII_BCS_22HR_rep1	2950478	4526599	39.4603
	VK2_LINERS_BCS_22HR_rep1	1532055	2771328	35.6012
	VK2_LJENSENII_BCS_4HR_rep2	3206459	4141484	43.6375
	VK2_LINERS_BCS_4HR_rep2	3115872	4791188	39.4062
	VK2_GVAGINALIS_BCS_4HR_rep2	1880874	3108170	37.7001
	VK2_MEDIA_BCS_4HR_rep2	3207936	5177732	38.255
	VK2_LCRISPATUS_BCS_4HR_rep1	5558855	9308697	37.3892
	VK2_LJENSENII_BCS_4HR_rep1	1533479	5357997	22.2518
	VK2_LINERS_BCS_4HR_rep1	2645213	5212024	33.6659
	VK2_GVAGINALIS_BCS_4HR_rep1	3555610	5306173	40.123
	VK2_MEDIA_BCS_4HR_rep1	3745190	5746921	39.4558
	VK2_LCRISPATUS_BCS_13HR_rep1	3386120	4396176	43.5106
	VK2_LJENSENII_BCS_13HR_rep1	1921098	4377784	30.499
	VK2_LINERS_BCS_13HR_rep1	863055	3460048	19.9638
	VK2_MEDIA_BCS_22HR_rep1	4670961	6683713	41.1369
	VK2_LCRISPATUS_BCS_4HR_rep2	1648935	4676829	26.067
	VK2_MEDIA_BCS_13HR_rep2	4892080	6273558	43.8137
	VK2_LCRISPATUS_BCS_22HR_rep2	4392899	7238422	37.7678
	VK2_LJENSENII_BCS_22HR_rep2	2049302	5339076	27.7368
	VK2_LINERS_BCS_22HR_rep2	1021441	3487378	22.6543
	VK2_GVAGINALIS_BCS_22HR_rep2	1354926	3638674	27.1333
	VK2_GVAGINALIS_BCS_4HR_rep3	5603541	7216261	43.71
	VK2_MEDIA_BCS_4HR_rep3	5132964	5729447	47.2544
	VK2_LCRISPATUS_BCS_13HR_rep3	161415	2668178	5.70453
	VK2_LJENSENII_BCS_13HR_rep3	3802258	6401683	37.2626
	VK2_LINERS_BCS_13HR_rep3	6838588	8112610	45.7394
	VK2_GVAGINALIS_BCS_13HR_rep3	10538780	11950957	46.8604
	VK2_MEDIA_BCS_13HR_rep3	4873897	8360741	36.8268
	VK2_LCRISPATUS_BCS_22HR_rep3	8448815	12995303	39.3992
	VK2_LJENSENII_BCS_22HR_rep3	8633553	11437330	43.0153
	VK2_LINERS_BCS_22HR_rep3	5445716	7141781	43.2629
	VK2_GVAGINALIS_BCS_22HR_rep3	5545096	7796699	41.5618
	VK2_MEDIA_BCS_22HR_rep3	7577938	6554699	53.6201
